# Supplementary material for: The ETS transcription factor ETV6 constrains the transcriptional activity of EWS–FLI to promote Ewing sarcoma
Source: Nat Cell Biol. 2023 Jan 19;25(2):285–97. doi: 10.1038/s41556-022-01059-8 (PMC9928584; doi:10.1038/s41556-022-01059-8)
Supplement: Supplementary file 3 — File includes all Supplementary Tables referenced in the text. Supplementary Tables 1–3. Tumour-type-specific dependencies and gene expression. List of genes interrogated in the Pediatric Cancer DepMap CRISPR–Cas9 screen in Ewing sarcoma (Table 1), neuroblastoma (Table 2) and rhabdomyosarcoma (Table 3) and their expression in the Cancer Cell Line Encyclopedia (CCLE). The columns include gene name, effect size measuring the degree of dependency in the screen, q value of the comparison of dependency in each tumour type against all other tumour types in the screen and q value of the comparison of expression in each tumour type against all other tumour types in CCLE. Supplementary Table 4. EWS–FLI-regulated genes do not consistently include ETV6. The columns list, from left to right, (1) the names of MSigDB c2 gene sets characterizing EWS–FLI-regulated genes, (2) the total number of genes in each gene set and (3) whether each gene set included the gene ETV6. Supplementary Table 5. Expression of ETV6, BCL11B and ZEB2 in primary tumour samples. List of primary tumour samples from the Treehouse Childhood Cancer Initiative and each sample’s expression of the genes ETV6, BCL11B and ZEB2. Samples are marked as being either Ewing sarcoma samples or other. Supplementary Table 6. ETV6-repressed genes defined by dTAG at 6 h. List of genes that were significantly upregulated in RNA-seq at 6 h following treatment with 1 μM dTAGV-1, compared to DMSO, in both A673 ETV6–dTAG cells and EW8 ETV6–dTAG cells (DESeq2 Wald test Benjamini–Hochberg (BH) adjusted P value; P adjust < 0.05). The columns list the gene symbols and their DESeq2 base mean (mean normalized counts of all samples), DESeq2 log2(fold change) (shrunken apeglm method), DESeq2 standard error, DESeq2 Wald test P value and DESeq2 BH FDR-adjusted P value in both models. Genes are ranked by log2(fold change) in the A673 data. Supplementary Table 7. ETV6-repressed genes defined by dTAG at 24 h. List of genes that were significan [file 41556_2022_1059_MOESM3_ESM.xlsx]

## Sheet: Table 1
Supplementary Table 1. Tumor-type specific dependencies and gene expression in Ewing sarcoma.
Gene	EffectSize	Avg	t_stat	p.value	q.value	log_odds	min_samples	TF	CCLE.RNASeq.EffectSize	CCLE.RNASeq.Avg	CCLE.RNASeq.t_stat	CCLE.RNASeq.p.value	CCLE.RNASeq.q.value	CCLE.RNASeq.log_odds	CCLE.RNASeq.min_samples	CCLE.RNASeq.p.left	CCLE.RNASeq.p.right	CCLE.RNASeq.q.left	CCLE.RNASeq.q.right	EntrezID.y
TRIM8	-0.802303	0.0761094	-20.7115	1.06261e-76	1.92534e-72	155.319	796	FALSE	-0.964096	5.19151	-4.88414	1.16127e-06	1.22159e-05	4.16124	1367	5.80635e-07	0.999999	2.5249e-05	1	81603
ETV6	-0.622896	0.0533106	-13.024	2.54259e-35	2.30346e-31	66.6978	796	TRUE	-0.706807	2.76806	-3.46947	0.000537701	0.00266378	-1.66199	1367	0.000268851	0.999731	0.00445936	1	2120
FLI1	-0.651033	-0.0394349	-12.5629	3.5203e-33	2.12614e-29	62.0858	796	TRUE	1.85465	1.70376	4.18937	2.9766e-05	0.000217208	1.06109	1367	0.999985	1.4883e-05	1	0.00014904	2313
ITM2A	0.327393	-0.0551935	11.5039	1.8823e-28	8.52633e-25	51.8977	793	FALSE	8.04174	1.11275	18.2627	7.6584e-67	1.57919e-64	141.303	1367	1	3.8292e-67	1	7.89597e-65	9452
IGF2BP1	-0.388927	-0.0817345	-10.1899	5.13205e-23	1.85975e-19	40.1848	796	FALSE	4.14928	1.79717	9.97771	1.11466e-22	6.96284e-21	40.3257	1367	1	5.57332e-23	1	3.6108e-21	10642
STAG1	-0.503407	-0.185718	-9.60476	9.42659e-21	2.84667e-17	35.3077	796	FALSE	0.498177	3.64953	3.18189	0.00149612	0.00630437	-2.60927	1367	0.999252	0.000748062	1	0.00459336	10274
BCL11B	-0.372153	0.0695794	-9.56462	1.33627e-20	3.45885e-17	34.9813	796	TRUE	4.07153	0.552048	21.1462	4.32135e-86	1.45387e-83	185.415	1367	1	2.16068e-86	1	7.26935e-84	64919
EWSR1	-0.436267	-1.01127	-9.05949	9.7835e-19	2.21584e-15	30.9669	796	FALSE	0.0941423	7.72927	0.789171	0.430149	0.580015	-7.33428	1367	0.784925	0.215075	1	0.540208	2130
CDKN2C	0.308809	0.333284	7.25135	9.70581e-13	1.95399e-09	18.084	796	FALSE	1.37896	4.37942	3.60337	0.000325394	0.00173915	-1.19349	1367	0.999837	0.000162697	1	0.00122067	1031
MAP2K6	-0.218376	-0.0380599	-7.13013	2.23522e-12	4.04999e-09	17.3079	796	FALSE	1.9951	1.83475	6.63934	4.53369e-11	1.03012e-09	14.0136	1367	1	2.26684e-11	1	6.12271e-10	5608
RNF216	-0.279272	-0.0775834	-7.11345	2.50483e-12	4.12591e-09	17.202	796	FALSE	0.51165	4.14961	3.21176	0.00134998	0.00579161	-2.51462	1367	0.999325	0.000674988	1	0.00420541	54476
BCL2L2	-0.26898	-0.315669	-6.76753	2.52408e-11	3.81116e-08	15.055	796	FALSE	-0.423318	4.28349	-2.01576	0.044021	0.104647	-5.61959	1367	0.0220105	0.97799	0.140184	1	599
GNG5	-0.266323	-0.257965	-6.46916	1.7106e-10	2.38419e-07	13.2796	796	FALSE	-0.209523	7.03184	-1.44012	0.150063	0.269984	-6.61052	1367	0.0750315	0.924969	0.325685	1	2787
LIG1	-0.321919	-0.363381	-6.21467	8.25082e-10	1.06783e-06	11.822	796	FALSE	0.71282	5.36115	3.42182	0.000640412	0.00308417	-1.82454	1367	0.99968	0.000320206	1	0.00220567	3978
CITED2	-0.347927	-0.13462	-6.16021	1.15499e-09	1.39515e-06	11.5108	784	FALSE	2.83757	4.8364	7.91704	4.99639e-15	1.75809e-13	22.9491	1367	1	2.49819e-15	1	9.7572e-14	10370
CDK4	-0.633132	-0.600125	-6.09515	1.69542e-09	1.91996e-06	11.1557	796	FALSE	0.775086	7.55805	3.56862	0.00037128	0.00195092	-1.31674	1367	0.999814	0.00018564	1	0.00137628	1019
IGF1R	-0.507536	-0.175075	-5.89463	5.52324e-09	5.88679e-06	10.0642	796	FALSE	-0.428397	3.07621	-1.54939	0.12152	0.230662	-6.4477	1367	0.0607598	0.93924	0.284262	1	3480
LIN28B	-0.218747	-0.0590289	-5.70008	1.68109e-08	1.66408e-05	9.03716	796	TRUE	1.09044	0.732537	3.67039	0.000251503	0.00139921	-0.952442	1367	0.999874	0.000125751	1	0.000975539	389421
IRS2	-0.440873	-0.507297	-5.69346	1.74499e-08	1.66408e-05	9.00277	796	FALSE	1.95482	2.20845	6.4347	1.7077e-10	3.61462e-09	12.7185	1367	1	8.53848e-11	1	2.17453e-09	8660
DPM3	0.314617	-0.373414	5.64011	2.35374e-08	2.0063e-05	8.72694	796	FALSE	-0.293555	6.29502	-1.52179	0.128292	0.240306	-6.48994	1367	0.064146	0.935854	0.294924	1	54344
KBTBD2	-0.240992	-0.343019	-5.63832	2.37737e-08	2.0063e-05	8.71774	796	FALSE	0.40682	4.48357	2.88924	0.00392265	0.01418	-3.4903	1367	0.998039	0.00196132	1	0.010592	25948
C15orf41	-0.346859	-0.193227	-5.63395	2.43603e-08	2.0063e-05	8.69527	796	FALSE	NA	NA	NA	NA	NA	NA	NA	NA	NA	NA	NA	NA
ZFP36L1	0.493152	-0.299275	5.58064	3.27629e-08	2.581e-05	8.42228	796	FALSE	-0.477191	5.61546	-1.28082	0.200474	0.335676	-6.82662	1367	0.100237	0.899763	0.393823	1	677
PTEN	0.797301	0.664412	5.48751	5.46533e-08	4.1261e-05	7.95121	796	FALSE	-0.749613	4.51378	-3.31713	0.000933386	0.00424562	-2.17384	1367	0.000466693	0.999533	0.00693417	1	5728
CDH11	-0.167085	0.138835	-5.48002	5.69309e-08	4.12612e-05	7.91364	796	FALSE	4.91366	1.69205	9.23914	9.21297e-20	4.72399e-18	33.69	1367	1	4.60649e-20	1	2.48142e-18	1009
THAP3	-0.214326	-0.215734	-5.38369	9.58384e-08	6.67883e-05	7.43466	796	TRUE	0.570833	3.7648	4.77373	2.00289e-06	1.97274e-05	3.63783	1367	0.999999	1.00144e-06	1	1.31179e-05	90326
PLEKHA1	0.271254	0.28711	5.37004	1.03112e-07	6.69607e-05	7.36743	796	FALSE	-0.0974116	3.58771	-0.31513	0.752711	0.836405	-7.59556	1367	0.376356	0.623644	0.843886	1	59338
PIK3R1	0.313087	-0.000241809	5.36937	1.03477e-07	6.69607e-05	7.36417	796	FALSE	0.681052	3.03848	2.83775	0.00461043	0.0162198	-3.63664	1367	0.997695	0.00230521	1	0.0121806	5295
TSN	-0.172278	0.156372	-5.01753	6.44554e-07	0.000402713	5.68626	796	FALSE	0.441403	5.57713	3.40906	0.000670846	0.00321379	-1.86766	1367	0.999665	0.000335423	1	0.00229893	7247
CDK6	0.564741	-0.577304	4.96224	8.50796e-07	0.000513853	5.43223	796	FALSE	-3.28342	3.70078	-10.2531	8.14399e-24	5.42282e-22	42.913	1367	4.07199e-24	1	8.67651e-21	1	1021
ZEB2	-0.378452	-0.267071	-4.95366	8.8804e-07	0.000519045	5.39304	796	TRUE	3.1705	2.407	6.59653	6.00138e-11	1.33513e-09	13.7396	1367	1	3.00069e-11	1	7.97012e-10	9839
NOC2L	0.199791	-0.715615	4.94065	9.5029e-07	0.000538072	5.33124	784	FALSE	0.604146	6.17028	3.7742	0.000167399	0.000984727	-0.570519	1367	0.999916	8.36995e-05	1	0.000685942	26155
COP1	0.380817	-0.373513	4.89767	1.17257e-06	0.000643814	5.13894	796	FALSE	0.289256	4.69292	2.42019	0.015642	0.0449655	-4.72716	1367	0.992179	0.00782102	1	0.0346752	64326
GDF1	0.191511	-0.250567	4.84032	1.55432e-06	0.000808474	4.88147	796	FALSE	0.635603	0.393244	5.26119	1.65991e-07	2.09698e-06	6.03557	1367	1	8.29956e-08	1	1.35111e-06	2657
TRIM11	-0.196238	-0.10303	-4.83935	1.56171e-06	0.000808474	4.87713	796	FALSE	-0.225641	4.16931	-1.5947	0.111011	0.215145	-6.37671	1367	0.0555055	0.944495	0.267512	1	81559
SAMD3	-0.112542	0.146065	-4.7442	2.47671e-06	0.00122696	4.45631	796	FALSE	-0.153759	0.35921	-0.843333	0.39919	0.552049	-7.29016	1367	0.199595	0.800405	0.602019	1	154075
ADD2	-0.142438	-0.0842156	-4.7418	2.50551e-06	0.00122696	4.44577	796	FALSE	1.06874	1.7078	2.48785	0.0129704	0.0384026	-4.56212	1367	0.993515	0.00648521	1	0.0295045	119
SBDS	0.316994	-1.58974	4.70686	2.96155e-06	0.00141211	4.29333	796	FALSE	-0.440558	6.17821	-2.3308	0.0199088	0.0547448	-4.93832	1367	0.00995438	0.990046	0.0767263	1	51119
FIBP	0.228514	-0.297223	4.69734	3.09909e-06	0.00143981	4.25195	796	FALSE	-0.196945	6.15162	-1.59809	0.110255	0.214155	-6.37132	1367	0.0551273	0.944873	0.26656	1	9158
BRD3	-0.163265	0.135016	-4.67525	3.45047e-06	0.0015372	4.15427	784	FALSE	0.645163	3.50342	3.46799	0.000540661	0.00267361	-1.6671	1367	0.99973	0.000270331	1	0.00190523	8019
RIPPLY3	0.162299	0.0646751	4.67305	3.47841e-06	0.0015372	4.14675	796	FALSE	0.491853	0.488525	2.47021	0.0136249	0.0400436	-4.60559	1367	0.993188	0.00681244	1	0.0307538	53820
MGAT2	0.212986	-0.218385	4.6381	4.10308e-06	0.0017417	3.99635	796	FALSE	-0.94443	4.42454	-3.68209	0.00024035	0.00134379	-0.909945	1367	0.000120175	0.99988	0.00237587	1	4247
PTPN13	0.171304	-0.0197659	4.633	4.20286e-06	0.0017417	3.97447	796	FALSE	3.42026	2.70707	9.77995	7.03073e-22	4.11062e-20	38.5053	1367	1	3.51537e-22	1	2.13336e-20	5783
ALG3	0.232518	0.0120924	4.63165	4.22954e-06	0.0017417	3.96871	796	FALSE	-0.162987	5.73185	-1.10273	0.270338	0.417212	-7.03832	1367	0.135169	0.864831	0.47536	1	10195
XRCC5	-0.215004	-0.860176	-4.6154	4.56508e-06	0.00181231	3.89922	796	FALSE	0.784745	7.21173	5.4521	5.90017e-08	8.22891e-07	7.0356	1367	1	2.95008e-08	1	5.2238e-07	7520
HOXD10	-0.138233	-0.220417	-4.60996	4.68293e-06	0.00181231	3.87603	796	TRUE	3.64353	1.09035	9.92548	1.81844e-22	1.1177e-20	39.8419	1367	1	9.09222e-23	1	5.81205e-21	3236
EGF	-0.118633	0.0677258	-4.60901	4.70389e-06	0.00181231	3.87196	796	FALSE	1.4456	0.888459	6.08441	1.51572e-09	2.81657e-08	10.5904	1367	1	7.5786e-10	1	1.71588e-08	1950
PLEKHH3	0.222147	0.201751	4.60281	4.84252e-06	0.00181231	3.84553	796	FALSE	-0.0874715	3.76321	-0.381049	0.703226	0.802295	-7.57265	1367	0.351613	0.648387	0.815244	1	79990
FURIN	-0.382949	-0.209601	-4.60024	4.90112e-06	0.00181231	3.83459	796	FALSE	-0.166691	4.62777	-0.625839	0.531525	0.671082	-7.44962	1367	0.265763	0.734237	0.705793	1	5045
MERTK	-0.17316	-0.14442	-4.52684	6.89215e-06	0.00249758	3.52459	796	FALSE	1.48218	1.58022	5.04712	5.08929e-07	5.78869e-06	4.95497	1367	1	2.54464e-07	1	3.78284e-06	10461
WNK1	0.398344	-1.15572	4.51698	7.2123e-06	0.00254492	3.48333	796	FALSE	-0.0918188	5.43248	-0.500325	0.616927	0.738614	-7.52017	1367	0.308464	0.691536	0.764296	1	65125
PREX1	-0.182266	-0.120011	-4.51425	7.30371e-06	0.00254492	3.47188	796	FALSE	3.48721	2.1533	8.82898	3.16977e-18	1.40061e-16	30.1993	1367	1	1.58489e-18	1	7.37702e-17	57580
ACKR4	-0.160273	-0.1465	-4.46695	9.07032e-06	0.00310085	3.27515	796	FALSE	-0.2847	0.521017	-1.57385	0.115753	0.222134	-6.40962	1367	0.0578763	0.942124	0.274794	1	51554
VRK1	-0.382004	-0.644961	-4.45037	9.80062e-06	0.00328847	3.20503	784	FALSE	1.19287	5.06915	6.05798	1.77919e-09	3.27442e-08	10.4344	1367	1	8.89594e-10	1	1.99529e-08	7443
TSC1	0.522553	0.0603826	4.4309	1.06844e-05	0.00350018	3.12651	796	FALSE	0.255387	3.86562	1.86766	0.0620237	0.136999	-5.90592	1367	0.968988	0.0310118	1	0.110768	7248
APRT	0.161055	-0.246886	4.42815	1.08179e-05	0.00350018	3.11525	796	FALSE	-0.180303	6.95141	-1.19606	0.231879	0.372643	-6.93131	1367	0.11594	0.88406	0.431472	1	353
MANEA	-0.12564	0.111293	-4.36457	1.43981e-05	0.00457682	2.85604	796	FALSE	0.46251	2.77238	2.60251	0.00935449	0.0293506	-4.2721	1367	0.995323	0.00467724	1	0.0223959	79694
SLFN11	0.158207	0.119062	4.35192	1.52344e-05	0.00475918	2.80489	796	FALSE	4.17292	2.55429	8.19765	5.58823e-16	2.089e-14	25.104	1367	1	2.79411e-16	1	1.13523e-14	91607
INPP4A	0.193703	-0.158147	4.33668	1.63035e-05	0.00500684	2.74346	796	FALSE	0.304894	3.33412	1.52881	0.126544	0.237892	-6.47928	1367	0.936728	0.0632721	1	0.20059	3631
SETD5	0.243124	-0.38717	4.3255	1.71633e-05	0.00518302	2.6971	784	FALSE	0.274217	5.32366	1.50648	0.132175	0.245886	-6.51305	1367	0.933913	0.0660873	1	0.207822	55209
SLC24A2	-0.123802	0.14648	-4.31578	1.7886e-05	0.005266	2.65958	796	FALSE	0.537866	0.0646953	8.54703	3.32804e-17	1.37547e-15	27.8818	1367	1	1.66402e-17	1	7.31901e-16	25769
HDAC8	-0.208889	-0.439941	-4.3146	1.80193e-05	0.005266	2.65308	781	FALSE	-0.209045	4.45007	-1.70713	0.0880246	0.179943	-6.19174	1367	0.0440123	0.955988	0.228115	1	55869
WDR59	-0.200813	-0.418043	-4.30087	1.9104e-05	0.00549436	2.59995	796	FALSE	0.0947791	4.4239	0.572395	0.567149	0.70113	-7.48158	1367	0.716426	0.283574	1	0.6727	79726
GLRX3	-0.282665	-0.517563	-4.28408	2.05702e-05	0.00582363	2.53304	796	FALSE	0.0703145	6.49048	0.495723	0.620169	0.741227	-7.52246	1367	0.689915	0.310085	1	0.717656	10539
ATP6V0B	0.230229	-1.4863	4.27866	2.10662e-05	0.0058723	2.51148	796	FALSE	0.211204	6.97005	1.42279	0.155025	0.276833	-6.63525	1367	0.922488	0.0775125	1	0.236772	533
FEZF1	-0.163712	0.120499	-4.27246	2.16474e-05	0.00592353	2.48687	796	TRUE	4.46448	0.381889	26.3387	5.57781e-124	3.05616e-121	272.291	1367	1	2.7889e-124	1	1.52808e-121	389549
NAE1	-0.245598	-1.08856	-4.26977	2.19039e-05	0.00592353	2.47621	796	FALSE	0.375945	5.86012	2.6461	0.00823598	0.0263675	-4.15844	1367	0.995882	0.00411799	1	0.0200382	8883
XKR9	-0.108826	0.173471	-4.26332	2.25314e-05	0.00596612	2.45066	796	FALSE	-0.144098	0.730608	-0.759609	0.447619	0.596525	-7.35713	1367	0.22381	0.77619	0.639833	1	389668
RPS15	0.204639	-1.12016	4.25882	2.29799e-05	0.00596612	2.43284	796	FALSE	0.338507	10.5173	2.20075	0.0279203	0.0723206	-5.23143	1367	0.98604	0.0139602	1	0.0567828	6209
LRRC56	0.150207	-0.147259	4.25813	2.30492e-05	0.00596612	2.43012	796	FALSE	0.522808	1.03607	3.24443	0.00120535	0.0052726	-2.41013	1367	0.999397	0.000602677	1	0.00381437	115399
THAP11	-0.342597	-0.706063	-4.25385	2.34842e-05	0.0059931	2.41321	796	TRUE	0.315064	4.20675	2.28557	0.0224321	0.0604356	-5.04216	1367	0.988784	0.0112161	1	0.0471276	57215
CNPY2	-0.189907	-0.327555	-4.24327	2.45945e-05	0.00618926	2.37145	796	FALSE	0.0372785	6.87835	0.300393	0.763923	0.843147	-7.60009	1367	0.618038	0.381962	1	0.836694	10330
ZNF217	0.407454	-0.571394	4.2327	2.57948e-05	0.00627513	2.32856	784	TRUE	-0.483812	4.47481	-2.06479	0.0391312	0.0950086	-5.52	1367	0.0195656	0.980434	0.128233	1	7764
DET1	0.284888	-0.403611	4.23159	2.58779e-05	0.00627513	2.32547	796	FALSE	0.678859	1.92171	4.35346	1.43993e-05	0.000114153	1.75167	1367	0.999993	7.19964e-06	1	7.77845e-05	55070
C17orf50	0.18136	-0.308914	4.23073	2.59747e-05	0.00627513	2.3221	796	FALSE	-0.0421632	0.10785	-0.89283	0.372105	0.525664	-7.24728	1367	0.186053	0.813947	0.578589	1	146853
RRH	-0.11354	0.149454	-4.19095	3.0858e-05	0.00731719	2.16647	796	FALSE	0.0102261	0.118118	0.278833	0.780415	0.854132	-7.60632	1367	0.609792	0.390208	1	0.849158	10692
SGPP2	-0.136885	-0.0875229	-4.18917	3.10957e-05	0.00731719	2.15954	796	FALSE	-0.73996	1.53732	-2.32635	0.0201455	0.0553087	-4.94862	1367	0.0100728	0.989927	0.0774832	1	130367
CPD	-0.215728	-0.20393	-4.18501	3.16587e-05	0.00735415	2.14334	796	FALSE	-1.29132	4.33741	-5.64395	2.01818e-08	3.08141e-07	8.07489	1367	1.00909e-08	1	7.5005e-07	1	1362
YAF2	-0.15322	-0.325606	-4.17514	3.30832e-05	0.00758777	2.10379	784	FALSE	0.0387899	3.70475	0.291242	0.77091	0.848053	-7.60279	1367	0.614545	0.385455	1	0.842207	10138
PATE2	-0.116412	0.0812284	-4.16905	3.39082e-05	0.0076192	2.08138	796	FALSE	0.223417	0.0978269	4.67107	3.29163e-06	3.08673e-05	3.16155	1367	0.999998	1.64582e-06	1	2.05614e-05	399967
UPF1	0.220384	-1.0465	4.16836	3.40612e-05	0.0076192	2.07749	784	FALSE	-0.0506612	4.87993	-0.362755	0.716844	0.811028	-7.57944	1367	0.358422	0.641578	0.822676	1	5976
TPD52L1	-0.126924	-0.0827748	-4.16345	3.47326e-05	0.00767463	2.0597	796	FALSE	-1.74408	3.94437	-3.07418	0.00215265	0.00856065	-2.94327	1367	0.00107632	0.998924	0.0132737	1	7164
COL6A2	0.153808	0.0296654	4.16041	3.5188e-05	0.00768157	2.04794	796	FALSE	0.366614	3.41491	0.531175	0.595384	0.722409	-7.50429	1367	0.702308	0.297692	1	0.69722	1292
NIPBL	-0.33986	-0.408651	-4.15374	3.62632e-05	0.00773476	2.02096	784	FALSE	0.185671	4.15177	1.34368	0.179276	0.308921	-6.74436	1367	0.910362	0.0896382	1	0.266676	25836
OR2T29	0.134054	-0.575177	4.15324	3.62854e-05	0.00773476	2.02023	796	FALSE	-0.0135466	0.0162053	-0.511321	0.609209	0.732923	-7.51462	1367	0.304604	0.695396	0.759313	1	343563
CTBP1	0.218831	0.0894436	4.14498	3.76467e-05	0.00785679	1.98718	784	FALSE	0.153773	6.45572	0.838615	0.401832	0.554464	-7.29412	1367	0.799084	0.200916	1	0.512159	1487
KPNA3	-0.137108	0.0958738	-4.14305	3.79016e-05	0.00785679	1.98092	796	FALSE	0.569497	4.31704	3.61461	0.000311725	0.00167534	-1.15337	1367	0.999844	0.000155863	1	0.0011761	3839
AVPR2	0.138058	0.0291668	4.13956	3.84854e-05	0.00785679	1.96717	793	FALSE	0.234785	0.464715	1.49042	0.136344	0.251556	-6.53704	1367	0.931828	0.0681721	1	0.213199	554
POU3F1	-0.160341	0.0418245	-4.13882	3.85923e-05	0.00785679	1.96463	796	TRUE	3.75946	0.225215	31.5719	9.50867e-165	1.07263e-161	365.78	1367	1	4.75434e-165	1	5.36317e-162	5453
DPM2	0.251089	-0.594752	4.13213	3.97094e-05	0.00799439	1.93889	796	FALSE	-0.000359023	5.48461	-0.00270976	0.997838	0.998359	-7.64513	1367	0.498919	0.501081	0.990658	1	8818
CAPZB	0.282701	-1.27266	4.10636	4.43033e-05	0.00873165	1.84019	796	FALSE	-0.195302	7.80518	-1.28563	0.198789	0.333933	-6.82046	1367	0.0993944	0.900606	0.392277	1	832
UBE2E3	-0.150895	-0.188008	-4.10619	4.43354e-05	0.00873165	1.83954	796	FALSE	0.534645	5.91433	2.24074	0.0252031	0.0664449	-5.14308	1367	0.987398	0.0126016	1	0.0520035	10477
TDP2	-0.252463	-0.261128	-4.10293	4.50173e-05	0.00877063	1.82596	784	FALSE	-0.172815	5.04215	-1.27378	0.202958	0.33874	-6.83559	1367	0.101479	0.898521	0.396589	1	51567
SEPSECS	-0.374404	-0.719116	-4.09867	4.57698e-05	0.00882238	1.81084	796	FALSE	0.290064	2.19575	2.09551	0.0363096	0.089546	-5.4564	1367	0.981845	0.0181548	1	0.070864	51091
DEPDC5	0.275639	0.24105	4.09495	4.64972e-05	0.00882836	1.79663	796	FALSE	0.392956	2.80909	2.82762	0.00475791	0.016641	-3.66512	1367	0.997621	0.00237896	1	0.0125161	9681
MYF5	-0.14148	-0.206038	-4.09353	4.67753e-05	0.00882836	1.79126	796	TRUE	-0.0192291	0.0294014	-0.215206	0.829639	0.887042	-7.62201	1367	0.414819	0.585181	0.888429	1	4617
DDX19A	-0.214713	-0.716166	-4.09044	4.73912e-05	0.00885238	1.77947	796	FALSE	0.128846	4.92579	0.865023	0.387178	0.540151	-7.27167	1367	0.806411	0.193589	1	0.497515	55308
H2AFZ	-0.259216	-0.738595	-4.0821	4.90875e-05	0.00907568	1.74779	796	FALSE	NA	NA	NA	NA	NA	NA	NA	NA	NA	NA	NA	NA
NKX3-2	0.113761	0.276153	4.07907	4.97191e-05	0.00909959	1.73627	796	TRUE	NA	NA	NA	NA	NA	NA	NA	NA	NA	NA	NA	NA
STARD13	-0.126547	0.167015	-4.06317	5.31584e-05	0.00963178	1.67603	796	FALSE	2.72483	2.24968	9.25327	8.13602e-20	4.21688e-18	33.8127	1367	1	4.06801e-20	1	2.21626e-18	90627
RAB42	0.153381	-0.131205	4.03692	5.93352e-05	0.0106445	1.57708	796	FALSE	0.0649883	1.00908	0.262691	0.792829	0.862398	-7.61068	1367	0.603586	0.396414	1	0.858212	115273
DDX59	-0.184089	-0.824926	-4.03118	6.07727e-05	0.0107955	1.55553	796	FALSE	-0.106189	3.89578	-0.795056	0.426719	0.577419	-7.32963	1367	0.213359	0.786641	0.623778	1	83479
DOLPP1	0.263922	-0.454301	4.01434	6.51875e-05	0.0114673	1.49245	796	FALSE	0.282717	4.04038	1.78569	0.0743717	0.157988	-6.05507	1367	0.962814	0.0371858	1	0.12914	57171
FNDC9	0.137928	0.0634447	4.00319	6.82752e-05	0.011895	1.45083	796	FALSE	-0.0164602	0.0380617	-0.752233	0.452041	0.600346	-7.36269	1367	0.22602	0.77398	0.643371	1	408263
PTPN1	0.293819	-0.296836	3.99722	6.99836e-05	0.0120765	1.42861	796	FALSE	-0.0453493	4.92418	-0.258148	0.796331	0.864368	-7.61187	1367	0.398166	0.601834	0.868516	1	5770
COPS6	0.229929	-1.61003	3.98514	7.3568e-05	0.0125277	1.3837	796	FALSE	0.367282	7.1457	2.40282	0.0164017	0.0467924	-4.7688	1367	0.991799	0.00820084	1	0.0360788	10980
MLYCD	0.123592	0.0957085	3.98337	7.41076e-05	0.0125277	1.37714	796	FALSE	-0.335405	1.15476	-3.1902	0.00145406	0.00615961	-2.58302	1367	0.000727031	0.999273	0.00985319	1	23417
ZNF787	0.170012	-0.0116124	3.98185	7.46723e-05	0.0125277	1.37049	784	TRUE	-0.883122	3.92529	-4.80546	1.71445e-06	1.72317e-05	3.78706	1367	8.57226e-07	0.999999	3.47548e-05	1	126208
RAD1	-0.207538	-0.463908	-3.97231	7.75664e-05	0.0128938	1.33614	796	FALSE	-0.0301977	4.86009	-0.198215	0.842906	0.895933	-7.62552	1367	0.421453	0.578547	0.895933	1	5810
UBE2N	-0.345326	-1.1546	-3.96885	7.87787e-05	0.0129763	1.32239	784	FALSE	0.365247	7.01906	2.63195	0.00858535	0.0272765	-4.19556	1367	0.995707	0.00429267	1	0.0207566	7334
THBS2	-0.13318	-0.0374595	-3.95524	8.32017e-05	0.0135814	1.27314	796	FALSE	-0.942188	1.33654	-1.87158	0.0614789	0.136128	-5.89863	1367	0.0307395	0.969261	0.178259	1	7058
FBXL19	-0.15634	-0.120532	-3.95139	8.46338e-05	0.0136918	1.25799	784	TRUE	0.385402	3.61283	2.31668	0.0206683	0.0565172	-4.97094	1367	0.989666	0.0103341	1	0.0439613	54620
TAF9	-0.15735	-0.0395434	-3.9433	8.74847e-05	0.0139328	1.22824	784	FALSE	0.138587	6.23243	0.954665	0.339916	0.493196	-7.19028	1367	0.830042	0.169958	1	0.447458	6880
WNK3	-0.121753	-0.146785	-3.93836	8.91851e-05	0.0139328	1.21082	793	FALSE	0.862228	0.403746	6.66018	3.95255e-11	9.08849e-10	14.1476	1367	1	1.97627e-11	1	5.39104e-10	65267
WDR62	0.182345	-0.255871	3.9363	8.99132e-05	0.0139328	1.20348	796	FALSE	0.0697825	3.36778	0.29655	0.766855	0.845172	-7.60123	1367	0.616572	0.383428	1	0.839095	284403
OR10S1	-0.120067	0.155074	-3.93624	8.99335e-05	0.0139328	1.20328	796	FALSE	-0.0084527	0.0111582	-0.669446	0.503324	0.646414	-7.42143	1367	0.251662	0.748338	0.684169	1	219873
SV2C	-0.158593	-0.121649	-3.93615	8.99684e-05	0.0139328	1.20293	796	FALSE	0.36495	0.138812	3.29117	0.00102317	0.0045887	-2.25879	1367	0.999488	0.000511584	1	0.00331217	22987
TSC2	0.539369	-0.0939324	3.92953	9.2432e-05	0.014193	1.17868	796	FALSE	-0.0826881	5.18311	-0.51263	0.608293	0.732188	-7.51395	1367	0.304147	0.695853	0.758665	1	7249
CDC20	0.219417	-1.5944	3.92119	9.56292e-05	0.0145605	1.14816	796	FALSE	0.540709	6.70292	2.40457	0.0163237	0.0466458	-4.76462	1367	0.991838	0.00816186	1	0.0359733	991
CCDC178	0.118586	0.0673156	3.91281	9.89462e-05	0.0149401	1.11756	796	FALSE	0.704882	0.166827	5.31552	1.24084e-07	1.6089e-06	6.31667	1367	1	6.20421e-08	1	1.03459e-06	374864
ASXL1	0.164856	-0.0465598	3.89142	0.000108036	0.0160087	1.0389	784	FALSE	0.0760275	5.1452	0.433591	0.664654	0.7748	-7.55128	1367	0.667673	0.332327	1	0.756443	171023
EVI5L	0.141259	-0.178911	3.89042	0.000108349	0.0160087	1.03613	796	FALSE	-0.109878	2.72383	-0.578227	0.563206	0.697759	-7.47823	1367	0.281603	0.718397	0.72918	1	115704
GNG10	-0.170651	0.0137091	-3.88968	0.000108674	0.0160087	1.03345	796	FALSE	-0.249821	5.41851	-1.08266	0.279152	0.427443	-7.0602	1367	0.139576	0.860424	0.485251	1	2790
DUSP7	0.135877	-0.024974	3.88144	0.000112351	0.0164169	1.00361	796	FALSE	0.564414	3.32283	2.82916	0.0047352	0.0165706	-3.66079	1367	0.997632	0.0023676	1	0.0124632	1849
KLF3	0.168933	0.101652	3.87577	0.000114949	0.016662	0.983124	796	TRUE	0.494431	3.52581	1.85814	0.0633641	0.139382	-5.92358	1367	0.968318	0.0316821	1	0.112826	51274
EPB41L2	-0.13718	-0.069228	-3.8724	0.000116524	0.0167564	0.97092	796	FALSE	1.98518	4.72708	4.8591	1.31534e-06	1.3694e-05	4.04154	1367	0.999999	6.5767e-07	1	9.05394e-06	2037
HOXD8	-0.12726	-0.0356354	-3.8572	0.00012387	0.0176724	0.916141	796	TRUE	2.5765	1.52335	7.5549	7.64021e-14	2.46246e-12	20.2695	1367	1	3.8201e-14	1	1.38746e-12	3234
POU3F2	-0.15358	0.0556545	-3.85421	0.000125363	0.0177458	0.905404	796	TRUE	4.1488	0.653961	15.7801	1.16558e-51	1.774e-49	106.533	1367	1	5.82792e-52	1	8.87001e-50	5454
SMIM1	0.146833	-0.0359592	3.8435	0.000130861	0.0182482	0.866959	796	FALSE	-0.286122	1.40109	-1.0103	0.312531	0.464065	-7.13574	1367	0.156265	0.843735	0.520713	1	388588
NUP93	-0.188593	-1.44523	-3.84337	0.000130927	0.0182482	0.866506	796	FALSE	0.243373	5.7256	1.65404	0.0983497	0.196239	-6.28065	1367	0.950825	0.0491749	1	0.1629	9688
MAX	-0.202357	-0.593232	-3.83772	0.00013392	0.0184914	0.846268	796	TRUE	0.0170125	5.73233	0.113485	0.909663	0.940674	-7.6387	1367	0.545169	0.454831	1	0.945825	4149
PPP1CC	-0.184212	-0.267987	-3.83653	0.000134713	0.0184914	0.841162	784	FALSE	0.642496	6.68876	4.70682	2.77173e-06	2.63789e-05	3.32627	1367	0.999999	1.38587e-06	1	1.75309e-05	5501
MBD6	-0.167391	-0.156541	-3.8238	0.000141729	0.0192695	0.795709	784	TRUE	0.621236	4.24311	3.78394	0.00016104	0.000953475	-0.534126	1367	0.999919	8.05201e-05	1	0.000665001	114785
FBXO48	-0.147307	0.046168	-3.82215	0.000142509	0.0192695	0.790616	796	FALSE	-0.00783636	0.813971	-0.0866513	0.930961	0.955321	-7.64139	1367	0.465481	0.534519	0.950034	1	554251
FUNDC1	-0.141932	0.0965492	-3.81596	0.000146103	0.0196091	0.768368	793	FALSE	0.774131	4.44756	4.70259	2.82893e-06	2.68965e-05	3.3067	1367	0.999999	1.41446e-06	1	1.78808e-05	139341
APPL2	0.104322	0.137288	3.80676	0.000151668	0.0199717	0.735052	784	FALSE	0.304695	4.12948	1.57972	0.114402	0.220336	-6.4004	1367	0.942799	0.057201	1	0.184577	55198
EIF4B	-0.161385	-0.779475	-3.80608	0.000151908	0.0199717	0.733459	796	FALSE	0.749138	7.75768	4.44137	9.65965e-06	8.01224e-05	2.13226	1367	0.999995	4.82982e-06	1	5.42916e-05	1975
EBF3	-0.129061	-0.0817924	-3.80453	0.000152846	0.0199717	0.72795	796	TRUE	3.17256	0.734836	10.9277	1.04426e-26	8.10759e-25	49.5031	1367	1	5.22129e-27	1	4.18949e-25	253738
FEN1	-0.310523	-1.13166	-3.80393	0.000153213	0.0199717	0.725803	796	FALSE	0.609569	5.92768	2.99256	0.00281613	0.0107302	-3.18882	1367	0.998592	0.00140806	1	0.00797002	2237
ARMC6	0.15374	-0.468538	3.79261	0.00016024	0.0206464	0.685689	796	FALSE	0.409738	4.73506	2.47743	0.0133533	0.039354	-4.58782	1367	0.993323	0.00667666	1	0.030212	93436
KLF2	0.157702	-0.0113772	3.79193	0.000160668	0.0206464	0.683304	796	TRUE	-0.499252	1.7684	-1.50542	0.132447	0.246237	-6.51464	1367	0.0662234	0.933777	0.301297	1	10365
FAM216A	0.131408	-0.00759175	3.78589	0.000164553	0.0209968	0.661935	796	FALSE	0.14163	4.16727	0.589445	0.555661	0.690955	-7.4717	1367	0.72217	0.27783	1	0.661529	29902
TCOF1	0.270034	-0.670393	3.78218	0.000166984	0.0211579	0.648825	796	FALSE	0.167027	5.08459	1.05381	0.292158	0.441727	-7.09095	1367	0.853921	0.146079	1	0.396074	6949
CTNNBL1	-0.231581	-0.967536	-3.77604	0.00017108	0.0215264	0.627159	796	FALSE	-0.0771735	5.62919	-0.500522	0.616788	0.738521	-7.52007	1367	0.308394	0.691606	0.764296	1	56259
OSBPL5	0.124505	0.0770787	3.77182	0.000173945	0.021736	0.612312	796	FALSE	-0.00396736	2.69208	-0.0130361	0.989601	0.993283	-7.64505	1367	0.4948	0.5052	0.986263	1	114879
SDC2	-0.128883	-0.0195129	-3.76249	0.00018045	0.0223943	0.579501	796	FALSE	1.64269	3.27735	2.51384	0.0120566	0.0361603	-4.4975	1367	0.993972	0.00602829	1	0.0277495	6383
CITED4	0.139827	-0.0623443	3.75444	0.000186438	0.02298	0.550512	784	FALSE	-0.944542	1.7082	-2.79945	0.00519103	0.0178787	-3.74381	1367	0.00259551	0.997404	0.0265746	1	163732
ZMYM4	-0.148099	-0.111249	-3.74588	0.000192601	0.0234845	0.52128	796	FALSE	0.87392	4.08409	5.71579	1.33894e-08	2.12382e-07	8.4729	1367	1	6.69472e-09	1	1.32629e-07	9202
EPC2	-0.273611	-0.535344	-3.74545	0.000193123	0.0234845	0.519042	784	FALSE	0.422995	3.42931	2.96293	0.00309995	0.0116336	-3.27634	1367	0.99845	0.00154997	1	0.00865072	26122
CPB2	-0.117348	-0.0865324	-3.74299	0.00019479	0.0235293	0.511186	796	FALSE	1.78174	0.138508	18.3032	4.21985e-67	8.7961e-65	141.896	1367	1	2.10993e-67	1	4.39805e-65	1361
PAX7	-0.127354	-0.0221081	-3.73833	0.000198373	0.0236265	0.494906	796	TRUE	5.01777	0.25118	31.5558	1.27804e-164	1.36161e-161	365.486	1367	1	6.39021e-165	1	6.80806e-162	5081
CLDN25	-0.124837	-0.00433478	-3.73748	0.000199028	0.0236265	0.491963	796	FALSE	0.0170031	0.00481882	0.930701	0.352173	0.505829	-7.21282	1367	0.823914	0.176086	1	0.46083	644672
TMEM26	-0.117096	0.0109073	-3.73687	0.000199506	0.0236265	0.48982	796	FALSE	-0.119872	0.184907	-0.884727	0.376459	0.529862	-7.25447	1367	0.18823	0.81177	0.581925	1	219623
BPIFC	-0.127776	0.0534133	-3.7332	0.000202383	0.0237802	0.477038	796	FALSE	-0.0618402	0.0687204	-0.999133	0.317907	0.469802	-7.14694	1367	0.158954	0.841046	0.526155	1	254240
TLR6	-0.128783	0.0253127	-3.73188	0.000203429	0.0237802	0.472432	796	FALSE	-0.914741	1.10162	-4.28444	1.96025e-05	0.000150007	1.45804	1367	9.80123e-06	0.99999	0.00027887	1	10333
KDM5C	0.239749	-0.119499	3.72627	0.000208193	0.0241811	0.451994	781	FALSE	0.338857	5.04739	1.83379	0.0669029	0.145646	-5.96836	1367	0.966549	0.0334514	1	0.118445	8242
AFMID	-0.122052	-0.0680576	-3.72343	0.000210241	0.0242336	0.443027	796	FALSE	0.697764	5.0637	3.7865	0.00015941	0.000945563	-0.524563	1367	0.99992	7.9705e-05	1	0.00065969	125061
DAPK2	-0.124644	-0.13233	-3.72212	0.00021132	0.0242336	0.438458	796	FALSE	0.927185	1.25398	3.9032	9.95552e-05	0.000625138	-0.0813564	1367	0.99995	4.97776e-05	1	0.000436083	23604
CLMP	-0.134465	-0.0250411	-3.71812	0.000214639	0.0244351	0.424548	796	FALSE	2.26448	1.88767	4.77602	1.98059e-06	1.95178e-05	3.64857	1367	0.999999	9.90293e-07	1	1.29808e-05	79827
SMG6	0.250506	-1.10874	3.71676	0.000215774	0.0244351	0.419843	796	FALSE	0.322491	3.73015	1.84852	0.0647432	0.14183	-5.94134	1367	0.967628	0.0323716	1	0.114961	23293
GJA1	-0.132376	-0.0589564	-3.69454	0.000235198	0.0264693	0.34294	796	FALSE	2.34678	2.99541	3.6032	0.000325605	0.0017398	-1.1941	1367	0.999837	0.000162803	1	0.00122099	2697
HOXC8	-0.12065	-0.114694	-3.69142	0.000238057	0.0266256	0.332167	796	TRUE	1.11183	1.32283	3.71109	0.000214654	0.00121932	-0.803945	1367	0.999893	0.000107327	1	0.000847002	3224
FPR3	0.133681	-0.00155628	3.68845	0.000240801	0.0267673	0.321946	796	FALSE	-0.0978027	0.122401	-0.891687	0.372718	0.526217	-7.2483	1367	0.186359	0.813641	0.579129	1	2359
FTO	-0.139888	-0.089164	-3.68659	0.000242771	0.0268217	0.314861	784	FALSE	0.165642	4.92202	0.858384	0.390831	0.543823	-7.27738	1367	0.804585	0.195415	1	0.50147	79068
CNTD2	0.146895	-0.149293	3.68007	0.000248713	0.0273117	0.293121	796	FALSE	NA	NA	NA	NA	NA	NA	NA	NA	NA	NA	NA	NA
CR1L	0.176477	-0.397419	3.67843	0.000250293	0.0273196	0.287477	796	FALSE	-0.1176	0.227125	-0.727733	0.466902	0.615042	-7.38079	1367	0.233451	0.766549	0.657689	1	1379
PLK4	-0.198549	-1.05326	-3.66837	0.00026018	0.0282115	0.252944	796	FALSE	0.362032	4.08665	1.82163	0.0687295	0.148812	-5.99049	1367	0.965635	0.0343647	1	0.121254	10733
ARL10	0.170812	-0.13744	3.66588	0.000262679	0.0282115	0.244426	796	FALSE	1.55359	1.41878	6.17666	8.62047e-10	1.65979e-08	11.1399	1367	1	4.31023e-10	1	1.01296e-08	285598
PTRH1	0.151759	-0.269144	3.66543	0.000263135	0.0282115	0.242878	796	FALSE	-0.714596	3.61272	-3.29196	0.00102032	0.00458022	-2.25621	1367	0.00051016	0.99949	0.00745113	1	138428
ASPHD2	-0.131442	-0.0855395	-3.6586	0.000270383	0.0288181	0.218848	784	FALSE	0.0584156	1.36189	0.323977	0.746005	0.831275	-7.59274	1367	0.626998	0.373002	1	0.823713	57168
TMC8	-0.137372	-0.0180612	-3.6566	0.000272205	0.0288426	0.212684	796	FALSE	-1.06466	1.36227	-2.52061	0.0118282	0.0355979	-4.48057	1367	0.00591411	0.994086	0.0510878	1	147138
GTF2H2	-0.127924	-0.539136	-3.65115	0.000278221	0.0293086	0.193393	784	FALSE	0.817092	4.35288	3.72375	0.000204274	0.00116797	-0.757446	1367	0.999898	0.000102137	1	0.000812056	2966
STAG2	0.40135	-0.42846	3.64216	0.000287745	0.0298488	0.16328	793	FALSE	-0.308517	5.10497	-1.65058	0.0990539	0.197398	-6.28634	1367	0.049527	0.950473	0.248049	1	10735
FOXP2	-0.121887	0.105556	-3.64191	0.000287959	0.0298488	0.162573	796	TRUE	1.13939	0.702929	5.23485	1.90955e-07	2.37173e-06	5.90029	1367	1	9.54775e-08	1	1.52963e-06	93986
YBX1	-0.203691	-0.855509	-3.64161	0.00028829	0.0298488	0.16155	796	TRUE	0.589502	9.58692	3.72763	0.000201182	0.00115235	-0.743135	1367	0.999899	0.000100591	1	0.00080176	4904
ENDOG	0.147088	-0.181	3.63878	0.000291428	0.0300022	0.151911	796	FALSE	0.199804	3.44942	1.11782	0.263839	0.409919	-7.0216	1367	0.868081	0.131919	1	0.364088	2021
HOXA10	0.145647	-0.101815	3.63705	0.000293358	0.0300302	0.146035	796	TRUE	-1.18645	2.524	-2.77461	0.00560214	0.019072	-3.81255	1367	0.00280107	0.997199	0.0283164	1	3206
EIF2B1	0.161777	-0.98442	3.63414	0.000296634	0.030195	0.136148	796	FALSE	0.183248	5.14023	1.52403	0.127732	0.239468	-6.48654	1367	0.936134	0.0638661	1	0.202006	1967
ZC3HAV1L	0.130852	0.106532	3.62767	0.000304038	0.0307066	0.1142	796	FALSE	0.325589	2.13553	1.25352	0.210231	0.347252	-6.86112	1367	0.894885	0.105115	1	0.303767	92092
SAMD10	0.129269	0.00971062	3.6268	0.000305049	0.0307066	0.111244	796	FALSE	0.390321	2.41018	1.58429	0.113359	0.218679	-6.3932	1367	0.94332	0.0566797	1	0.183142	140700
RPL3	0.195501	-1.46076	3.61507	0.000318959	0.0318224	0.0715651	796	FALSE	0.354436	10.8057	2.38023	0.0174383	0.0491929	-4.82253	1367	0.991281	0.00871913	1	0.0380448	6122
ZCCHC18	0.0937859	0.0778843	3.61456	0.000319647	0.0318224	0.0696922	793	FALSE	-0.430525	0.882745	-2.08048	0.0376674	0.0921833	-5.48763	1367	0.0188337	0.981166	0.124629	1	644353
CALB2	0.117308	0.289657	3.61096	0.000323974	0.032077	0.0576857	796	FALSE	-1.54368	1.56996	-3.39601	0.000703391	0.00333967	-1.91164	1367	0.000351695	0.999648	0.00553278	1	794
CFC1B	0.109173	0.0134464	3.60216	0.000334972	0.0329856	0.0279908	796	FALSE	-0.0112199	0.0124842	-0.290156	0.771741	0.848459	-7.6031	1367	0.38587	0.61413	0.85425	1	653275
GFI1B	0.128372	-0.134358	3.59839	0.000340078	0.0333074	0.0147159	784	TRUE	-0.22168	0.271098	-0.973313	0.33057	0.483366	-7.17235	1367	0.165285	0.834715	0.539703	1	8328
LCP1	-0.127205	0.0181163	-3.59542	0.000343613	0.0334727	0.0053418	796	FALSE	0.120196	3.19919	0.17652	0.859911	0.907519	-7.62958	1367	0.570044	0.429956	1	0.908769	3936
ZNF653	0.136627	-0.0783668	3.59317	0.000346557	0.033579	-0.00224431	796	TRUE	0.0589992	2.68893	0.364288	0.7157	0.810498	-7.57889	1367	0.64215	0.35785	1	0.798985	115950
ANO6	-0.112497	-0.00139326	-3.57691	0.000368461	0.0353362	-0.0567218	796	FALSE	0.310484	4.48309	1.44493	0.148707	0.268317	-6.6036	1367	0.925646	0.0743535	1	0.228892	196527
NAT10	-0.160987	-1.05397	-3.57682	0.000368594	0.0353362	-0.0570427	796	FALSE	0.185091	5.0883	1.17871	0.238719	0.38018	-6.95186	1367	0.880641	0.119359	1	0.335772	55226
CUL4A	0.149599	-0.00257437	3.56899	0.000379608	0.0362006	-0.0832055	796	FALSE	-0.13675	5.48478	-0.910206	0.362875	0.51645	-7.23165	1367	0.181437	0.818563	0.570104	1	8451
ABCA9	-0.11511	0.168766	-3.56517	0.000385093	0.0364312	-0.0959499	796	FALSE	0.0502512	0.172458	0.451716	0.651545	0.764856	-7.54327	1367	0.674227	0.325773	1	0.744174	10350
ADAR	0.289933	-0.409341	3.56419	0.000386505	0.0364312	-0.0992016	796	FALSE	0.332657	6.14118	1.86688	0.0621323	0.137176	-5.90737	1367	0.968934	0.0310661	1	0.110879	103
NPRL2	0.228234	0.0549015	3.56217	0.000389449	0.0364312	-0.105942	796	FALSE	0.411201	4.16162	2.96666	0.00306285	0.0115237	-3.26537	1367	0.998469	0.00153142	1	0.00856713	10641
KHDRBS1	0.178249	-0.277129	3.56174	0.000390069	0.0364312	-0.107354	796	FALSE	0.654468	6.54226	5.05256	4.94914e-07	5.64602e-06	4.98186	1367	1	2.47457e-07	1	3.68438e-06	10657
SLC6A5	0.0933142	-0.023592	3.55983	0.000392884	0.036506	-0.113742	796	FALSE	-0.0195332	0.0242298	-0.447733	0.654417	0.766772	-7.54506	1367	0.327208	0.672792	0.787905	1	9152
IL17D	0.157966	-0.213263	3.55545	0.000399385	0.0369207	-0.128317	796	FALSE	0.415525	2.21278	1.73772	0.0824851	0.171104	-6.13925	1367	0.958757	0.0412425	1	0.140907	53342
NPC1	0.172109	-0.114871	3.55273	0.000403467	0.0369722	-0.137346	796	FALSE	-0.805876	4.84073	-3.59569	0.000335058	0.00178682	-1.22085	1367	0.000167529	0.999832	0.00309775	1	4864
AQP8	-0.131312	0.0955917	-3.55236	0.000404023	0.0369722	-0.13857	796	FALSE	0.0121882	0.0368344	0.565985	0.571497	0.704752	-7.48523	1367	0.714252	0.285748	1	0.676853	343
JPH1	-0.145706	0.0172713	-3.54979	0.00040793	0.037086	-0.147115	796	FALSE	2.44125	1.62308	8.14412	8.53163e-16	3.16462e-14	24.6876	1367	1	4.26582e-16	1	1.72586e-14	56704
ELF2	0.157335	-0.199705	3.54885	0.00040936	0.037086	-0.150223	796	TRUE	0.512537	4.0367	3.70245	0.000222031	0.00125417	-0.835632	1367	0.999889	0.000111016	1	0.000872162	1998
MUCL1	-0.109731	-0.0388456	-3.54347	0.000417678	0.037491	-0.168081	796	FALSE	-0.295946	0.363772	-1.10417	0.269713	0.416448	-7.03673	1367	0.134857	0.865143	0.474609	1	118430
PDCD4	-0.122503	0.139224	-3.54328	0.000417969	0.037491	-0.168699	796	FALSE	-0.300461	5.56494	-1.20832	0.227131	0.367136	-6.9166	1367	0.113566	0.886434	0.425611	1	27250
ANKRD13C	-0.138651	-0.0608583	-3.53554	0.00043022	0.0383998	-0.194341	796	FALSE	0.0280464	3.47688	0.210764	0.833103	0.889379	-7.62296	1367	0.583449	0.416551	1	0.888269	81573
HTN1	0.107695	0.148457	3.53202	0.000435888	0.038715	-0.205956	796	FALSE	-0.0852939	0.084046	-0.704467	0.481262	0.627375	-7.39742	1367	0.240631	0.759369	0.667926	1	3346
HOXC12	-0.127633	0.0853728	-3.52892	0.000440944	0.0389498	-0.21619	796	TRUE	3.37736	0.403579	15.6634	5.54628e-51	8.24504e-49	104.982	1367	1	2.77314e-51	1	4.12252e-49	3228
CASKIN2	0.133348	-0.172563	3.52758	0.000443149	0.0389498	-0.220615	796	FALSE	0.283305	2.66664	1.22792	0.219688	0.358276	-6.8928	1367	0.890156	0.109844	1	0.314541	57513
ZNF668	0.138887	-0.110919	3.52647	0.000444981	0.0389498	-0.224274	796	TRUE	0.230887	2.78134	1.61234	0.10712	0.209402	-6.34852	1367	0.94644	0.0535598	1	0.17465	79759
SOX2	-0.21218	0.0379622	-3.5247	0.000447929	0.0390193	-0.230133	796	TRUE	3.37077	1.35313	7.57896	6.3964e-14	2.07553e-12	20.444	1367	1	3.1982e-14	1	1.16823e-12	6657
CBX6	-0.112817	0.0356263	-3.521	0.000454498	0.0392161	-0.24287	784	FALSE	0.494971	4.14247	2.28725	0.0223333	0.0602709	-5.03832	1367	0.988833	0.0111666	1	0.0469714	23466
SCN8A	-0.12692	-0.137414	-3.52	0.000455816	0.0392161	-0.245617	796	FALSE	0.520312	1.21666	2.05965	0.0396208	0.0959597	-5.53055	1367	0.98019	0.0198104	1	0.076286	6334
PPP1R42	0.12169	0.184363	3.51949	0.000456681	0.0392161	-0.247298	796	FALSE	-0.0782817	0.148146	-1.3079	0.191128	0.323987	-6.79167	1367	0.0955642	0.904436	0.382667	1	286187
MEGF6	-0.138803	-0.0873453	-3.51564	0.000463254	0.0394218	-0.259974	796	FALSE	0.543047	2.41561	1.33251	0.182916	0.313363	-6.75927	1367	0.908542	0.0914581	1	0.270955	1953
SNAPC1	-0.211778	-1.59548	-3.51554	0.000463427	0.0394218	-0.260306	796	FALSE	-0.568694	3.72523	-2.21647	0.0268234	0.0699094	-5.19689	1367	0.0134117	0.986588	0.0964366	1	6617
CNKSR3	-0.10511	0.0501375	-3.50571	0.000480604	0.0406919	-0.292578	796	FALSE	-0.0463393	2.32568	-0.153365	0.878133	0.919563	-7.63339	1367	0.439067	0.560933	0.916959	1	154043
OR4A15	0.125804	0.03316	3.50045	0.000490041	0.0412445	-0.309816	796	FALSE	-0.000602612	0.000593795	-0.149363	0.881289	0.92161	-7.634	1367	0.440644	0.559356	0.918748	1	81328
CSMD3	-0.10688	0.13714	-3.49955	0.000491683	0.0412445	-0.312782	796	FALSE	1.04823	0.292806	6.37118	2.55793e-10	5.29734e-09	12.3242	1367	1	1.27896e-10	1	3.18943e-09	114788
L3MBTL3	0.17507	0.225761	3.49355	0.000503083	0.0418316	-0.332919	784	TRUE	1.94031	2.19954	9.50093	8.95924e-21	4.92296e-19	35.991	1367	1	4.47962e-21	1	2.56435e-19	84456
NTN4	-0.102347	-0.0623561	-3.49322	0.0005033	0.0418316	-0.333478	796	FALSE	-0.657579	3.05793	-1.27488	0.202569	0.338298	-6.83419	1367	0.101285	0.898715	0.396314	1	59277
GEMIN6	-0.183237	-1.07563	-3.49109	0.000507261	0.0419683	-0.340426	796	FALSE	0.315042	3.97319	2.15714	0.0311688	0.0792633	-5.32599	1367	0.984416	0.0155844	1	0.062406	79833
PAM16	0.182601	-1.44574	3.4859	0.000517067	0.0425483	-0.357391	796	FALSE	0.260781	5.6103	1.84133	0.0657898	0.14368	-5.95455	1367	0.967105	0.0328949	1	0.116668	51025
ANKRD11	0.200069	-0.543861	3.4849	0.000518968	0.0425483	-0.360642	796	FALSE	-0.123837	5.67313	-0.769876	0.441507	0.590471	-7.34929	1367	0.220753	0.779247	0.634985	1	29123
LPO	0.121296	-0.161119	3.47624	0.000535759	0.0435842	-0.388849	796	FALSE	-0.0112031	0.16257	-0.0983452	0.921673	0.948378	-7.64031	1367	0.460836	0.539164	0.943065	1	4025
SPRR2G	0.131459	-0.352207	3.47591	0.000536414	0.0435842	-0.389931	796	FALSE	-0.0788262	0.0776729	-0.769331	0.44183	0.590657	-7.34971	1367	0.220915	0.779085	0.63506	1	6706
HSPA4	0.156052	-0.0514231	3.4728	0.000542577	0.0438882	-0.400049	796	FALSE	0.0104827	6.28444	0.0726362	0.942106	0.962534	-7.6425	1367	0.528947	0.471053	1	0.968001	3308
APCDD1	-0.124342	0.201549	-3.46806	0.000552078	0.0444583	-0.415422	796	FALSE	6.06059	1.05895	17.4082	1.85854e-61	3.46031e-59	128.967	1367	1	9.29269e-62	1	1.73015e-59	147495
DRD2	-0.110669	0.0634034	-3.46601	0.000556258	0.0445966	-0.4221	796	FALSE	0.626421	0.520448	2.58268	0.00990682	0.0307814	-4.32318	1367	0.995047	0.00495341	1	0.0235004	1813
OR13C2	0.0957054	-0.0328217	3.46295	0.000562522	0.0449002	-0.432015	796	FALSE	0.00752195	0.00564147	0.701639	0.483024	0.629105	-7.3994	1367	0.758488	0.241512	1	0.593094	392376
HACE1	-0.127837	-0.0243907	-3.46134	0.000565835	0.0449665	-0.437213	796	FALSE	0.661256	2.70481	3.70529	0.000219579	0.00124251	-0.825216	1367	0.99989	0.000109789	1	0.000863589	57531
AFF1	-0.147498	0.146708	-3.45884	0.000571487	0.0452174	-0.445833	784	FALSE	1.1924	3.31999	5.64001	2.0638e-08	3.14357e-07	8.05321	1367	1	1.0319e-08	1	1.9769e-07	4299
NAXE	0.128309	-0.185778	3.45402	0.0005812	0.0452211	-0.460928	796	FALSE	0.574229	6.46855	3.53024	0.000428974	0.00219779	-1.45153	1367	0.999786	0.000214487	1	0.00155725	128240
SOX21	-0.112998	0.0759342	-3.45319	0.000582954	0.0452211	-0.463594	796	TRUE	-0.273915	0.426269	-1.19729	0.231402	0.372156	-6.92984	1367	0.115701	0.884299	0.430942	1	11166
DNAJB6	0.198949	-0.440548	3.45305	0.000583259	0.0452211	-0.464057	796	FALSE	0.204649	6.9175	1.22074	0.222395	0.361368	-6.90156	1367	0.888803	0.111197	1	0.317514	10049
TAZ	0.261226	-0.488453	3.45154	0.000586586	0.0452211	-0.469047	793	FALSE	0.335216	4.60101	1.9991	0.045795	0.107968	-5.65287	1367	0.977103	0.0228975	1	0.0862512	6901
RNF125	0.110783	0.0311375	3.45128	0.000587043	0.0452211	-0.46978	796	FALSE	-0.326663	1.00986	-1.33411	0.182391	0.312771	-6.75714	1367	0.0911956	0.908804	0.370791	1	54941
TMOD4	0.139367	-0.264451	3.45004	0.000589713	0.0452211	-0.473796	796	FALSE	0.121282	0.369844	1.81761	0.0693434	0.149764	-5.99778	1367	0.965328	0.0346717	1	0.122112	29765
SAMD8	-0.115043	-0.186183	-3.44976	0.000590314	0.0452211	-0.474698	796	FALSE	-0.122224	2.99952	-0.799005	0.424427	0.575536	-7.32649	1367	0.212213	0.787787	0.62236	1	142891
SPTY2D1	-0.154919	0.0814837	-3.44845	0.000593141	0.0452211	-0.478924	796	FALSE	-0.394367	3.36003	-2.91274	0.0036409	0.0133173	-3.42264	1367	0.00182045	0.99818	0.0202384	1	144108
SPAG6	-0.105881	-0.135345	-3.44805	0.000593996	0.0452211	-0.480199	796	FALSE	0.150118	0.369664	0.735966	0.461878	0.609736	-7.37477	1367	0.769061	0.230939	1	0.572407	9576
GPR6	-0.107268	-0.127453	-3.44357	0.000603788	0.0457742	-0.494666	796	FALSE	0.152447	0.0460479	2.38347	0.017286	0.0488425	-4.81485	1367	0.991357	0.00864301	1	0.0377556	2830
CHMP4B	-0.363392	-1.03512	-3.44238	0.00060641	0.0457814	-0.498499	796	FALSE	-0.570207	6.60574	-3.7538	0.00018148	0.00105462	-0.646386	1367	9.074e-05	0.999909	0.00186708	1	128866
ELMO3	0.138338	0.0307798	3.43941	0.000613007	0.045878	-0.50807	796	FALSE	-1.26943	2.1806	-3.79242	0.000155695	0.000925817	-0.502396	1367	7.78474e-05	0.999922	0.00163335	1	79767
TSGA13	-0.108953	-0.00092529	-3.43913	0.000613615	0.045878	-0.508948	796	FALSE	-0.00273313	0.0119607	-0.169086	0.865754	0.911487	-7.63086	1367	0.432877	0.567123	0.909878	1	114960
NF1	0.242342	-0.0455046	3.43783	0.000616525	0.045878	-0.513133	796	FALSE	-0.260271	3.92788	-1.52941	0.126394	0.237656	-6.47835	1367	0.0631969	0.936803	0.29189	1	4763
ALG9	0.176548	-0.134897	3.43726	0.000617818	0.045878	-0.514985	796	FALSE	0.59067	4.16871	4.25542	2.22884e-05	0.000168277	1.33593	1367	0.999989	1.11442e-05	1	0.000115023	79796
FAM189B	0.138611	-0.26309	3.42764	0.0006398	0.0469266	-0.545904	796	FALSE	0.759388	4.3827	4.33393	1.57195e-05	0.000123495	1.66813	1367	0.999992	7.85973e-06	1	8.41575e-05	10712
FBRSL1	-0.115459	-0.0356213	-3.42731	0.000640564	0.0469266	-0.546959	796	FALSE	0.611699	4.77413	2.29993	0.0216021	0.0587359	-5.0094	1367	0.989199	0.0108011	1	0.0457346	57666
COASY	0.210117	-0.825023	3.42708	0.000641094	0.0469266	-0.54769	796	FALSE	-0.133658	5.74892	-1.03491	0.300895	0.451224	-7.11064	1367	0.150447	0.849553	0.508303	1	80347
KRTAP19-1	0.0890351	0.0825902	3.42631	0.000642901	0.0469266	-0.550178	796	FALSE	NA	NA	NA	NA	NA	NA	NA	NA	NA	NA	NA	NA
RNF103	-0.129006	-0.406469	-3.42546	0.000644888	0.0469266	-0.552908	796	FALSE	-0.162988	3.69701	-1.03197	0.30227	0.452826	-7.11367	1367	0.151135	0.848865	0.509907	1	7844
ELOA	-0.238388	-0.249194	-3.42405	0.000648668	0.0470129	-0.557897	784	FALSE	0.504657	4.6047	3.09803	0.00198783	0.00802538	-2.87028	1367	0.999006	0.000993913	1	0.00591016	6924
DEPDC4	-0.108428	0.127904	-3.42232	0.000652256	0.0470846	-0.562951	796	FALSE	0.594051	1.56574	4.84037	1.44328e-06	1.48327e-05	3.95237	1367	0.999999	7.21642e-07	1	9.82879e-06	120863
EVX2	-0.110192	0.0487297	-3.4147	0.000670518	0.0482108	-0.587358	796	TRUE	0.683577	0.0531179	12.0402	8.34763e-32	7.84718e-30	61.1328	1367	1	4.17381e-32	1	3.98215e-30	344191
DDI2	-0.226987	-0.291974	-3.40805	0.000686819	0.0491606	-0.608585	796	FALSE	0.36729	3.18032	2.34986	0.0189221	0.0525287	-4.89395	1367	0.990539	0.00946103	1	0.0408268	84301
SHMT2	-0.145626	-0.243477	-3.40711	0.000689155	0.0491606	-0.611585	796	FALSE	0.41889	7.60387	2.19001	0.0286924	0.0740358	-5.2549	1367	0.985654	0.0143462	1	0.0581397	6472
CACNG3	-0.106976	-0.0209777	-3.4035	0.0006982	0.0496105	-0.623105	796	FALSE	0.658285	0.0245053	13.9911	1.14335e-41	1.37038e-39	83.6717	1367	1	5.71677e-42	1	6.85191e-40	10368
IQCF2	0.0993227	-0.161635	3.40127	0.000703837	0.0496249	-0.630208	796	FALSE	-0.00213544	0.00210419	-0.363944	0.715956	0.810703	-7.57901	1367	0.357978	0.642022	0.822497	1	389123
PNPLA3	-0.111736	0.045116	-3.39863	0.000710561	0.0496249	-0.638607	796	FALSE	0.790504	1.47745	2.94314	0.00330382	0.0122596	-3.33432	1367	0.998348	0.00165191	1	0.00911092	80339
ARPP21	-0.0933611	0.126233	-3.39764	0.000713106	0.0496249	-0.641765	796	FALSE	1.75829	0.455255	6.4439	1.61015e-10	3.42325e-09	12.7759	1367	1	8.05073e-11	1	2.05852e-09	10777
GRID2	-0.121925	-0.205259	-3.39754	0.000713373	0.0496249	-0.642096	796	FALSE	0.0397575	0.133722	0.427996	0.668721	0.777498	-7.55369	1367	0.665639	0.334361	1	0.75981	2895
CFAP20	-0.221163	-0.734519	-3.39744	0.00071362	0.0496249	-0.642401	796	FALSE	0.0393614	5.39288	0.274324	0.783877	0.856529	-7.60757	1367	0.608061	0.391939	1	0.851695	29105
CRISPLD1	0.100544	0.275556	3.39697	0.000714835	0.0496249	-0.643904	796	FALSE	1.91899	1.50964	5.36984	9.2514e-08	1.24153e-06	6.60048	1367	1	4.6257e-08	1	7.92735e-07	83690
MARK3	0.151976	0.0128621	3.39318	0.00072465	0.0498365	-0.655948	796	FALSE	0.226427	5.69302	1.761	0.0784628	0.16477	-6.09869	1367	0.960769	0.0392314	1	0.135167	4140
NKAIN2	-0.101504	0.136678	-3.39161	0.000728772	0.0498365	-0.660956	796	FALSE	0.948504	0.323545	4.84199	1.43182e-06	1.47386e-05	3.96003	1367	0.999999	7.15909e-07	1	9.77152e-06	154215
FAM19A5	-0.119844	0.0719228	-3.39156	0.000728889	0.0498365	-0.661098	796	FALSE	NA	NA	NA	NA	NA	NA	NA	NA	NA	NA	NA	NA
TRIP12	0.197931	-0.360361	3.39154	0.000729458	0.0498365	-0.661609	784	FALSE	0.0803359	5.85317	0.452085	0.651279	0.764685	-7.54311	1367	0.67436	0.32564	1	0.743959	9320
RNF224	0.115344	-0.276258	3.39052	0.000731636	0.0498365	-0.66442	796	FALSE	-0.0563983	0.54394	-0.426141	0.670072	0.778143	-7.55448	1367	0.335036	0.664964	0.796372	1	643596
ZCCHC12	0.11078	-0.0263203	3.38228	0.000754274	0.0511861	-0.6911	781	FALSE	2.47652	0.34207	14.2088	7.73894e-43	9.45285e-41	86.3463	1367	1	3.86947e-43	1	4.72642e-41	170261
2022-03-07	-0.116281	0.0287492	-3.37644	0.000769545	0.0519858	-0.709015	796	FALSE	NA	NA	NA	NA	NA	NA	NA	NA	NA	NA	NA	NA
LCN2	0.12471	0.0036293	3.3751	0.000773257	0.0519858	-0.713262	796	FALSE	-2.68312	2.98518	-3.46511	0.000546421	0.00269792	-1.67696	1367	0.00027321	0.999727	0.0045128	1	3934
PRRC1	0.132499	0.0750608	3.37459	0.000774665	0.0519858	-0.714867	796	FALSE	0.0329021	4.96706	0.240495	0.809983	0.874067	-7.61626	1367	0.595009	0.404991	1	0.870588	133619
POM121C	0.150658	-0.354936	3.3715	0.00078329	0.0523706	-0.724637	796	FALSE	0.325433	4.56968	2.04074	0.0414687	0.0996172	-5.56915	1367	0.979266	0.0207343	1	0.0792866	100101267
SH3YL1	0.1193	-0.0904107	3.3671	0.000795712	0.0530055	-0.73852	796	FALSE	0.74943	4.28328	2.63857	0.00842026	0.0268499	-4.17822	1367	0.99579	0.00421013	1	0.0204244	26751
JDP2	0.117498	0.0926212	3.36537	0.000800669	0.0531404	-0.743999	796	TRUE	-0.955395	3.73672	-2.83413	0.00466273	0.0163618	-3.64684	1367	0.00233136	0.997669	0.0244309	1	122953
SLC14A2	-0.123474	-0.118264	-3.36362	0.000805664	0.0532768	-0.749486	796	FALSE	-0.10057	0.111129	-1.20437	0.228656	0.368978	-6.92136	1367	0.114328	0.885672	0.427715	1	8170
SLC6A1	0.117253	0.00326334	3.36173	0.000811139	0.0534437	-0.755459	796	FALSE	-0.030552	0.0459777	-0.646927	0.517788	0.659206	-7.43623	1367	0.258894	0.741106	0.695351	1	6529
IGF2	0.136949	-0.15812	3.3585	0.000820533	0.0538668	-0.765616	796	FALSE	-0.876176	1.52742	-1.64987	0.0991992	0.197626	-6.28751	1367	0.0495996	0.9504	0.248348	1	3481
RCE1	0.163506	-0.208115	3.35511	0.00083051	0.0539647	-0.776274	796	FALSE	-0.247071	4.33624	-1.56711	0.117321	0.224358	-6.42018	1367	0.0586604	0.94134	0.277213	1	9986
PKN3	0.125577	-0.236933	3.3543	0.000832919	0.0539647	-0.778828	796	FALSE	0.896062	2.94689	3.25273	0.00117094	0.00514202	-2.3834	1367	0.999415	0.000585472	1	0.00371528	29941
ZNF280A	-0.122183	-0.0449343	-3.35422	0.000833149	0.0539647	-0.779072	796	TRUE	-0.170319	0.362895	-1.15622	0.247795	0.391015	-6.97805	1367	0.123897	0.876103	0.449345	1	129025
MYH9	0.348384	-0.546001	3.35396	0.000833938	0.0539647	-0.779906	796	FALSE	-1.20422	7.21767	-4.41749	1.07737e-05	8.8143e-05	2.02814	1367	5.38685e-06	0.999995	0.000167158	1	4627
CYP1B1	-0.113831	0.0988018	-3.34929	0.000847903	0.0546509	-0.794549	796	FALSE	-0.883536	2.47905	-1.75681	0.0791743	0.165919	-6.10602	1367	0.0395871	0.960413	0.212234	1	1545
GJB6	-0.129355	-0.165795	-3.34778	0.000852472	0.0546509	-0.799287	796	FALSE	-0.506318	0.531123	-1.74927	0.0804689	0.16788	-6.11919	1367	0.0402345	0.959766	0.214446	1	10804
CLTC	0.22421	-1.50313	3.34739	0.000853657	0.0546509	-0.800513	796	FALSE	0.0747987	6.75661	0.484482	0.628121	0.747111	-7.52796	1367	0.685939	0.314061	1	0.7238	1213
NEMP2	0.119549	-0.122089	3.34604	0.000857768	0.0546509	-0.804747	796	FALSE	0.0566795	2.6072	0.298519	0.765352	0.844235	-7.60065	1367	0.617324	0.382676	1	0.837833	100131211
LMO3	-0.105678	0.0900053	-3.34544	0.000859622	0.0546509	-0.806651	796	FALSE	4.53647	0.826164	13.983	1.26354e-41	1.50502e-39	83.5724	1367	1	6.3177e-42	1	7.52512e-40	55885
RDH16	-0.106045	-0.0372147	-3.34217	0.000869647	0.0550437	-0.816871	796	FALSE	-0.152797	0.341172	-1.42295	0.15498	0.276804	-6.63503	1367	0.07749	0.92251	0.333189	1	8608
TMEM192	-0.0939252	0.0886094	-3.34145	0.000871877	0.0550437	-0.819128	796	FALSE	-0.205824	3.41166	-1.24198	0.214458	0.352201	-6.87548	1367	0.107229	0.892771	0.409953	1	201931
INTS10	0.239579	-0.545103	3.33833	0.000881596	0.0553356	-0.828898	796	FALSE	0.300538	5.23069	1.83181	0.0671967	0.146136	-5.97196	1367	0.966402	0.0335984	1	0.118856	55174
PNP	-0.118541	0.171319	-3.33801	0.000882608	0.0553356	-0.82991	796	FALSE	-0.196158	5.99143	-0.82641	0.408716	0.560814	-7.30426	1367	0.204358	0.795642	0.610051	1	4860
PTPRS	0.108354	0.0804776	3.33667	0.0008868	0.0554066	-0.834085	796	FALSE	1.84488	3.55345	4.36802	1.34844e-05	0.000107746	1.81421	1367	0.999993	6.74219e-06	1	7.32965e-05	5802
SPATA31D1	0.0984246	0.0449583	3.33379	0.000895913	0.0557492	-0.843094	796	FALSE	-0.0195018	0.0199342	-0.546429	0.58486	0.714426	-7.49608	1367	0.29243	0.70757	0.742714	1	389763
GLYR1	0.132456	0.0446588	3.3323	0.000901255	0.0557492	-0.848155	784	TRUE	0.25305	5.3645	1.72199	0.0852973	0.175556	-6.16636	1367	0.957351	0.0426486	1	0.144764	84656
ATP2C1	-0.204226	-0.174848	-3.33184	0.000902126	0.0557492	-0.849184	796	FALSE	-0.441494	5.65284	-2.75851	0.00588392	0.0198585	-3.85675	1367	0.00294196	0.997058	0.029415	1	27032
CMAS	0.167955	-0.135572	3.33107	0.000904589	0.0557492	-0.851586	796	FALSE	-0.0918524	5.30495	-0.586	0.557972	0.692724	-7.47372	1367	0.278986	0.721014	0.72478	1	55907
PIM3	-0.149197	-0.0838091	-3.32913	0.000910828	0.0559433	-0.857641	796	FALSE	-0.191075	4.69096	-0.924871	0.355197	0.508835	-7.21822	1367	0.177598	0.822402	0.563422	1	415116
DEFB121	0.10385	0.141739	3.327	0.000917731	0.0561769	-0.864292	796	FALSE	-0.000924366	0.000910842	-0.145477	0.884355	0.923759	-7.63457	1367	0.442178	0.557822	0.920799	1	245934
ACTL6A	-0.179796	-1.40609	-3.32583	0.000922162	0.0562581	-0.868358	784	FALSE	0.313411	6.64228	2.26055	0.0239439	0.0637917	-5.09872	1367	0.988028	0.011972	1	0.0498342	86
PHTF1	-0.109607	-0.0977717	-3.32454	0.000925763	0.0562882	-0.871968	796	FALSE	0.54307	3.84507	2.5447	0.0110463	0.0335927	-4.41993	1367	0.994477	0.00552317	1	0.025727	10745
EMX2	-0.1206	0.0475819	-3.32237	0.000932888	0.0565186	-0.878721	796	TRUE	0.533199	0.489537	2.07403	0.0382636	0.0933954	-5.50097	1367	0.980868	0.0191318	1	0.074092	2018
GNB1L	-0.187484	-0.944825	-3.3212	0.000936738	0.0565186	-0.882348	796	FALSE	0.158985	2.9193	0.806504	0.420093	0.571558	-7.32048	1367	0.789954	0.210046	1	0.530636	54584
USPL1	0.200713	-1.03352	3.31943	0.000942612	0.0565186	-0.887853	796	FALSE	0.873374	3.28649	6.01661	2.28368e-09	4.13152e-08	10.1915	1367	1	1.14184e-09	1	2.5198e-08	10208
DIRC1	-0.0924826	0.120723	-3.3187	0.000945056	0.0565186	-0.890134	796	FALSE	NA	NA	NA	NA	NA	NA	NA	NA	NA	NA	NA	NA
MNAT1	-0.182438	-1.09372	-3.31842	0.000946611	0.0565186	-0.891404	784	FALSE	0.130349	5.24184	0.845616	0.397915	0.550882	-7.28824	1367	0.801042	0.198958	1	0.508518	4331
RNF168	-0.239632	-0.611444	-3.31793	0.000948268	0.0565186	-0.892944	784	FALSE	0.442674	3.26904	2.69972	0.0070255	0.0230541	-4.01611	1367	0.996487	0.00351275	1	0.017479	165918
SETDB1	-0.229877	-0.637746	-3.31684	0.000951922	0.0565504	-0.896331	784	TRUE	0.539672	4.87158	3.43187	0.00061734	0.0029926	-1.79044	1367	0.999691	0.00030867	1	0.00213773	9869
TXNRD1	-0.354681	-0.665471	-3.31235	0.000966473	0.0572272	-0.909865	796	FALSE	-0.489802	7.18668	-1.69237	0.0908036	0.184405	-6.21674	1367	0.0454018	0.954598	0.233515	1	7296
SCG5	0.14231	-0.163755	3.30831	0.000980328	0.0576893	-0.922395	796	FALSE	-1.67279	1.99004	-3.56647	0.000374313	0.00196448	-1.32434	1367	0.000187157	0.999813	0.00337005	1	6447
F2RL1	0.12245	0.0511928	3.30822	0.000980645	0.0576893	-0.92268	796	FALSE	-2.40928	2.82981	-4.756	2.18386e-06	2.12849e-05	3.55484	1367	1.09193e-06	0.999999	4.27345e-05	1	2150
TSPOAP1	-0.120797	-0.203079	-3.30498	0.000991896	0.0581384	-0.932721	796	FALSE	-0.717266	1.39291	-1.84753	0.0648867	0.142112	-5.94317	1367	0.0324434	0.967557	0.185389	1	9256
DPF2	0.212311	-0.432554	3.30436	0.000994696	0.0581384	-0.935025	784	FALSE	0.617077	4.97382	4.68339	3.10266e-06	2.92813e-05	3.21819	1367	0.999998	1.55133e-06	1	1.95081e-05	5977
RUNX3	-0.132379	-0.04693	-3.29854	0.00101462	0.0590617	-0.952652	796	TRUE	2.11471	1.81087	5.12643	3.3768e-07	3.98014e-06	5.35028	1367	1	1.6884e-07	1	2.59027e-06	864
IRF2BP2	0.239532	-0.212492	3.2972	0.00101942	0.0590617	-0.95681	796	FALSE	-0.582257	5.691	-2.84516	0.00450517	0.0159137	-3.61575	1367	0.00225259	0.997747	0.0238399	1	359948
HSPH1	-0.116544	-0.0301036	-3.29696	0.00102027	0.0590617	-0.957544	796	FALSE	0.874577	6.02685	4.51545	6.8623e-06	5.9332e-05	2.45871	1367	0.999997	3.43115e-06	1	3.99995e-05	10808
C7orf26	0.190995	-0.582605	3.29502	0.00102724	0.0592759	-0.963535	796	FALSE	0.46303	4.05621	2.64984	0.00814597	0.0261361	-4.14862	1367	0.995927	0.00407299	1	0.0198534	79034
USP14	-0.220109	-0.132664	-3.2933	0.00103347	0.059344	-0.968848	796	FALSE	0.295793	5.56301	1.86334	0.0626295	0.137972	-5.91395	1367	0.968685	0.0313147	1	0.111621	9097
MARVELD2	-0.115282	0.011239	-3.29288	0.00103498	0.059344	-0.970132	796	FALSE	-1.65085	1.77568	-4.76296	2.111e-06	2.06333e-05	3.58739	1367	1.0555e-06	0.999999	4.13933e-05	1	153562
MADCAM1	0.132704	-0.111373	3.29127	0.00104084	0.0594918	-0.975099	796	FALSE	0.101353	0.356642	1.40893	0.159083	0.282411	-6.65481	1367	0.920458	0.0795416	1	0.242057	8174
IL17C	0.127853	-0.0320772	3.28932	0.00104798	0.0597117	-0.981114	796	FALSE	-0.115231	0.145706	-1.47421	0.140656	0.257505	-6.561	1367	0.0703282	0.929672	0.31292	1	27189
CEP152	-0.146501	-0.506219	-3.28493	0.00106424	0.0600461	-0.994662	796	FALSE	0.485226	3.00162	2.48685	0.0130066	0.0384979	-4.56458	1367	0.993497	0.00650331	1	0.0295741	22995
ZGRF1	-0.107973	-0.343955	-3.2847	0.00106507	0.0600461	-0.995346	796	FALSE	0.396628	2.99325	1.94829	0.0515852	0.1188	-5.75273	1367	0.974207	0.0257926	1	0.0954137	55345
ZDHHC21	-0.108636	0.139071	-3.28339	0.00106999	0.0600461	-0.999398	796	FALSE	1.33591	2.18861	7.03622	3.11513e-12	8.39029e-11	16.6334	1367	1	1.55756e-12	1	4.84893e-11	340481
ASZ1	-0.10289	-0.132759	-3.28294	0.00107235	0.0600461	-1.00115	784	FALSE	-0.0371954	0.0395152	-0.582703	0.56019	0.694874	-7.47564	1367	0.280095	0.719905	0.726746	1	136991
PTPRF	0.144558	-0.162201	3.28249	0.00107335	0.0600461	-1.00215	796	FALSE	0.362591	5.36383	0.816725	0.414228	0.565778	-7.3122	1367	0.792886	0.207114	1	0.524472	5792
FGF13	-0.10453	-0.126307	-3.28244	0.00107373	0.0600461	-1.00242	793	FALSE	3.44939	1.36738	9.45959	1.29928e-20	7.05844e-19	35.6239	1367	1	6.4964e-21	1	3.67497e-19	2258
CREBBP	0.300039	-0.261243	3.281	0.00107965	0.0601035	-1.00712	784	FALSE	0.494462	3.87063	2.76601	0.00575105	0.0194717	-3.83618	1367	0.997124	0.00287552	1	0.0146894	1387
ZNF436	-0.105579	-0.230125	-3.28013	0.00108226	0.0601035	-1.00943	796	TRUE	0.564791	2.58817	3.20038	0.00140404	0.00597674	-2.55078	1367	0.999298	0.000702018	1	0.00434137	80818
GDPGP1	-0.114075	0.108829	-3.27923	0.00108566	0.0601035	-1.01218	796	FALSE	-0.0574536	1.84352	-0.4197	0.674771	0.7815	-7.5572	1367	0.337385	0.662615	0.799066	1	390637
SERPINE2	-0.102427	0.0626656	-3.27861	0.00108803	0.0601035	-1.01409	796	FALSE	0.0492333	4.59089	0.0767945	0.938798	0.960741	-7.64219	1367	0.530601	0.469399	1	0.966155	5270
STMN4	-0.107572	-0.0607105	-3.27648	0.00109614	0.0602587	-1.02063	796	FALSE	1.19329	0.239209	5.58899	2.75366e-08	4.09992e-07	7.77365	1367	1	1.37683e-08	1	2.59367e-07	81551
SNX20	0.103891	0.22448	3.27613	0.00109749	0.0602587	-1.02171	796	FALSE	-0.448856	0.457879	-1.68347	0.0925135	0.186987	-6.23172	1367	0.0462567	0.953743	0.236236	1	124460
ZNF174	-0.133754	-0.354359	-3.2739	0.00110609	0.0605473	-1.02857	796	TRUE	0.399284	3.01477	3.55315	0.000393611	0.00204671	-1.37127	1367	0.999803	0.000196806	1	0.00144697	7727
RGMA	-0.114765	-0.118586	-3.27268	0.00111078	0.0606214	-1.03229	796	FALSE	0.859202	0.658009	3.66625	0.000255571	0.00141773	-0.967473	1367	0.999872	0.000127785	1	0.000989717	56963
ARMCX1	0.108479	0.0637313	3.27169	0.00111481	0.0606583	-1.03543	793	FALSE	1.07295	1.8438	2.52023	0.011841	0.0356307	-4.48152	1367	0.99408	0.00592049	1	0.0273386	51309
RFPL4B	-0.112595	-0.127297	-3.26975	0.0011222	0.0608778	-1.04128	796	FALSE	-0.117454	0.127826	-0.914877	0.360417	0.514074	-7.2274	1367	0.180209	0.819791	0.567671	1	442247
ARHGAP21	-0.148376	0.0101732	-3.26311	0.00114849	0.0620333	-1.06164	796	FALSE	-0.0963631	4.60923	-0.393491	0.694018	0.795386	-7.56784	1367	0.347009	0.652991	0.809167	1	57584
ARHGAP11A	0.144596	-0.289642	3.26264	0.00115035	0.0620333	-1.06305	796	FALSE	0.204674	5.27968	0.870028	0.384438	0.537782	-7.26734	1367	0.807781	0.192219	1	0.494989	9824
ZNF25	0.106325	-0.0666853	3.26165	0.00115435	0.0620641	-1.0661	796	TRUE	1.04516	1.60094	6.12455	1.18682e-09	2.24012e-08	10.8285	1367	1	5.93409e-10	1	1.36612e-08	219749
SLC39A8	0.11819	-0.0472853	3.25679	0.001174	0.0629342	-1.08094	796	FALSE	-0.802573	3.41765	-2.35827	0.0185008	0.0515757	-4.87428	1367	0.00925038	0.99075	0.0723834	1	64116
BOP1	0.159602	-1.21205	3.25275	0.00119062	0.0634604	-1.09328	796	FALSE	0.48343	5.68305	2.3274	0.0200897	0.0551633	-4.94621	1367	0.989955	0.0100449	1	0.042883	23246
SFPQ	0.221302	-1.56785	3.2523	0.00119319	0.0634604	-1.095	784	FALSE	0.896824	7.97634	7.219	8.66254e-13	2.46106e-11	17.8874	1367	1	4.33127e-13	1	1.415e-11	6421
CCND3	0.240957	-0.331871	3.2514	0.0011962	0.0634604	-1.09739	796	FALSE	-0.834352	5.45296	-2.88398	0.00398836	0.0143849	-3.50536	1367	0.00199418	0.998006	0.0217163	1	896
PILRA	0.137481	-0.0865259	3.25087	0.00119843	0.0634604	-1.09903	796	FALSE	0.0210034	1.15637	0.100445	0.920006	0.947374	-7.6401	1367	0.539997	0.460003	1	0.952746	29992
RPP40	-0.193578	-1.33342	-3.25017	0.00120133	0.0634604	-1.10115	796	FALSE	0.643935	4.16835	3.58694	0.000346383	0.00183641	-1.25191	1367	0.999827	0.000173192	1	0.00129415	10799
MGAT1	0.204142	-0.477776	3.24571	0.00122008	0.0642633	-1.11474	796	FALSE	-0.627353	5.84516	-3.6655	0.000256315	0.00142144	-0.970195	1367	0.000128157	0.999872	0.00250272	1	4245
RBMXL2	0.112498	0.102505	3.24319	0.00123074	0.0646373	-1.12239	796	FALSE	-0.0245535	0.0241943	-1.31748	0.187898	0.319841	-6.77912	1367	0.0939491	0.906051	0.378149	1	27288
MIP	-0.12467	-0.102538	-3.24017	0.00124369	0.0647793	-1.13158	796	FALSE	-0.0231507	0.0956181	-0.830353	0.406484	0.558512	-7.301	1367	0.203242	0.796758	0.608046	1	4284
MRPL52	-0.143891	-0.110964	-3.23915	0.00124809	0.0647793	-1.13468	796	FALSE	-0.147335	7.04908	-1.02822	0.304028	0.454607	-7.11752	1367	0.152014	0.847986	0.511433	1	122704
SPHKAP	-0.0932965	0.085717	-3.23879	0.00124966	0.0647793	-1.13577	796	FALSE	1.39825	0.0546341	18.3857	1.24749e-67	2.65813e-65	143.108	1367	1	6.23746e-68	1	1.32906e-65	80309
IL17A	-0.0988156	0.0844283	-3.23816	0.00125236	0.0647793	-1.13767	796	FALSE	-0.00549192	0.00541157	-0.346968	0.728669	0.819187	-7.58503	1367	0.364334	0.635666	0.82861	1	3605
PKHD1	-0.122601	-0.110529	-3.23791	0.00125344	0.0647793	-1.13843	796	FALSE	0.296291	0.173693	3.02025	0.00257256	0.00993835	-3.10625	1367	0.998714	0.00128628	1	0.00737428	5314
OR13C5	0.0830544	0.0744238	3.23758	0.0012549	0.0647793	-1.13945	796	FALSE	0.00116222	0.00644772	0.0697281	0.94442	0.96433	-7.64271	1367	0.52779	0.47221	1	0.969817	138799
ATP5MC1	-0.125102	-0.437804	-3.23533	0.0012647	0.0650444	-1.14627	796	FALSE	0.827494	8.3326	4.7645	2.09517e-06	2.05205e-05	3.59461	1367	0.999999	1.04759e-06	1	1.36478e-05	516
PSMB2	0.170421	-1.26655	3.23419	0.00126969	0.0650444	-1.14973	796	FALSE	0.483105	6.14239	3.51766	0.000449643	0.00228592	-1.4954	1367	0.999775	0.000224821	1	0.00162223	5690
PEX1	0.165763	-0.474488	3.23315	0.00127424	0.0650444	-1.15287	796	FALSE	0.452842	3.63859	2.68745	0.00728741	0.023751	-4.04892	1367	0.996356	0.00364371	1	0.0180138	5189
FANK1	-0.107253	-0.042015	-3.23236	0.00127774	0.0650444	-1.15528	796	FALSE	-0.5296	1.4277	-2.13719	0.0327593	0.0824984	-5.3686	1367	0.0163797	0.98362	0.112545	1	92565
EFNB1	0.116439	-0.0759182	3.23235	0.00127798	0.0650444	-1.1554	793	FALSE	3.2456	3.10519	9.6216	3.00329e-21	1.70396e-19	37.0706	1367	1	1.50164e-21	1	8.83344e-20	1947
BCAR1	0.214013	-0.774861	3.23099	0.0012838	0.0651573	-1.15943	796	FALSE	-0.797005	4.33589	-2.06443	0.0391652	0.0950723	-5.52074	1367	0.0195826	0.980417	0.128294	1	9564
CLVS2	-0.0948529	0.153829	-3.22489	0.00131109	0.0663164	-1.17789	796	FALSE	3.29863	0.207239	21.6242	2.00637e-89	6.87073e-87	193.056	1367	1	1.00318e-89	1	3.43536e-87	134829
SPRTN	-0.178139	-0.795868	-3.22443	0.00131396	0.0663164	-1.17963	784	FALSE	0.187149	3.11513	1.5849	0.113219	0.218497	-6.39223	1367	0.94339	0.0566097	1	0.183039	83932
PSMD4	0.169266	-1.43421	3.22298	0.00131979	0.0663825	-1.18369	796	FALSE	0.32997	7.6022	2.69103	0.00721001	0.0235347	-4.03935	1367	0.996395	0.003605	1	0.0178593	5710
ZNF726	0.095809	0.0809008	3.2216	0.00132606	0.0663825	-1.18785	796	TRUE	0.52118	1.73747	1.7347	0.0830199	0.171911	-6.14448	1367	0.95849	0.0415099	1	0.141694	730087
NOS3	-0.129831	-0.0177319	-3.22156	0.00132626	0.0663825	-1.18798	796	FALSE	-0.38609	1.45422	-1.05848	0.290022	0.439386	-7.08602	1367	0.145011	0.854989	0.496851	1	4846
ANKIB1	0.102705	-0.0632316	3.22052	0.00133099	0.0664361	-1.19111	796	FALSE	-0.0880324	4.25687	-0.54735	0.584228	0.713886	-7.49558	1367	0.292114	0.707886	0.742461	1	54467
ZBTB45	0.123514	-0.286079	3.21878	0.00133899	0.0666516	-1.19636	796	TRUE	0.373474	2.83583	2.20898	0.0273417	0.0710765	-5.21338	1367	0.986329	0.0136708	1	0.0557681	84878
PEX3	0.133958	0.0509931	3.21662	0.00134899	0.0668839	-1.20289	796	FALSE	-0.303627	3.89025	-2.16362	0.0306665	0.0782036	-5.31205	1367	0.0153332	0.984667	0.107199	1	8504
PIAS4	-0.136205	-0.172893	-3.21618	0.00135104	0.0668839	-1.20422	796	FALSE	0.496921	3.73301	3.1803	0.00150425	0.00632888	-2.61425	1367	0.999248	0.000752126	1	0.00460963	51588
PADI2	0.100675	-0.0242795	3.21292	0.00136705	0.0674922	-1.21437	784	FALSE	1.80138	1.14225	5.21916	2.07521e-07	2.5609e-06	5.81997	1367	1	1.03761e-07	1	1.6513e-06	11240
RGL1	-0.117158	0.0756301	-3.2112	0.00137438	0.0675703	-1.21924	796	FALSE	3.35977	1.86062	11.0425	3.24599e-27	2.61548e-25	50.6602	1367	1	1.623e-27	1	1.34737e-25	23179
ZNF775	-0.0944074	-0.0417719	-3.2101	0.00137957	0.0675703	-1.22254	796	TRUE	0.912215	1.97415	4.51881	6.75598e-06	5.85977e-05	2.47363	1367	0.999997	3.37799e-06	1	3.94517e-05	285971
MPZ	-0.104112	0.00948877	-3.21005	0.00137982	0.0675703	-1.2227	796	FALSE	-0.469363	1.12686	-1.47914	0.139333	0.255644	-6.55374	1367	0.0696666	0.930333	0.310914	1	4359
SH2B1	-0.12879	-0.155563	-3.20884	0.00138554	0.0676676	-1.22633	796	FALSE	0.161544	4.61771	0.970884	0.331778	0.484504	-7.1747	1367	0.834111	0.165889	1	0.438725	25970
SIRPD	0.102962	0.218556	3.20522	0.00140285	0.0682852	-1.23721	796	FALSE	-0.0694489	0.0691506	-1.13847	0.255123	0.399617	-6.99836	1367	0.127561	0.872439	0.458357	1	128646
IFT140	0.119766	-0.288605	3.20463	0.00140573	0.0682852	-1.23901	796	FALSE	0.655768	3.00932	3.8185	0.00014028	0.0008441	-0.404346	1367	0.99993	7.01399e-05	1	0.000589169	9742
SYNJ2BP	0.105132	0.0669052	3.20091	0.00142374	0.0689633	-1.25017	796	FALSE	-0.108786	3.4232	-0.532369	0.594557	0.721634	-7.50366	1367	0.297279	0.702721	0.748642	1	55333
ITPRIPL2	-0.0932894	0.278381	-3.20018	0.0014273	0.0689633	-1.25236	796	FALSE	-1.43673	2.81391	-4.84884	1.38402e-06	1.43232e-05	3.99265	1367	6.92009e-07	0.999999	2.92487e-05	1	162073
UST	-0.106321	0.0322681	-3.19833	0.0014364	0.0692186	-1.25793	796	FALSE	-0.508365	1.72634	-1.78962	0.0737372	0.156926	-6.04807	1367	0.0368686	0.963131	0.202355	1	10090
SLC25A42	0.128458	-0.220909	3.19677	0.00144408	0.0694038	-1.2626	796	FALSE	0.834687	2.29364	4.03733	5.7066e-05	0.000382508	0.444272	1367	0.999971	2.8533e-05	1	0.000264848	284439
ENC1	-0.115619	0.0969242	-3.19459	0.00145491	0.0696512	-1.26914	796	FALSE	-3.19428	3.88992	-7.95344	3.77488e-15	1.34057e-13	23.2248	1367	1.88744e-15	1	6.82932e-13	1	8507
HDAC3	0.219901	-1.17344	3.19435	0.00145691	0.0696512	-1.27018	784	FALSE	-0.0145326	5.79223	-0.125829	0.899886	0.933473	-7.63723	1367	0.449943	0.550057	0.928701	1	8841
IRF5	-0.125951	-0.170069	-3.1929	0.00146334	0.0697743	-1.27421	796	TRUE	-1.73257	1.95596	-5.15523	2.90543e-07	3.47366e-06	5.49527	1367	1.45272e-07	1	7.5498e-06	1	3663
WDR53	0.105845	-0.205204	3.19082	0.00147376	0.0700868	-1.28042	796	FALSE	-0.0197814	4.02115	-0.154395	0.877321	0.919279	-7.63323	1367	0.438661	0.561339	0.916725	1	348793
SLFN13	0.107838	0.0328773	3.18866	0.00148469	0.0704219	-1.2869	796	FALSE	0.691272	2.38457	1.59855	0.110151	0.214027	-6.37058	1367	0.944924	0.0550757	1	0.178833	146857
DPP9	-0.139982	-0.162028	-3.18289	0.00151419	0.0716334	-1.30413	796	FALSE	-0.639775	4.99849	-3.76754	0.000171881	0.0010085	-0.595345	1367	8.59406e-05	0.999914	0.00178297	1	91039
TWISTNB	0.184007	-1.05881	3.17998	0.0015293	0.0721601	-1.31283	796	FALSE	NA	NA	NA	NA	NA	NA	NA	NA	NA	NA	NA	NA
MCHR1	-0.10507	-0.081996	-3.17532	0.00155376	0.0731238	-1.32672	796	FALSE	-0.0479341	0.21206	-0.328148	0.74285	0.82902	-7.59138	1367	0.371425	0.628575	0.836911	1	2847
KRTAP19-4	0.105078	0.0853516	3.17422	0.00155961	0.0732089	-1.33001	796	FALSE	NA	NA	NA	NA	NA	NA	NA	NA	NA	NA	NA	NA
IL1A	-0.123266	-0.143296	-3.17109	0.00157629	0.0738007	-1.33932	796	FALSE	-1.0746	1.22584	-2.40046	0.0165075	0.0470308	-4.77445	1367	0.00825375	0.991746	0.0668417	1	3552
INPP4B	-0.0971742	-0.00686815	-3.16969	0.00158382	0.073962	-1.34349	796	FALSE	-1.77737	2.32193	-4.91426	9.98923e-07	1.06542e-05	4.306	1367	4.99461e-07	1	2.20695e-05	1	8821
WDR38	0.113543	-0.222491	3.16784	0.00159379	0.0742361	-1.34898	796	FALSE	-0.044976	0.0606589	-1.68348	0.0925114	0.186987	-6.2317	1367	0.0462557	0.953744	0.236236	1	401551
GUCA2B	0.0967058	0.108307	3.16706	0.00159803	0.074243	-1.35131	796	FALSE	-0.0816987	0.0805034	-0.797565	0.425261	0.576138	-7.32763	1367	0.212631	0.787369	0.622823	1	2981
ZNF425	-0.11312	-0.272902	-3.16573	0.00160523	0.0743867	-1.35524	796	TRUE	0.436516	1.17832	3.15597	0.00163456	0.00678924	-2.69066	1367	0.999183	0.000817279	1	0.0049598	155054
PSMA7	0.172296	-1.50277	3.16363	0.00161672	0.0747279	-1.36148	796	FALSE	0.150663	8.58287	1.05698	0.290709	0.44019	-7.08761	1367	0.854645	0.145355	1	0.394513	5688
OR2C3	0.115538	-0.145125	3.15959	0.00163901	0.07556	-1.37346	796	FALSE	-0.00887645	0.0108788	-0.432783	0.665241	0.775144	-7.55163	1367	0.33262	0.66738	0.794057	1	81472
IL17RE	0.111563	-0.183962	3.15867	0.00164415	0.07556	-1.37621	796	FALSE	-0.79305	1.54432	-2.62185	0.00884262	0.0279688	-4.22191	1367	0.00442131	0.995579	0.0407045	1	132014
ATP4B	0.101927	0.103458	3.15776	0.00164923	0.07556	-1.3789	796	FALSE	-0.0177732	0.0365901	-0.431232	0.666368	0.775986	-7.5523	1367	0.333184	0.666816	0.79471	1	496
NOCT	-0.106756	-0.336689	-3.15732	0.00165171	0.07556	-1.38022	796	FALSE	-0.243429	2.46222	-1.51678	0.129553	0.2421	-6.49753	1367	0.0647764	0.935224	0.297039	1	25819
KMT2D	0.256227	-0.504472	3.15679	0.00165557	0.07556	-1.38208	784	FALSE	0.281622	4.7048	1.41878	0.156192	0.278555	-6.64093	1367	0.921904	0.0780962	1	0.238328	8085
WDR24	-0.22715	-0.80005	-3.15555	0.00166161	0.0756448	-1.38544	796	FALSE	0.15177	2.85794	1.0192	0.308289	0.459118	-7.12673	1367	0.845855	0.154145	1	0.413604	84219
SDHD	0.169334	-0.952219	3.15409	0.00166983	0.0757152	-1.38976	796	FALSE	-0.00529031	6.72312	-0.0364847	0.970901	0.981964	-7.64447	1367	0.485451	0.514549	0.975153	1	6392
ATXN7L3	0.229668	-0.49699	3.15396	0.00167151	0.0757152	-1.39046	784	FALSE	0.11101	4.92514	0.870199	0.384345	0.537782	-7.26719	1367	0.807828	0.192172	1	0.494989	56970
HAP1	0.131947	-0.276291	3.15212	0.00168099	0.0759547	-1.39559	796	FALSE	3.4457	0.732521	15.9887	7.03557e-53	1.11505e-50	109.324	1367	1	3.51778e-53	1	5.57525e-51	9001
CLCC1	0.147549	-0.426972	3.15066	0.00168934	0.076142	-1.39992	796	FALSE	0.736396	3.92739	4.5348	6.27087e-06	5.48365e-05	2.54483	1367	0.999997	3.13544e-06	1	3.68659e-05	23155
ZNF304	0.0940725	0.148916	3.14676	0.00171172	0.0767769	-1.41143	796	TRUE	0.0974567	2.23825	0.566592	0.571084	0.704334	-7.48488	1367	0.714458	0.285542	1	0.676447	57343
RERE	0.118684	-0.0758569	3.14629	0.0017154	0.0767769	-1.41313	784	FALSE	1.33172	4.46848	6.55934	7.64747e-11	1.68764e-09	13.5028	1367	1	3.82374e-11	1	1.00864e-09	473
NIPAL2	-0.113399	-0.316492	-3.146	0.00171613	0.0767769	-1.41368	796	FALSE	-2.0113	2.19015	-6.92831	6.54118e-12	1.69285e-10	15.907	1367	3.27059e-12	1	5.80742e-10	1	79815
CHRND	0.120684	-0.374266	3.14433	0.00172584	0.0770208	-1.41861	796	FALSE	-0.101246	0.140189	-0.579166	0.562573	0.697244	-7.47769	1367	0.281286	0.718714	0.728808	1	1144
CNDP1	0.11976	-0.0162464	3.1395	0.00175417	0.0780929	-1.43284	796	FALSE	-0.0759669	0.161307	-0.610195	0.541834	0.6794	-7.45927	1367	0.270917	0.729083	0.712378	1	84735
CFAP36	0.103923	-0.0620118	3.1378	0.0017643	0.0783513	-1.43788	796	FALSE	0.139126	4.75346	0.793312	0.427734	0.577907	-7.33101	1367	0.786133	0.213867	1	0.538073	112942
E2F1	0.194896	-0.328843	3.13687	0.00177076	0.078446	-1.4409	784	TRUE	0.623301	4.62648	2.70238	0.00696979	0.0228908	-4.00896	1367	0.996515	0.0034849	1	0.0173494	1869
CACNB2	-0.0974545	0.0212822	-3.13572	0.00177671	0.0785106	-1.444	796	FALSE	1.74341	0.787848	10.8013	3.73258e-26	2.84046e-24	48.242	1367	1	1.86629e-26	1	1.4668e-24	783
DLX3	-0.113143	-0.299117	-3.13502	0.00178088	0.0785106	-1.44605	796	TRUE	1.40151	0.778945	5.33356	1.12589e-07	1.47986e-06	6.41063	1367	1	5.62943e-08	1	9.50313e-07	1747
ZNF729	0.0980144	0.418561	3.13232	0.00179713	0.0790346	-1.45399	796	TRUE	0.109859	0.0548496	1.88854	0.0591652	0.132116	-5.86687	1367	0.970417	0.0295826	1	0.106636	100287226
DMRT3	0.103973	0.0934638	3.13065	0.00180727	0.0790496	-1.45891	796	TRUE	-0.0837007	0.131221	-0.880134	0.378942	0.532378	-7.25851	1367	0.189471	0.810529	0.584012	1	58524
ILK	0.252378	-0.513809	3.13015	0.00181031	0.0790496	-1.46038	796	FALSE	-0.571723	6.1782	-3.04261	0.00239007	0.00934063	-3.03901	1367	0.00119504	0.998805	0.0143862	1	3611
ATP2B3	0.116241	-0.122426	3.12915	0.00181661	0.0790496	-1.46337	793	FALSE	1.67664	0.238028	10.0104	8.19719e-23	5.22251e-21	40.6295	1367	1	4.0986e-23	1	2.7103e-21	492
SLC8A1	0.105014	0.168427	3.12899	0.00181737	0.0790496	-1.46377	796	FALSE	-1.02153	1.13778	-3.35189	0.000824569	0.00381766	-2.05905	1367	0.000412284	0.999588	0.00625874	1	6546
FAM89B	0.124749	-0.280451	3.12868	0.00181929	0.0790496	-1.4647	796	FALSE	0.483875	4.28373	2.77192	0.00564832	0.0191932	-3.81995	1367	0.997176	0.00282416	1	0.0144694	23625
PHOX2A	0.136545	-0.213376	3.12472	0.00184366	0.0799171	-1.47632	796	TRUE	-0.0242904	0.215766	-0.0993629	0.920865	0.947953	-7.64021	1367	0.460432	0.539568	0.94264	1	401
ARHGEF1	0.132209	-0.0545594	3.12343	0.00185166	0.0800723	-1.48011	796	FALSE	0.325985	5.37281	1.5952	0.110899	0.215058	-6.37591	1367	0.94455	0.0554496	1	0.179833	100505585
DERL2	0.235132	-0.5246	3.12253	0.00185727	0.0801235	-1.48275	796	FALSE	-0.141184	5.55976	-0.933662	0.350643	0.504334	-7.21007	1367	0.175322	0.824678	0.559238	1	51009
CCDC134	-0.117959	-0.0340634	-3.12045	0.00187024	0.0804916	-1.48883	796	FALSE	0.149286	2.58515	0.898858	0.368887	0.522231	-7.24189	1367	0.815557	0.184443	1	0.477854	79879
CCDC136	-0.103822	0.0477828	-3.11929	0.00187756	0.0806149	-1.49223	796	FALSE	0.0253833	2.21651	0.0792584	0.936839	0.959354	-7.642	1367	0.531581	0.468419	1	0.96466	64753
ASPDH	0.107217	0.0406059	3.11805	0.00188535	0.080758	-1.49585	796	FALSE	-0.121328	0.505423	-0.655154	0.512479	0.654707	-7.43088	1367	0.256239	0.743761	0.692168	1	554235
WDHD1	-0.165911	-1.15443	-3.11708	0.00189247	0.0808719	-1.49897	784	FALSE	0.223105	3.76042	1.21773	0.223536	0.362701	-6.90522	1367	0.888232	0.111768	1	0.318815	11169
ALDH1A1	-0.0886059	0.0292267	-3.11492	0.00190521	0.0812248	-1.505	796	FALSE	1.23896	2.73209	1.79121	0.0734804	0.156553	-6.04522	1367	0.96326	0.0367402	1	0.127801	216
SLC27A6	0.0902584	0.00475347	3.11397	0.0019113	0.081293	-1.50779	796	FALSE	-0.284443	0.325324	-1.55342	0.120554	0.229082	-6.44147	1367	0.0602772	0.939723	0.282559	1	28965
RPA2	0.226103	-1.38839	3.11217	0.00192283	0.0815921	-1.51304	796	FALSE	1.21942	5.67797	7.13754	1.53795e-12	4.25588e-11	17.3248	1367	1	7.68974e-13	1	2.44961e-11	6118
GSK3A	0.166852	0.0182239	3.11059	0.00193304	0.0816236	-1.51766	796	FALSE	0.377425	5.2514	2.75412	0.005963	0.0200618	-3.86877	1367	0.997018	0.0029815	1	0.0151541	2931
CELA1	-0.111555	-0.223537	-3.11022	0.00193545	0.0816236	-1.51875	796	FALSE	-0.0263506	0.0322741	-0.793182	0.42781	0.577907	-7.33111	1367	0.213905	0.786095	0.62408	1	1990
GLRA4	0.0891787	0.191445	3.11	0.00193709	0.0816236	-1.51945	793	FALSE	NA	NA	NA	NA	NA	NA	NA	NA	NA	NA	NA	NA
COMMD5	0.115533	-0.265984	3.10813	0.00194905	0.0817219	-1.52486	796	FALSE	0.113053	4.7153	0.802894	0.422175	0.573375	-7.32338	1367	0.788912	0.211088	1	0.532565	28991
FAM83D	0.13368	-0.0116505	3.10778	0.00195129	0.0817219	-1.52586	796	FALSE	0.307941	4.8037	1.24053	0.214991	0.352866	-6.87727	1367	0.892505	0.107495	1	0.309293	81610
AGAP3	-0.097759	0.0860393	-3.10753	0.00195295	0.0817219	-1.52661	796	FALSE	0.41119	5.41078	1.68499	0.0922184	0.186592	-6.22916	1367	0.953891	0.0461092	1	0.154283	116988
TMX2	0.226396	-0.611105	3.10604	0.00196268	0.0819395	-1.53094	796	FALSE	0.136628	6.56298	1.03139	0.302542	0.453092	-7.11427	1367	0.848729	0.151271	1	0.407465	51075
OTX2	-0.132289	0.0920375	-3.10407	0.00197565	0.0822913	-1.53669	796	TRUE	3.56557	0.29558	13.6011	1.3185e-39	1.48734e-37	78.9572	1367	1	6.59248e-40	1	7.4367e-38	5015
AVPR1B	0.120955	-0.111773	3.10285	0.00198371	0.0824378	-1.54025	796	FALSE	-0.0510573	0.051028	-1.22318	0.221471	0.360348	-6.89859	1367	0.110736	0.889264	0.418135	1	553
RBM43	-0.117003	-0.0496456	-3.10213	0.00198846	0.0824458	-1.54233	796	FALSE	-0.190994	1.6697	-1.09401	0.274141	0.421656	-7.04787	1367	0.137071	0.862929	0.479847	1	375287
RGS18	-0.101254	0.052702	-3.10009	0.00200209	0.0828216	-1.54829	796	FALSE	0.0341805	0.296108	0.15108	0.879935	0.920846	-7.63374	1367	0.560033	0.439967	1	0.923719	64407
C1QTNF2	0.112507	-0.0136224	3.09782	0.00201726	0.0832592	-1.55488	796	FALSE	0.158307	0.436847	1.04942	0.294168	0.44381	-7.09554	1367	0.852916	0.147084	1	0.398113	114898
HSF1	0.185051	-0.633243	3.09249	0.00205344	0.0845599	-1.57039	796	TRUE	0.235017	5.66798	1.67819	0.0935388	0.188562	-6.24055	1367	0.953231	0.0467694	1	0.156118	3297
LIG3	-0.126885	-0.409411	-3.09062	0.00206626	0.0848947	-1.57581	796	FALSE	-0.0613854	3.94341	-0.330264	0.741251	0.827867	-7.59068	1367	0.370626	0.629374	0.835801	1	3980
KIR2DL4	0.114712	-0.106762	3.0895	0.00207393	0.0849855	-1.57905	796	FALSE	-0.0872998	0.087451	-0.695133	0.48709	0.632254	-7.40394	1367	0.243545	0.756455	0.672297	1	3805
ENDOD1	-0.104753	0.00988102	-3.08893	0.00207785	0.0849855	-1.58069	796	FALSE	-1.91975	3.2738	-6.6463	4.33065e-11	9.91036e-10	14.0583	1367	2.16532e-11	1	3.12214e-09	1	23052
PPFIA2	-0.106068	-0.0903473	-3.08671	0.00209331	0.0850808	-1.58716	796	FALSE	0.886789	0.46559	4.45011	9.28011e-06	7.7369e-05	2.17051	1367	0.999995	4.64005e-06	1	5.24144e-05	8499
ZNF845	-0.105815	0.0291422	-3.08622	0.00209666	0.0850808	-1.58855	796	TRUE	0.182906	1.8732	1.3508	0.176982	0.305902	-6.73479	1367	0.911509	0.088491	1	0.264164	91664
IER2	0.115652	-0.00894452	3.08597	0.00209844	0.0850808	-1.58929	796	FALSE	-0.727559	5.69129	-2.93045	0.00344091	0.0126778	-3.3713	1367	0.00172046	0.99828	0.019238	1	9592
NFATC2IP	-0.138813	-0.471763	-3.08551	0.00210164	0.0850808	-1.59062	796	FALSE	-0.0792822	4.84791	-0.440586	0.659582	0.770799	-7.54823	1367	0.329791	0.670209	0.790847	1	84901
SLC16A1	-0.192612	-0.192227	-3.08522	0.00210366	0.0850808	-1.59146	796	FALSE	0.448393	5.52265	1.72575	0.0846181	0.174524	-6.1599	1367	0.957691	0.042309	1	0.143858	6566
HID1	-0.124656	-0.169783	-3.08455	0.00210837	0.0850813	-1.59341	796	FALSE	-0.6083	2.20697	-1.41637	0.156897	0.279537	-6.64434	1367	0.0784483	0.921552	0.336179	1	283987
TRA2B	-0.199716	-0.691806	-3.08117	0.00213216	0.0856531	-1.60319	796	FALSE	0.571266	7.22547	4.33989	1.53047e-05	0.000120583	1.69359	1367	0.999992	7.65237e-06	1	8.21666e-05	6434
KRTAP10-11	0.122415	-0.254607	3.08	0.00214047	0.0856531	-1.60658	796	FALSE	NA	NA	NA	NA	NA	NA	NA	NA	NA	NA	NA	NA
PNMA8A	0.106195	-0.020236	3.07855	0.00215076	0.0856531	-1.61076	796	FALSE	3.35687	1.32964	8.47574	5.96765e-17	2.4093e-15	27.3065	1367	1	2.98382e-17	1	1.28586e-15	55228
TCFL5	0.133911	-0.217059	3.0785	0.00215109	0.0856531	-1.6109	796	TRUE	0.296325	3.26187	1.87211	0.0614045	0.136008	-5.89763	1367	0.969298	0.0307022	1	0.109969	10732
CETN3	-0.0936561	-0.0306098	-3.07849	0.00215121	0.0856531	-1.61094	796	FALSE	0.0844701	5.22153	0.571887	0.567493	0.701392	-7.48187	1367	0.716254	0.283746	1	0.672858	1070
FAM83B	-0.0873002	0.278159	-3.07793	0.00215516	0.0856531	-1.61254	796	FALSE	-0.823415	0.946488	-2.83838	0.00460146	0.0162001	-3.63488	1367	0.00230073	0.997699	0.0242423	1	222584
ANTXR2	0.0975175	0.11087	3.07787	0.00215563	0.0856531	-1.61273	796	FALSE	0.300265	3.32037	0.69542	0.48691	0.632144	-7.40374	1367	0.756545	0.243455	1	0.5965	118429
SLC25A26	-0.184011	-0.659113	-3.0735	0.0021871	0.0867135	-1.62536	796	FALSE	-0.000796508	3.94527	-0.00621257	0.995044	0.99702	-7.64512	1367	0.497522	0.502478	0.989669	1	115286
MAP7D2	0.115805	0.107299	3.07234	0.00219578	0.0868676	-1.62877	793	FALSE	1.49033	1.15156	4.63222	3.9624e-06	3.64271e-05	2.98394	1367	0.999998	1.9812e-06	1	2.44174e-05	256714
YRDC	0.410367	-1.79496	3.0703	0.00221038	0.0872408	-1.63459	796	FALSE	0.329241	4.30193	2.22297	0.0263813	0.0690573	-5.18255	1367	0.986809	0.0131906	1	0.0540853	79693
CIB4	-0.121168	-0.239022	-3.06881	0.00222128	0.0872408	-1.63888	796	FALSE	0.333896	0.0740144	6.28746	4.33285e-10	8.67339e-09	11.8103	1367	1	2.16643e-10	1	5.24565e-09	130106
RNF19A	-0.112728	-0.0423644	-3.06857	0.00222301	0.0872408	-1.63956	796	FALSE	-0.0853242	4.19459	-0.422131	0.672996	0.780248	-7.55618	1367	0.336498	0.663502	0.798112	1	25897
PEX12	0.149158	0.0511276	3.06838	0.00222448	0.0872408	-1.64013	796	FALSE	-0.0859944	2.34153	-0.695041	0.487148	0.632257	-7.404	1367	0.243574	0.756426	0.672297	1	5193
TXNDC17	-0.157118	-0.331262	-3.06659	0.00223761	0.0873164	-1.64526	796	FALSE	-0.0368632	7.54597	-0.197289	0.84363	0.896354	-7.6257	1367	0.421815	0.578185	0.896503	1	84817
PLA1A	-0.105502	0.0264433	-3.06531	0.00224718	0.0873164	-1.64897	796	FALSE	-0.451002	0.454984	-1.77601	0.0759541	0.16061	-6.07224	1367	0.037977	0.962023	0.206482	1	51365
BCHE	-0.106601	0.0346888	-3.0642	0.00225542	0.0873164	-1.65217	796	FALSE	2.86559	1.66526	6.23363	6.06065e-10	1.1945e-08	11.4832	1367	1	3.03032e-10	1	7.26407e-09	590
NEPRO	-0.161169	-1.25867	-3.06393	0.00225739	0.0873164	-1.65292	796	FALSE	0.140644	4.68238	1.23368	0.217533	0.355819	-6.88572	1367	0.891234	0.108766	1	0.312247	25871
TTLL6	-0.101026	-0.119865	-3.06339	0.00226142	0.0873164	-1.65448	796	FALSE	2.70546	0.437865	16.5466	3.4121e-56	5.89495e-54	116.912	1367	1	1.70605e-56	1	2.94747e-54	284076
GPR37	-0.0871655	0.309254	-3.06241	0.00226876	0.0873164	-1.6573	796	FALSE	0.154755	0.994944	0.593657	0.55284	0.688641	-7.46921	1367	0.72358	0.27642	1	0.659152	2861
FAM3A	0.131486	-0.0193986	3.06193	0.00227264	0.0873164	-1.65875	793	FALSE	0.0247835	4.63153	0.150626	0.880293	0.92102	-7.63381	1367	0.559853	0.440147	1	0.923893	60343
MYLK2	0.127637	-0.259099	3.06104	0.00227906	0.0873164	-1.66125	796	FALSE	-0.0699271	0.531787	-0.543239	0.587054	0.71629	-7.49782	1367	0.293527	0.706473	0.744277	1	85366
CCNH	-0.142408	-1.11023	-3.06048	0.00228442	0.0873164	-1.66312	784	FALSE	0.0303014	5.44201	0.206994	0.836045	0.891282	-7.62374	1367	0.581977	0.418023	1	0.89044	902
ENTPD7	-0.0929936	0.0149631	-3.06031	0.00228453	0.0873164	-1.66334	796	FALSE	-0.358223	2.61073	-1.72846	0.0841318	0.17382	-6.15524	1367	0.0420659	0.957934	0.220892	1	57089
CMTM4	0.118653	-0.0116265	3.06022	0.00228522	0.0873164	-1.6636	796	FALSE	0.0937882	3.97298	0.311344	0.755586	0.838292	-7.59674	1367	0.622207	0.377793	1	0.831318	146223
PTK2	0.265142	-0.674239	3.06019	0.00228549	0.0873164	-1.6637	796	FALSE	1.12229	5.46759	3.17621	0.00152548	0.00640413	-2.62715	1367	0.999237	0.000762739	1	0.00466423	5747
PMM2	0.223206	-0.424601	3.05971	0.00228905	0.0873164	-1.66505	796	FALSE	0.108991	4.91007	0.793747	0.427481	0.577803	-7.33067	1367	0.78626	0.21374	1	0.537923	5373
TMSB4X	-0.140119	0.124037	-3.05656	0.00231326	0.0878076	-1.67418	793	FALSE	-2.19325	11.1766	-4.76821	2.05761e-06	2.02042e-05	3.61197	1367	1.02881e-06	0.999999	4.06792e-05	1	7114
TKTL2	-0.107765	0.046939	-3.05634	0.00231468	0.0878076	-1.67475	796	FALSE	0.0067085	0.016148	0.605867	0.544704	0.681693	-7.4619	1367	0.727648	0.272352	1	0.651667	84076
BST2	0.110874	0.073299	3.0561	0.00231647	0.0878076	-1.67542	796	FALSE	-1.36768	4.81237	-2.01151	0.0444676	0.105409	-5.6281	1367	0.0222338	0.977766	0.140998	1	684
TUBD1	-0.140914	-0.488683	-3.05348	0.00233658	0.0883851	-1.68295	796	FALSE	0.258921	2.99461	1.67549	0.094067	0.189448	-6.24507	1367	0.952966	0.0470335	1	0.15689	51174
CNOT3	0.178487	-1.42743	3.05192	0.0023486	0.0886549	-1.68742	796	FALSE	0.293072	5.1423	2.06831	0.038799	0.0944225	-5.51277	1367	0.9806	0.0193995	1	0.0749032	4849
NUTF2	-0.163205	-1.25698	-3.04752	0.00238286	0.0896065	-1.70002	796	FALSE	-0.0693341	6.96211	-0.548651	0.583335	0.713068	-7.49487	1367	0.291667	0.708333	0.741818	1	10204
SCEL	-0.0987046	0.152005	-3.04658	0.00239024	0.0896065	-1.70271	796	FALSE	-1.16545	1.29032	-2.55226	0.0108106	0.0330435	-4.40078	1367	0.0054053	0.994595	0.0477464	1	8796
TNFAIP6	-0.0792506	0.0683597	-3.0463	0.00239242	0.0896065	-1.70351	796	FALSE	4.30956	0.808833	13.2545	8.22573e-38	8.86207e-36	74.8538	1367	1	4.11287e-38	1	4.45607e-36	7130
PAXIP1	0.304552	-0.311129	3.0463	0.00239359	0.0896065	-1.70376	784	FALSE	0.666898	3.59957	3.76813	0.000171479	0.00100657	-0.593144	1367	0.999914	8.57395e-05	1	0.000701462	22976
FAM219B	-0.09957	-0.030225	-3.04049	0.00243858	0.0910108	-1.72014	796	FALSE	0.485195	4.43261	3.28211	0.00105635	0.00470778	-2.28828	1367	0.999472	0.000528174	1	0.00340006	57184
STC1	-0.0925762	0.106447	-3.04017	0.00244115	0.0910108	-1.72106	796	FALSE	1.33285	1.87736	2.85936	0.00430951	0.0153571	-3.57555	1367	0.997845	0.00215475	1	0.0114975	6781
URAD	0.104289	0.0567751	3.03819	0.00245704	0.0914152	-1.7267	796	FALSE	0.00306955	0.0592197	0.0398744	0.968199	0.980177	-7.64434	1367	0.5159	0.4841	1	0.986898	646625
TRPM5	0.113825	-0.0818241	3.03506	0.0024824	0.0921692	-1.73563	796	FALSE	-0.0713606	0.0738983	-0.978527	0.327987	0.480982	-7.16727	1367	0.163994	0.836006	0.537672	1	29850
ZPLD1	-0.0919944	0.0464	-3.03167	0.0025101	0.0927448	-1.74529	796	FALSE	-0.123846	0.170034	-1.04822	0.294721	0.444364	-7.0968	1367	0.147361	0.852639	0.501942	1	131368
MISP	0.100975	0.00919428	3.03158	0.00251086	0.0927448	-1.74555	796	FALSE	-2.07904	2.21313	-4.0226	6.07116e-05	0.000403979	0.385695	1367	3.03558e-05	0.99997	0.000721355	1	126353
LAMP1	0.0931116	0.207271	3.03129	0.00251326	0.0927448	-1.74638	796	FALSE	-1.03485	6.83419	-4.68251	3.11581e-06	2.93863e-05	3.21414	1367	1.5579e-06	0.999998	5.88109e-05	1	3916
CHMP5	0.239333	-1.16831	3.02982	0.00252536	0.0930022	-1.75056	796	FALSE	-0.0514769	6.24666	-0.339181	0.734526	0.822961	-7.5877	1367	0.367263	0.632737	0.83174	1	51510
SH3PXD2B	0.106384	-0.0595245	3.02892	0.00253284	0.0930882	-1.75313	796	FALSE	0.27846	2.74109	0.878811	0.379658	0.533119	-7.25967	1367	0.810171	0.189829	1	0.489949	285590
SMARCD2	0.134712	-0.142688	3.02708	0.0025493	0.0935036	-1.75859	784	FALSE	0.113067	5.627	0.700764	0.48357	0.629688	-7.40001	1367	0.758215	0.241785	1	0.593689	6603
MACF1	0.106886	-0.0953145	3.02451	0.00256962	0.0939065	-1.76566	796	FALSE	-0.504507	6.10865	-2.08169	0.0375563	0.09197	-5.48512	1367	0.0187781	0.981222	0.12439	1	23499
THAP1	-0.308401	-1.47839	-3.02391	0.00257463	0.0939065	-1.76736	796	TRUE	0.253081	2.95728	2.34986	0.018922	0.0525287	-4.89395	1367	0.990539	0.00946099	1	0.0408268	55145
SLITRK3	-0.102292	0.0207541	-3.02357	0.00257749	0.0939065	-1.76832	796	FALSE	2.51335	0.178129	19.8763	2.01321e-77	5.2172e-75	165.547	1367	1	1.0066e-77	1	2.6086e-75	22865
HOXA11	0.131545	-0.168342	3.02299	0.0025824	0.0939065	-1.76998	796	TRUE	-0.898294	1.22526	-3.0984	0.00198534	0.00801702	-2.86914	1367	0.000992669	0.999007	0.0124829	1	3207
RILPL2	-0.116915	-0.307958	-3.02254	0.0025862	0.0939065	-1.77126	796	FALSE	-0.325299	2.00341	-1.64611	0.0999711	0.198853	-6.29369	1367	0.0499856	0.950014	0.249759	1	196383
LARP1	-0.197607	-0.427574	-3.01991	0.00260845	0.0944953	-1.7787	796	FALSE	0.253443	6.28996	1.69482	0.0903375	0.183634	-6.21261	1367	0.954831	0.0451687	1	0.151646	23367
PSMB5	-0.31564	-1.54789	-3.01925	0.00261413	0.0944953	-1.78059	796	FALSE	0.756148	7.32563	4.62543	4.09236e-06	3.74603e-05	2.95305	1367	0.999998	2.04618e-06	1	2.51375e-05	5693
ANKLE1	0.11956	-0.179115	3.01879	0.00261806	0.0944953	-1.7819	796	FALSE	2.10377	1.34175	6.56661	7.29437e-11	1.61157e-09	13.549	1367	1	3.64718e-11	1	9.63389e-10	126549
RSRC2	0.130582	-0.670825	3.0156	0.00264539	0.0952917	-1.79092	796	FALSE	0.324414	5.98671	2.3988	0.0165823	0.0471949	-4.77841	1367	0.991709	0.00829115	1	0.0364176	65117
LKAAEAR1	0.120067	-0.0771156	3.01064	0.00268849	0.0966522	-1.80497	796	FALSE	0.392685	0.242801	3.89978	0.000100956	0.000632925	-0.0945288	1367	0.99995	5.04779e-05	1	0.00044123	198437
MPDZ	-0.0963969	0.214694	-3.00712	0.00271952	0.0975743	-1.81494	796	FALSE	1.53765	2.44064	3.88188	0.000108599	0.000674857	-0.163322	1367	0.999946	5.42997e-05	1	0.000470327	8777
RBMX2	0.137183	-0.892971	3.00598	0.00272991	0.0977535	-1.81821	793	FALSE	0.160368	4.60379	1.34873	0.177646	0.306802	-6.73758	1367	0.911177	0.0888232	1	0.264909	51634
TTC32	0.0966997	0.0719558	3.00528	0.00273583	0.0977723	-1.82013	796	FALSE	0.0513556	3.65089	0.279077	0.780228	0.854069	-7.60625	1367	0.609886	0.390114	1	0.849158	130502
CCDC40	-0.108648	0.0373037	-2.99961	0.00278669	0.0993156	-1.83613	796	FALSE	0.0955643	1.80174	0.39699	0.691437	0.793312	-7.56646	1367	0.654282	0.345718	1	0.779523	55036
KPNA1	-0.0974128	0.0690264	-2.9984	0.0027976	0.0993156	-1.83952	796	FALSE	-0.233126	4.9128	-1.40942	0.158938	0.282271	-6.65412	1367	0.0794691	0.920531	0.338587	1	3836
NMD3	-0.130679	-1.21057	-2.99634	0.00281639	0.0993156	-1.84533	796	FALSE	-0.205741	5.41685	-1.4645	0.143288	0.261003	-6.57522	1367	0.071644	0.928356	0.316425	1	51068
CASTOR1	0.113749	-0.0489144	2.99605	0.00281907	0.0993156	-1.84616	796	FALSE	-1.29305	2.10144	-5.92437	3.96204e-09	6.90727e-08	9.65564	1367	1.98102e-09	1	1.85317e-07	1	652968
PDCD6	0.156517	-0.69569	2.99522	0.00282666	0.0993156	-1.84849	796	FALSE	-0.218818	6.98246	-1.58643	0.112874	0.21794	-6.38982	1367	0.056437	0.943563	0.270438	1	10016
CLEC11A	-0.114098	0.127906	-2.99515	0.0028273	0.0993156	-1.84869	796	FALSE	3.92922	2.10955	7.8853	6.37425e-15	2.22658e-13	22.7097	1367	1	3.18713e-15	1	1.23724e-13	6320
ALDOA	-0.218255	-1.40424	-2.99487	0.00282984	0.0993156	-1.84947	796	FALSE	-0.3049	9.89814	-2.0143	0.0441732	0.10492	-5.6225	1367	0.0220866	0.977913	0.140446	1	226
WDR6	-0.114958	-0.22102	-2.99478	0.00283065	0.0993156	-1.84972	796	FALSE	0.358885	6.15402	2.10103	0.0358208	0.0886272	-5.44486	1367	0.98209	0.0179104	1	0.0700946	11180
FAM199X	0.122687	0.0535579	2.99462	0.00283242	0.0993156	-1.85022	793	FALSE	-0.58312	3.74974	-3.91443	9.50838e-05	0.000599613	-0.0380196	1367	4.75419e-05	0.999952	0.00106136	1	139231
SMAD1	-0.105848	0.0566552	-2.99444	0.00283383	0.0993156	-1.85069	796	TRUE	0.636675	3.2973	2.36069	0.0183806	0.0513135	-4.86858	1367	0.99081	0.0091903	1	0.0398108	4086
MSH5	-0.0988702	-0.0968515	-2.99265	0.00285025	0.0995693	-1.85571	796	FALSE	0.669527	4.10767	2.68693	0.00729863	0.0237754	-4.0503	1367	0.996351	0.00364932	1	0.0180276	4439
RAB5A	-0.0999222	0.0074935	-2.99246	0.00285206	0.0995693	-1.85626	796	FALSE	-0.461008	4.79747	-3.42424	0.000634778	0.00306143	-1.81633	1367	0.000317389	0.999683	0.00509001	1	5868
ACTR6	-0.153228	-1.04795	-2.99061	0.00287047	0.099875	-1.86167	784	FALSE	0.561243	4.73451	3.65157	0.00027048	0.00148563	-1.02057	1367	0.999865	0.00013524	1	0.00103989	64431
TPM1	-0.100653	-0.185061	-2.99032	0.00287184	0.099875	-1.86226	796	FALSE	-2.76205	6.97382	-5.11714	3.54408e-07	4.15179e-06	5.30367	1367	1.77204e-07	1	8.91926e-06	1	7168
RAB7A	0.215665	-0.33939	2.98904	0.00288379	0.100099	-1.86586	796	FALSE	-0.490546	7.42977	-3.55318	0.000393554	0.00204671	-1.37113	1367	0.000196777	0.999803	0.00349406	1	7879
THG1L	-0.149013	-0.86781	-2.9871	0.00290199	0.100538	-1.87132	796	FALSE	0.166323	3.83827	1.12929	0.258973	0.404537	-7.00875	1367	0.870514	0.129486	1	0.358942	54974
WSB2	-0.142016	-0.219823	-2.98646	0.00290797	0.100552	-1.87311	796	FALSE	-0.189816	5.23064	-0.785193	0.432476	0.582211	-7.33741	1367	0.216238	0.783762	0.628493	1	55884
TBC1D26	0.0861898	0.256395	2.98549	0.00291707	0.100675	-1.87582	796	FALSE	-0.0286525	0.117062	-0.56712	0.570726	0.704027	-7.48458	1367	0.285363	0.714637	0.734255	1	353149
PAGR1	0.255637	-0.416618	2.98428	0.00292981	0.10076	-1.87943	784	FALSE	0.615122	4.79685	3.73993	0.000191684	0.00110489	-0.697747	1367	0.999904	9.58421e-05	1	0.000768711	79447
IGSF9	0.104584	0.0290225	2.98399	0.00293126	0.10076	-1.88003	796	FALSE	0.774831	1.50726	2.11229	0.034843	0.0867274	-5.42127	1367	0.982578	0.0174215	1	0.0686041	57549
DDOST	0.127518	-0.995521	2.98323	0.00293848	0.10076	-1.88216	796	FALSE	-0.231862	7.82995	-1.51908	0.128974	0.241279	-6.49405	1367	0.0644871	0.935513	0.296068	1	1650
EEFSEC	-0.230697	-0.611453	-2.98289	0.00294176	0.10076	-1.88313	796	FALSE	0.161205	3.51957	1.11854	0.263533	0.409611	-7.0208	1367	0.868233	0.131767	1	0.36379	60678
WASL	-0.146028	-0.0663132	-2.98181	0.00295204	0.100833	-1.88616	796	FALSE	0.626652	3.82692	2.78754	0.00538448	0.0184587	-3.77682	1367	0.997308	0.00269224	1	0.0138975	8976
ZNF280C	0.104784	0.0258022	2.98153	0.00295503	0.100833	-1.88699	793	TRUE	0.809054	1.95872	5.59069	2.72747e-08	4.06407e-07	7.78291	1367	1	1.36373e-08	1	2.57152e-07	55609
TTF2	-0.176619	-0.796222	-2.97944	0.00297597	0.1011	-1.89299	784	FALSE	0.0766598	4.25676	0.370323	0.7112	0.807404	-7.57667	1367	0.6444	0.3556	1	0.795629	8458
DPP8	-0.0999419	-0.0181399	-2.97857	0.00298305	0.1011	-1.89522	796	FALSE	-0.368147	3.93832	-2.61468	0.00902942	0.0284845	-4.24056	1367	0.00451471	0.995485	0.0414649	1	54878
PDZK1	-0.124793	-0.282502	-2.97798	0.00298874	0.1011	-1.89688	796	FALSE	-0.949935	1.25043	-2.64673	0.00822076	0.0263364	-4.15679	1367	0.00411038	0.99589	0.0385075	1	5174
MYL10	0.0825945	0.185621	2.9774	0.00299429	0.1011	-1.89849	796	FALSE	0.43195	0.106571	4.56094	5.5488e-06	4.89464e-05	2.66178	1367	0.999997	2.7744e-06	1	3.29197e-05	93408
SHTN1	-0.08554	0.109331	-2.97673	0.00300082	0.1011	-1.90037	796	FALSE	0.944134	3.28135	2.68986	0.00723532	0.0236013	-4.04249	1367	0.996382	0.00361766	1	0.0179081	57698
CAP1	0.181159	-0.711119	2.97637	0.00300426	0.1011	-1.90137	796	FALSE	-0.584004	7.68536	-2.92672	0.00348221	0.0128075	-3.38214	1367	0.00174111	0.998259	0.0194349	1	10487
CTDSP1	-0.130124	-0.0968308	-2.97606	0.00300727	0.1011	-1.90224	796	FALSE	0.353434	5.26971	2.18936	0.0287391	0.0741355	-5.2563	1367	0.98563	0.0143696	1	0.0582221	58190
AMOTL1	0.122103	0.0477997	2.97554	0.00301232	0.1011	-1.90369	796	FALSE	0.799151	3.14013	2.15232	0.0315467	0.0800333	-5.33631	1367	0.984227	0.0157734	1	0.0630417	154810
XAGE2	-0.107225	-0.13752	-2.97405	0.0030272	0.1011	-1.90792	793	FALSE	0.568599	0.29601	2.53942	0.0112138	0.0340371	-4.43328	1367	0.994393	0.00560688	1	0.0260915	9502
TMEM200A	-0.0981026	-0.00163678	-2.97381	0.00302917	0.1011	-1.90853	796	FALSE	0.192474	1.1127	0.500666	0.616687	0.738521	-7.52	1367	0.691657	0.308343	1	0.714315	114801
TIPARP	-0.228156	-0.283854	-2.97368	0.00303042	0.1011	-1.90889	796	FALSE	0.930179	4.0079	3.73048	0.000198945	0.00114226	-0.732641	1367	0.999901	9.94723e-05	1	0.000795157	25976
OR52N5	0.094622	0.214881	2.97357	0.00303157	0.1011	-1.90922	796	FALSE	-0.00645158	0.00635719	-0.769954	0.44146	0.590451	-7.34923	1367	0.22073	0.77927	0.634985	1	390075
SLX4	0.126235	-0.294893	2.97317	0.0030354	0.1011	-1.91031	796	FALSE	0.0369357	2.1548	0.233779	0.815192	0.877515	-7.61785	1367	0.592404	0.407596	1	0.874716	84464
LYRM9	0.120746	-0.081662	2.97177	0.00304917	0.101372	-1.91424	796	FALSE	0.69082	2.08129	2.97896	0.00294337	0.0111331	-3.22912	1367	0.998528	0.00147168	1	0.00827377	201229
COL10A1	0.108209	0.0924851	2.97049	0.00306179	0.101457	-1.91782	796	FALSE	-0.150317	0.231676	-0.92157	0.356916	0.51056	-7.22126	1367	0.178458	0.821542	0.564832	1	1300
HSBP1L1	0.126729	0.144698	2.97037	0.00306293	0.101457	-1.91814	796	FALSE	-0.569756	3.39846	-1.76338	0.0780599	0.164014	-6.0945	1367	0.0390299	0.96097	0.210128	1	440498
ADAM30	0.108726	-0.212301	2.96866	0.00307984	0.101832	-1.92292	796	FALSE	-0.00126219	0.00196149	-0.320909	0.748329	0.833024	-7.59372	1367	0.374164	0.625836	0.840619	1	11085
CCM2L	0.120263	0.0680926	2.9662	0.00310435	0.102455	-1.92979	796	FALSE	0.21872	0.493672	1.04989	0.293956	0.443594	-7.09506	1367	0.853022	0.146978	1	0.397939	140706
CENPP	-0.193529	-0.52138	-2.96451	0.00312261	0.10287	-1.9347	784	FALSE	0.476097	2.59666	2.62108	0.00886254	0.0280175	-4.22392	1367	0.995569	0.00443127	1	0.0213384	401541
DPH6	-0.159917	-0.630225	-2.96335	0.00313292	0.103023	-1.93773	796	FALSE	0.33569	3.56743	2.1109	0.034962	0.0869493	-5.42418	1367	0.982519	0.017481	1	0.0687798	89978
FGFR1OP	0.232145	-0.847868	2.95677	0.00319982	0.105032	-1.95604	796	FALSE	NA	NA	NA	NA	NA	NA	NA	NA	NA	NA	NA	NA
BIK	-0.0986445	0.118456	-2.95532	0.00321467	0.105328	-1.96005	796	FALSE	-1.83318	2.1216	-4.69481	2.93687e-06	2.77988e-05	3.27081	1367	1.46843e-06	0.999999	5.57626e-05	1	638
ARIH2	0.186908	0.079335	2.95073	0.00326229	0.106696	-1.97279	796	FALSE	0.100043	5.52845	0.702964	0.482198	0.628286	-7.39847	1367	0.758901	0.241099	1	0.59229	10425
GPR3	0.10049	0.0411165	2.94943	0.00327594	0.106949	-1.97641	796	FALSE	-0.575881	1.45135	-2.75728	0.00590599	0.0199189	-3.86012	1367	0.00295299	0.997047	0.0294792	1	2827
OR6M1	-0.0849207	0.0975692	-2.94793	0.00329173	0.107271	-1.98057	796	FALSE	-0.00300137	0.00295746	-0.451074	0.652008	0.76516	-7.54356	1367	0.326004	0.673996	0.786719	1	390261
HYPK	0.145826	-0.924777	2.9453	0.00331953	0.107983	-1.98785	796	FALSE	0.55526	3.65025	2.42031	0.0156371	0.0449583	-4.72688	1367	0.992181	0.00781853	1	0.0346752	25764
DTL	0.150633	-1.52416	2.94462	0.00332676	0.108024	-1.98974	796	FALSE	0.871816	4.29399	3.86858	0.000114628	0.00070796	-0.214225	1367	0.999943	5.73138e-05	1	0.000493316	51514
DLGAP4	0.0954235	0.0873395	2.94391	0.00333425	0.108074	-1.99168	796	FALSE	-0.481972	4.91388	-2.39018	0.016975	0.0481197	-4.79894	1367	0.0084875	0.991512	0.068188	1	22839
CLCN7	-0.0954838	-0.176736	-2.93928	0.00338396	0.109489	-2.0045	796	FALSE	-0.0601931	4.99347	-0.297728	0.765956	0.844666	-7.60088	1367	0.382978	0.617022	0.851028	1	1186
PRDM11	-0.106606	-0.156878	-2.9349	0.00343299	0.110877	-2.01678	784	FALSE	-0.0576972	1.80003	-0.321026	0.74824	0.832984	-7.59369	1367	0.37412	0.62588	0.840619	1	56981
OLA1	-0.103144	-0.0529777	-2.93304	0.00345202	0.111294	-2.02173	796	FALSE	0.155594	6.73883	1.1577	0.247191	0.390412	-6.97635	1367	0.876405	0.123595	1	0.345408	29789
UBE2V1	-0.125005	0.420268	-2.93216	0.0034631	0.111377	-2.02433	784	FALSE	0.123445	6.7038	1.06148	0.288659	0.437771	-7.08285	1367	0.855671	0.144329	1	0.392207	7335
ZIC5	-0.0924968	-0.0276874	-2.93169	0.00346689	0.111377	-2.02545	796	TRUE	1.90262	0.873871	8.69891	9.45586e-18	4.01184e-16	29.1218	1367	1	4.72793e-18	1	2.12336e-16	85416
CSTF2	-0.148536	-0.14708	-2.93067	0.00347991	0.111597	-2.02848	781	FALSE	0.34716	4.53203	2.2505	0.0245759	0.0651406	-5.12128	1367	0.987712	0.012288	1	0.0509395	1478
SNIP1	0.135631	-0.976602	2.92964	0.00348957	0.111709	-2.03109	796	FALSE	0.0621199	2.9972	0.50853	0.611164	0.734308	-7.51604	1367	0.694418	0.305582	1	0.709867	79753
ATP1A1	0.315702	-1.36122	2.92758	0.00351247	0.11217	-2.03675	796	FALSE	2.16697	7.75399	9.80099	5.78843e-22	3.42607e-20	38.6974	1367	1	2.89421e-22	1	1.77892e-20	476
MINDY3	0.0969057	0.119564	2.92724	0.00351634	0.11217	-2.03771	796	FALSE	-0.223195	3.60914	-1.38415	0.166539	0.292492	-6.68932	1367	0.0832697	0.91673	0.349012	1	80013
EIF4E	-0.139817	-1.03339	-2.92594	0.00353088	0.11242	-2.04128	796	FALSE	0.483801	6.71002	2.75209	0.006	0.0201686	-3.87434	1367	0.997	0.003	1	0.0152279	1977
PRR15L	-0.0971323	-0.268152	-2.92543	0.0035366	0.11242	-2.04268	796	FALSE	-1.14437	1.22212	-2.7131	0.00674948	0.0222779	-3.98014	1367	0.00337474	0.996625	0.032778	1	79170
DUSP5	0.125062	0.0481426	2.92434	0.0035489	0.112614	-2.04568	796	FALSE	-1.17089	3.23413	-2.97882	0.00294464	0.0111335	-3.22951	1367	0.00147232	0.998528	0.0170088	1	1847
ASF1B	0.153257	-0.530322	2.92377	0.00355677	0.112666	-2.04742	784	FALSE	-0.13758	5.35823	-0.568534	0.569766	0.70325	-7.48378	1367	0.284883	0.715117	0.733774	1	55723
LEFTY1	0.118009	-0.128634	2.9217	0.00357883	0.113167	-2.05294	796	FALSE	-0.0652677	0.253346	-0.468799	0.639288	0.755758	-7.53542	1367	0.319644	0.680356	0.778686	1	10637
B4GALT4	0.0950906	0.0710993	2.92067	0.00359046	0.11329	-2.05575	796	FALSE	-1.27772	4.42398	-5.54133	3.59719e-08	5.25788e-07	7.51472	1367	1.7986e-08	1	1.25424e-06	1	8702
TP53I11	-0.0911948	-0.0203687	-2.92026	0.00359521	0.11329	-2.05689	796	FALSE	0.787418	3.40203	1.5651	0.11779	0.225053	-6.42331	1367	0.941105	0.0588951	1	0.18899	9537
BAG4	-0.121671	-0.00050691	-2.91939	0.00360517	0.113406	-2.05929	796	FALSE	0.614812	3.08754	4.24502	2.33329e-05	0.000175473	1.29239	1367	0.999988	1.16664e-05	1	0.000120025	9530
FYN	-0.0992575	0.0398951	-2.91856	0.00361466	0.113508	-2.06156	796	FALSE	0.906739	4.17702	2.12468	0.0337921	0.0846658	-5.39513	1367	0.983104	0.0168961	1	0.0668764	2534
OTUD3	0.116033	-0.12787	2.91515	0.00365388	0.114468	-2.07089	796	FALSE	1.21363	2.61725	6.79871	1.57291e-11	3.80305e-10	15.0485	1367	1	7.86455e-12	1	2.2434e-10	23252
KRT84	-0.0947833	0.0425794	-2.91481	0.00365787	0.114468	-2.07183	796	FALSE	-0.0261518	0.0300547	-0.402774	0.687178	0.790266	-7.56415	1367	0.343589	0.656411	0.804878	1	3890
TFR2	0.0963744	-0.0494528	2.9132	0.00367664	0.11478	-2.07626	796	FALSE	-0.507711	1.49245	-1.64242	0.100733	0.200037	-6.29973	1367	0.0503665	0.949634	0.250845	1	7036
DSC3	0.101029	-0.0269775	2.91286	0.00368051	0.11478	-2.07717	796	FALSE	-0.952855	0.977694	-2.46858	0.0136867	0.040176	-4.60958	1367	0.00684335	0.993157	0.0575088	1	1825
PXN	0.180144	-0.515807	2.91073	0.00370549	0.115361	-2.08302	796	FALSE	-0.13027	5.7841	-0.388345	0.697821	0.798075	-7.56985	1367	0.348911	0.651089	0.811431	1	5829
NSMCE2	-0.152206	-0.55129	-2.90897	0.00372768	0.115506	-2.088	784	FALSE	0.429887	5.14236	2.80662	0.00507746	0.0175791	-3.72384	1367	0.997461	0.00253873	1	0.0132261	286053
MPDU1	0.132756	-0.20574	2.90849	0.00373187	0.115506	-2.08915	796	FALSE	0.742662	5.98917	4.17213	3.20798e-05	0.000231711	0.99004	1367	0.999984	1.60399e-05	1	0.000158965	9526
KLHDC10	0.0999073	0.026902	2.90836	0.00373337	0.115506	-2.08949	796	FALSE	0.605232	3.82823	3.64801	0.000274221	0.00150206	-1.03343	1367	0.999863	0.00013711	1	0.00105259	23008
UBA52	0.142785	-0.617548	2.90776	0.00374043	0.115506	-2.09113	796	FALSE	0.292926	10.2587	2.35809	0.0185095	0.0515793	-4.87469	1367	0.990745	0.00925476	1	0.0400629	7311
ACSL3	-0.26021	-0.459671	-2.90763	0.00374203	0.115506	-2.0915	796	FALSE	-0.352596	6.13364	-1.66216	0.0967106	0.193573	-6.26724	1367	0.0483553	0.951645	0.2439	1	2181
TMEM82	0.142238	-0.447744	2.90651	0.00375529	0.115718	-2.09455	796	FALSE	-0.0428864	0.0422589	-0.914724	0.360498	0.514113	-7.22754	1367	0.180249	0.819751	0.567671	1	388595
DDIT3	-0.115868	-0.187594	-2.90567	0.00376523	0.115827	-2.09684	796	TRUE	-0.167945	5.40822	-0.635747	0.525048	0.665389	-7.44338	1367	0.262524	0.737476	0.700329	1	1649
KCNK15	0.118131	-0.0207133	2.90413	0.00378363	0.115956	-2.10105	796	FALSE	-0.336948	0.411238	-2.04131	0.0414114	0.0995066	-5.56798	1367	0.0207057	0.979294	0.13383	1	60598
CALCOCO2	-0.102007	-0.0207063	-2.90399	0.00378531	0.115956	-2.10143	796	FALSE	0.559192	5.74234	2.99626	0.0027824	0.0106228	-3.17783	1367	0.998609	0.0013912	1	0.00789321	10241
MC4R	0.0901617	0.12576	2.90371	0.00378862	0.115956	-2.10219	796	FALSE	-0.025972	0.122564	-0.301232	0.763284	0.842875	-7.59983	1367	0.381642	0.618358	0.849427	1	4160
UBAC2	-0.0949099	0.0630966	-2.90185	0.00381103	0.116445	-2.10728	796	FALSE	-0.302247	5.64022	-1.98355	0.0475058	0.111086	-5.6837	1367	0.0237529	0.976247	0.148181	1	337867
SLC25A12	-0.101209	0.0370263	-2.90118	0.00381912	0.116496	-2.10911	796	FALSE	-0.190312	3.68576	-1.26972	0.204399	0.340596	-6.84073	1367	0.102199	0.897801	0.3984	1	8604
AEBP2	-0.108333	-0.10977	-2.89787	0.00386071	0.117567	-2.1183	784	TRUE	0.333442	4.08564	2.13589	0.0328658	0.0827448	-5.37138	1367	0.983567	0.0164329	1	0.0653126	121536
ARL5A	-0.0857045	0.0531055	-2.89553	0.00388772	0.117992	-2.12449	796	FALSE	0.493673	4.28546	3.38375	0.000735278	0.00346363	-1.95278	1367	0.999632	0.000367639	1	0.00248685	26225
KIR3DL2	0.121719	-0.0389157	2.89476	0.00389725	0.117992	-2.12661	796	FALSE	-0.0826884	0.0821964	-0.608862	0.542717	0.680056	-7.46008	1367	0.271359	0.728641	0.712855	1	3812
SERPINC1	0.0930802	0.32428	2.89461	0.00389909	0.117992	-2.12702	796	FALSE	-0.0085276	0.140965	-0.101406	0.919243	0.946742	-7.64	1367	0.459622	0.540378	0.941282	1	462
UTP4	-0.157322	-1.84276	-2.89447	0.00390072	0.117992	-2.12738	796	FALSE	0.0804057	5.66827	0.542606	0.58749	0.716411	-7.49816	1367	0.706255	0.293745	1	0.690421	84916
MSANTD4	0.0863222	0.198149	2.8914	0.0039387	0.118756	-2.13574	796	TRUE	0.344274	3.60323	1.72343	0.0850379	0.175195	-6.1639	1367	0.957481	0.0425189	1	0.144469	84437
IGF2BP2	-0.103741	-0.29903	-2.89114	0.00394197	0.118756	-2.13646	796	FALSE	-0.278858	4.22504	-0.644907	0.519096	0.660432	-7.43753	1367	0.259548	0.740452	0.69662	1	10644
UGT1A7	0.114917	-0.191153	2.8908	0.00394608	0.118756	-2.13736	796	FALSE	-0.291055	0.29819	-1.56154	0.118628	0.226113	-6.42886	1367	0.0593138	0.940686	0.279268	1	54577
GGCT	-0.102098	-0.129045	-2.89031	0.00395219	0.118756	-2.1387	796	FALSE	0.178525	6.37362	0.965962	0.334234	0.487238	-7.17946	1367	0.832883	0.167117	1	0.441372	79017
SRRM2	-0.176506	-0.650778	-2.88972	0.00395952	0.118779	-2.14029	796	FALSE	0.167231	8.13418	1.08377	0.278658	0.426926	-7.059	1367	0.860671	0.139329	1	0.381375	23524
NLRP7	0.109402	0.0396294	2.88444	0.00402583	0.120436	-2.15463	796	FALSE	-0.211883	0.218003	-1.18444	0.236443	0.377416	-6.9451	1367	0.118222	0.881778	0.435737	1	199713
TFCP2L1	-0.110766	-0.035309	-2.8844	0.00402804	0.120436	-2.15494	784	TRUE	-0.751702	0.797677	-2.99128	0.00282784	0.0107646	-3.19261	1367	0.00141392	0.998586	0.0164631	1	29842
DNAAF2	0.109972	-0.109729	2.88373	0.00403484	0.12044	-2.15656	796	FALSE	-0.181466	3.29958	-1.3253	0.185292	0.316501	-6.76881	1367	0.0926462	0.907354	0.374747	1	55172
ACTB	0.260651	-0.738312	2.88327	0.00404232	0.120465	-2.15799	784	FALSE	-0.327719	11.2992	-1.79028	0.0736304	0.156803	-6.04689	1367	0.0368152	0.963185	0.202206	1	60
SEMA3G	0.103041	-0.214778	2.88095	0.00407026	0.121099	-2.16411	796	FALSE	-0.0999583	0.531216	-0.579102	0.562616	0.697252	-7.47773	1367	0.281308	0.718692	0.728808	1	56920
CDYL	-0.136373	-0.330202	-2.87749	0.00411636	0.121967	-2.17365	784	FALSE	-0.221039	3.9423	-1.45433	0.146085	0.264838	-6.59002	1367	0.0730426	0.926957	0.320389	1	9425
ANGPT1	-0.112509	0.00353488	-2.87696	0.0041216	0.121967	-2.17492	796	FALSE	-0.633717	1.18164	-1.78075	0.0751749	0.159254	-6.06383	1367	0.0375875	0.962413	0.204893	1	284
C10orf90	-0.115174	-0.0631478	-2.87618	0.00413167	0.121967	-2.17703	796	FALSE	-0.4827	0.484899	-1.83494	0.0667325	0.145374	-5.96626	1367	0.0333663	0.966634	0.188639	1	118611
FAM216B	-0.0880405	0.143636	-2.87539	0.00414182	0.121967	-2.17914	796	FALSE	-0.0188139	0.0228171	-0.417584	0.676317	0.782517	-7.55808	1367	0.338158	0.661842	0.799514	1	144809
JMY	-0.107909	-0.242946	-2.87525	0.00414532	0.121967	-2.1797	784	FALSE	0.0236566	2.07188	0.129423	0.897042	0.931732	-7.63677	1367	0.551479	0.448521	1	0.936138	133746
PCDH19	0.0999492	-0.0914107	2.87503	0.00414696	0.121967	-2.18017	793	FALSE	0.135535	0.279878	0.7906	0.429314	0.57923	-7.33315	1367	0.785343	0.214657	1	0.539371	57526
ARPIN	-0.0787145	0.0873875	-2.87472	0.0041506	0.121967	-2.18097	796	FALSE	0.436326	2.3868	1.40901	0.15906	0.282409	-6.65471	1367	0.92047	0.0795302	1	0.242057	348110
GC	-0.0882213	0.0266983	-2.87388	0.0041615	0.121967	-2.18323	796	FALSE	0.00780891	0.100237	0.0554543	0.955785	0.971531	-7.6436	1367	0.522108	0.477892	1	0.977802	2638
PLIN5	0.106395	-0.0515522	2.8738	0.00416263	0.121967	-2.18347	796	FALSE	0.464299	0.479507	2.8088	0.00504348	0.0174898	-3.71778	1367	0.997478	0.00252174	1	0.013159	440503
TMEM209	-0.108026	-0.0517255	-2.87348	0.00416676	0.121967	-2.18432	796	FALSE	0.689824	4.00296	4.28823	1.9275e-05	0.000147914	1.47406	1367	0.99999	9.6375e-06	1	0.000101104	84928
POLR2E	0.162055	-1.63309	2.87308	0.00417359	0.12197	-2.18557	784	FALSE	0.449734	7.31397	2.8765	0.00408352	0.0146817	-3.52674	1367	0.997958	0.00204176	1	0.01098	5434
NSMCE1	-0.18333	-0.922036	-2.87147	0.00419311	0.12224	-2.18976	796	FALSE	0.312292	5.71613	2.3482	0.0190065	0.0527098	-4.89784	1367	0.990497	0.00950323	1	0.040978	197370
TTBK2	-0.0858066	0.127611	-2.87122	0.00419634	0.12224	-2.19043	796	FALSE	0.178898	2.25153	1.07869	0.280917	0.429015	-7.06448	1367	0.859542	0.140458	1	0.383535	146057
PRICKLE1	-0.10819	-0.172639	-2.86986	0.00421421	0.122564	-2.19409	796	FALSE	-1.20875	1.78906	-3.81053	0.000144834	0.00086742	-0.434399	1367	7.24169e-05	0.999928	0.00153114	1	144165
TSPYL2	-0.106069	0.026298	-2.86817	0.00423868	0.123031	-2.19887	781	FALSE	1.29437	4.00363	5.48268	4.98399e-08	7.0851e-07	7.19895	1367	1	2.492e-08	1	4.49567e-07	64061
SUB1	-0.148536	-0.129129	-2.86775	0.00424386	0.123031	-2.19997	784	FALSE	-0.227897	7.63936	-1.30532	0.192004	0.32507	-6.79503	1367	0.0960022	0.903998	0.383629	1	10923
FABP1	-0.0918378	-0.0511288	-2.86675	0.00425547	0.123171	-2.20249	796	FALSE	-0.383498	0.534639	-0.992147	0.321302	0.473558	-7.15388	1367	0.160651	0.839349	0.530013	1	2168
KRTAP9-6	0.104031	-0.0876534	2.86621	0.00426259	0.12318	-2.20393	796	FALSE	NA	NA	NA	NA	NA	NA	NA	NA	NA	NA	NA	NA
OR6Q1	0.103544	0.0742847	2.86556	0.00427133	0.123236	-2.2057	796	FALSE	-3.82871e-05	0.00146618	-0.00487133	0.996114	0.997466	-7.64512	1367	0.498057	0.501943	0.989971	1	219952
ELAC1	-0.0941847	0.097631	-2.86456	0.00428468	0.123342	-2.20839	796	FALSE	0.55259	2.70082	3.12701	0.00180318	0.00738407	-2.78085	1367	0.999098	0.00090159	1	0.00542	55520
USP28	-0.16126	0.0196736	-2.86373	0.00429586	0.123342	-2.21064	796	FALSE	0.230938	4.04429	1.24397	0.213724	0.351431	-6.87301	1367	0.893138	0.106862	1	0.307794	57646
IL18BP	0.104154	-0.102724	2.86336	0.00430081	0.123342	-2.21163	796	FALSE	-0.369849	2.24589	-1.86819	0.0619496	0.136882	-5.90493	1367	0.0309748	0.969025	0.179295	1	10068
DTD1	0.0985838	-0.0994536	2.86319	0.00430305	0.123342	-2.21208	796	FALSE	-0.556903	5.45721	-2.3755	0.0176623	0.0496714	-4.83371	1367	0.00883113	0.991169	0.0701261	1	92675
PPFIBP2	0.100786	0.0259823	2.86264	0.00431043	0.123342	-2.21356	796	FALSE	-1.9586	2.53595	-5.48415	4.94365e-08	7.03296e-07	7.20681	1367	2.47182e-08	1	1.65742e-06	1	8495
THAP4	0.127667	0.128742	2.86157	0.00432483	0.123342	-2.21643	796	TRUE	0.170143	5.13371	1.24433	0.21359	0.351288	-6.87256	1367	0.893205	0.106795	1	0.307648	51078
KLHL22	0.101891	-0.0772012	2.8613	0.00432848	0.123342	-2.21716	796	FALSE	0.911612	3.36639	4.42714	1.03096e-05	8.47434e-05	2.07014	1367	0.999995	5.15478e-06	1	5.75062e-05	84861
DSTN	-0.11417	-0.0777422	-2.86084	0.00433476	0.123342	-2.21841	796	FALSE	-0.599274	7.85661	-2.12282	0.0339483	0.0849461	-5.39907	1367	0.0169742	0.983026	0.115635	1	11034
DDX31	0.0969062	-0.178552	2.86063	0.00433764	0.123342	-2.21898	796	FALSE	0.329314	3.77007	2.69109	0.00720882	0.0235347	-4.0392	1367	0.996396	0.00360441	1	0.0178593	64794
MSTO1	0.25261	-0.891782	2.86023	0.00434307	0.123342	-2.22006	796	FALSE	0.384784	5.16929	2.37035	0.0179094	0.0502191	-4.84587	1367	0.991045	0.0089547	1	0.0389045	55154
NMUR2	0.0995969	0.0911409	2.85701	0.00438693	0.124258	-2.22872	796	FALSE	-0.148145	0.153823	-1.01644	0.309599	0.460675	-7.12953	1367	0.154799	0.845201	0.517717	1	56923
MAGOHB	0.0987529	0.127634	2.85685	0.00438903	0.124258	-2.22913	796	FALSE	0.504909	5.20892	3.12905	0.00179082	0.00733817	-2.77453	1367	0.999105	0.000895412	1	0.00538623	55110
WISP3	-0.0955378	0.121138	-2.85439	0.00442286	0.124983	-2.23575	796	FALSE	NA	NA	NA	NA	NA	NA	NA	NA	NA	NA	NA	NA
FXYD4	0.100503	0.000271196	2.85347	0.00443548	0.124983	-2.2382	796	FALSE	-0.118295	0.12778	-1.13123	0.258155	0.403399	-7.00656	1367	0.129077	0.870923	0.462158	1	53828
CTAGE9	-0.113839	-0.49008	-2.85245	0.00444964	0.124983	-2.24095	796	FALSE	0.153737	0.0422908	6.00279	2.48137e-09	4.4723e-08	10.1107	1367	1	1.24069e-09	1	2.73165e-08	643854
RAB40A	0.0961142	-0.0637286	2.85176	0.00445958	0.124983	-2.24283	793	FALSE	-0.366779	0.625294	-3.24278	0.00121228	0.00529687	-2.41542	1367	0.000606142	0.999394	0.00857226	1	142684
RNF111	-0.124215	0.01844	-2.8517	0.00446011	0.124983	-2.24298	796	FALSE	-0.357589	3.87556	-2.61079	0.00913218	0.0287472	-4.25066	1367	0.00456609	0.995434	0.0417294	1	54778
CCND1	-0.394101	-1.03317	-2.85175	0.00446102	0.124983	-2.24298	784	FALSE	3.27623	5.84009	5.51053	4.27069e-08	6.13475e-07	7.3485	1367	1	2.13534e-08	1	3.88884e-07	595
EPHX2	-0.0857974	0.0498144	-2.85149	0.00446293	0.124983	-2.24352	796	FALSE	-0.831737	1.99638	-2.4594	0.0140401	0.0410938	-4.63206	1367	0.00702003	0.99298	0.058744	1	2053
EIF3E	0.173461	-1.34808	2.84931	0.00449336	0.125641	-2.24937	796	FALSE	0.780278	8.37646	4.49985	7.37756e-06	6.32452e-05	2.38955	1367	0.999996	3.68878e-06	1	4.264e-05	3646
CPSF6	0.148145	-0.874571	2.84875	0.00450117	0.125665	-2.25087	796	FALSE	0.524365	5.72082	3.96218	7.81043e-05	0.000505092	0.147632	1367	0.999961	3.90521e-05	1	0.000351928	11052
C14orf119	-0.100556	-0.0527954	-2.8481	0.00451035	0.125728	-2.25263	796	FALSE	-0.0866231	5.41659	-0.651919	0.514563	0.656538	-7.43299	1367	0.257282	0.742718	0.693449	1	55017
LY86	-0.0851504	0.0953304	-2.84598	0.00454019	0.126122	-2.25831	796	FALSE	-0.395097	0.400613	-1.30665	0.191551	0.324503	-6.79329	1367	0.0957755	0.904224	0.383042	1	9450
HTATIP2	0.109131	0.0297795	2.84557	0.00454766	0.126122	-2.25955	784	FALSE	-2.77997	5.03356	-5.76773	9.92369e-09	1.6114e-07	8.76364	1367	4.96184e-09	1	4.06638e-07	1	10553
EEF1AKMT4	-0.0895467	-0.0928285	-2.84469	0.00455839	0.126122	-2.26175	796	FALSE	-0.488015	3.20686	-2.59536	0.00955038	0.0298286	-4.29056	1367	0.00477519	0.995225	0.0432564	1	110599564
SLC9C2	-0.0737526	0.0816513	-2.84454	0.00456053	0.126122	-2.26215	796	FALSE	-0.0133311	0.0546741	-0.273535	0.784483	0.856868	-7.60778	1367	0.392242	0.607758	0.86153	1	284525
CDH12	-0.105999	-0.0947311	-2.84349	0.00457536	0.126122	-2.26495	796	FALSE	1.56196	0.479644	6.36381	2.68001e-10	5.52803e-09	12.2788	1367	1	1.34001e-10	1	3.32897e-09	1010
DENND6A	0.0906364	0.144059	2.84288	0.00458403	0.126122	-2.26658	796	FALSE	0.792372	3.04604	5.77515	9.50579e-09	1.55143e-07	8.80541	1367	1	4.7529e-09	1	9.66557e-08	201627
SAPCD1	-0.105849	-0.0716934	-2.84256	0.00458871	0.126122	-2.26746	796	FALSE	0.492558	2.83125	1.91318	0.055934	0.126506	-5.82023	1367	0.972033	0.027967	1	0.101846	401251
EFHC1	-0.117803	-0.225276	-2.84207	0.00459557	0.126122	-2.26875	796	FALSE	-0.0601631	3.6446	-0.271153	0.786314	0.858281	-7.60843	1367	0.393157	0.606843	0.862454	1	114327
VPS8	0.15733	-0.242163	2.84182	0.00459917	0.126122	-2.26942	796	FALSE	0.321549	3.77647	2.24961	0.0246321	0.0652806	-5.12326	1367	0.987684	0.0123161	1	0.051045	23355
CHRM3	0.0911485	0.0393329	2.84175	0.00460015	0.126122	-2.2696	796	FALSE	-0.707375	0.760261	-3.13569	0.00175105	0.0071967	-2.75391	1367	0.000875524	0.999124	0.0112935	1	1131
FABP7	-0.0891459	-0.0793771	-2.84169	0.00460107	0.126122	-2.26978	796	FALSE	1.35679	0.50132	4.0702	4.96641e-05	0.00033954	0.575754	1367	0.999975	2.48321e-05	1	0.000234699	2173
TPH2	-0.114079	-0.321232	-2.84103	0.00461042	0.126188	-2.27152	796	FALSE	0.333089	0.0830061	4.40652	1.13257e-05	9.21484e-05	1.98049	1367	0.999994	5.66287e-06	1	6.2628e-05	121278
RAX2	-0.105276	-0.192083	-2.84043	0.00461908	0.126234	-2.27314	796	TRUE	-0.0190946	0.0245292	-0.280066	0.779469	0.853728	-7.60598	1367	0.389735	0.610265	0.858816	1	84839
CELF4	-0.0877566	0.0501686	-2.83958	0.00463132	0.126378	-2.27542	796	FALSE	-0.19815	0.545335	-0.784586	0.432832	0.582459	-7.33788	1367	0.216416	0.783584	0.628725	1	56853
CENPB	0.13888	-0.0938355	2.83565	0.00468986	0.127591	-2.28606	784	TRUE	0.370654	5.15409	1.95999	0.0501994	0.116111	-5.72995	1367	0.9749	0.0250997	1	0.093174	1059
SRGN	-0.0997824	-0.056552	-2.83558	0.00468905	0.127591	-2.28608	796	FALSE	-2.36879	3.19723	-3.26403	0.00112558	0.00496669	-2.34693	1367	0.00056279	0.999437	0.00804819	1	5552
SLCO1B7	0.0844379	0.28159	2.83365	0.00471721	0.127912	-2.29124	796	FALSE	NA	NA	NA	NA	NA	NA	NA	NA	NA	NA	NA	NA
CSNK1A1L	-0.119987	-0.0515109	-2.83241	0.00473536	0.127912	-2.29454	796	FALSE	-0.00402815	0.0280144	-0.275064	0.783309	0.856073	-7.60736	1367	0.391654	0.608346	0.86093	1	122011
TP73	0.130758	-0.0670222	2.8322	0.00473839	0.127912	-2.29509	796	TRUE	0.506254	1.22795	1.81968	0.0690258	0.149352	-5.99402	1367	0.965487	0.0345129	1	0.121687	7161
TRIM2	0.10584	0.0379093	2.83197	0.00474177	0.127912	-2.29571	796	FALSE	1.27907	2.90877	3.54789	0.000401479	0.00207797	-1.38974	1367	0.999799	0.00020074	1	0.00146965	23321
SKI	-0.128355	-0.0816896	-2.83198	0.00474341	0.127912	-2.29583	784	TRUE	1.02076	3.63949	4.84931	1.38081e-06	1.4298e-05	3.99487	1367	0.999999	6.90407e-07	1	9.4571e-06	6497
CDK7	-0.173881	-1.79422	-2.83176	0.0047466	0.127912	-2.29641	784	FALSE	-0.543264	5.34076	-3.66777	0.000254068	0.00141225	-0.961948	1367	0.000127034	0.999873	0.00249195	1	1022
FAM213A	0.0961669	-0.0559519	2.83128	0.00475201	0.127912	-2.29756	796	FALSE	NA	NA	NA	NA	NA	NA	NA	NA	NA	NA	NA	NA
RIN3	-0.096484	-0.139567	-2.8308	0.00475907	0.127912	-2.29884	796	FALSE	-1.53056	2.31152	-4.92873	9.28916e-07	9.98532e-06	4.37587	1367	4.64458e-07	1	2.07137e-05	1	79890
FAM205A	-0.103059	0.00297686	-2.83005	0.00477013	0.127912	-2.30084	796	FALSE	0.00867339	0.0168346	0.834161	0.404336	0.557092	-7.29784	1367	0.797832	0.202168	1	0.514727	259308
PLCXD3	-0.0914646	0.116006	-2.8299	0.00477225	0.127912	-2.30122	796	FALSE	0.729476	0.28037	4.20017	2.83987e-05	0.000207943	1.10574	1367	0.999986	1.41993e-05	1	0.000142715	345557
RNF31	0.195568	-0.209738	2.82905	0.00478481	0.127998	-2.30348	796	FALSE	-0.440583	4.6673	-3.05053	0.00232835	0.00913104	-3.01508	1367	0.00116418	0.998836	0.0140765	1	55072
HSBP1	0.12707	-0.245004	2.82855	0.00479406	0.127998	-2.30497	784	FALSE	-0.308428	6.35114	-1.54162	0.123397	0.233234	-6.45967	1367	0.0616987	0.938301	0.287114	1	3281
CDH4	0.098257	-0.00461583	2.82825	0.00479665	0.127998	-2.30561	796	FALSE	0.463168	0.799603	1.64129	0.100966	0.200397	-6.30157	1367	0.949517	0.0504832	1	0.166658	1002
DEF8	0.115064	-0.0958599	2.82721	0.00481223	0.128225	-2.3084	796	FALSE	-0.240237	5.76319	-1.15427	0.248593	0.391745	-6.9803	1367	0.124297	0.875703	0.450083	1	54849
FSD1	0.103605	0.0813855	2.82585	0.0048325	0.128507	-2.31201	796	FALSE	1.35413	2.35259	3.21302	0.00134412	0.00577293	-2.51061	1367	0.999328	0.000672059	1	0.00419124	79187
TMED7	0.0906975	-0.169184	2.82554	0.00483703	0.128507	-2.31282	796	FALSE	-0.877462	5.04493	-4.69523	2.93092e-06	2.77562e-05	3.27275	1367	1.46546e-06	0.999999	5.57602e-05	1	51014
RGS21	-0.100394	0.0486177	-2.82467	0.00485013	0.128667	-2.31515	796	FALSE	0.155979	0.0180545	3.61369	0.00031283	0.00167979	-1.15667	1367	0.999844	0.000156415	1	0.00117882	431704
BMP8B	0.130532	-0.0432803	2.82344	0.00486859	0.128968	-2.31841	796	FALSE	-1.02873	1.45772	-3.56162	0.000381228	0.00199368	-1.34143	1367	0.000190614	0.999809	0.00341794	1	656
OR9I1	-0.0968635	0.0127846	-2.82256	0.00488181	0.129129	-2.32075	796	FALSE	-4.88162e-05	0.00218032	-0.0117119	0.990657	0.994234	-7.64507	1367	0.495329	0.504671	0.987106	1	219954
ZNF90	0.074132	0.19824	2.82178	0.00489353	0.129251	-2.32281	796	TRUE	0.804599	1.38691	2.79411	0.00527696	0.018129	-3.75863	1367	0.997362	0.00263848	1	0.0136567	7643
MCMBP	-0.14032	-0.803052	-2.82136	0.00490166	0.129277	-2.32407	784	FALSE	0.458627	5.31265	3.19789	0.00141612	0.00602016	-2.55868	1367	0.999292	0.00070806	1	0.00437451	79892
NR2C2AP	-0.206866	-0.612748	-2.81899	0.00493592	0.129851	-2.33023	796	FALSE	0.418567	4.73725	2.84828	0.00446148	0.0157915	-3.60693	1367	0.997769	0.00223074	1	0.0118403	126382
DPM1	0.1818	-0.335415	2.81887	0.00493776	0.129851	-2.33055	796	FALSE	-0.146582	6.39594	-0.993237	0.32077	0.47304	-7.1528	1367	0.160385	0.839615	0.529563	1	8813
PELI2	-0.0898934	-0.00105732	-2.81825	0.00494709	0.129908	-2.33217	796	FALSE	1.03284	1.3801	3.58944	0.000343114	0.00182168	-1.24305	1367	0.999828	0.000171557	1	0.00128313	57161
PCDHA5	0.0822448	0.134846	2.81745	0.0049594	0.129921	-2.33431	796	FALSE	0.24664	0.196688	2.61767	0.00895106	0.0282559	-4.23279	1367	0.995524	0.00447553	1	0.021516	56143
GPSM1	0.0956575	0.157335	2.81728	0.00496192	0.129921	-2.33475	796	FALSE	1.55707	3.14872	4.89943	1.07592e-06	1.1412e-05	4.23462	1367	0.999999	5.37959e-07	1	7.52476e-06	26086
PSMB7	0.184152	-0.913884	2.81642	0.00497512	0.129964	-2.33703	796	FALSE	0.321222	7.90903	2.48422	0.0131026	0.0387401	-4.57108	1367	0.993449	0.0065513	1	0.0297571	5695
FYTTD1	0.10683	-0.141983	2.81624	0.00497791	0.129964	-2.33751	796	FALSE	0.133037	4.72066	0.730257	0.465358	0.613387	-7.37895	1367	0.767321	0.232679	1	0.576022	84248
ZXDC	-0.102464	0.103694	-2.81538	0.00499119	0.130042	-2.3398	796	TRUE	0.524932	3.51258	3.40555	0.000679456	0.00324855	-1.8795	1367	0.99966	0.000339728	1	0.00232345	79364
CGNL1	-0.0792875	0.0640842	-2.81467	0.00500206	0.130042	-2.34167	796	FALSE	-0.592462	0.987972	-2.20788	0.0274181	0.0712559	-5.21579	1367	0.0137091	0.986291	0.0981698	1	84952
CD55	0.103505	0.000700774	2.81458	0.00500336	0.130042	-2.3419	796	FALSE	-3.47675	5.01311	-8.67637	1.14115e-17	4.83088e-16	28.9365	1367	5.70576e-18	1	4.20844e-15	1	1604
SORCS1	-0.0887375	0.0427624	-2.81418	0.00500964	0.130042	-2.34297	796	FALSE	-0.0695387	0.404671	-0.295413	0.767723	0.845725	-7.60157	1367	0.383862	0.616138	0.851784	1	114815
SERPINB4	-0.0925009	0.221089	-2.80675	0.00512551	0.13286	-2.36263	796	FALSE	-0.265767	0.32044	-1.26928	0.204558	0.340687	-6.84129	1367	0.102279	0.897721	0.398437	1	6318
ZNF587B	0.0843977	0.131768	2.80546	0.00514574	0.133086	-2.36601	796	TRUE	-0.297334	2.69692	-1.78731	0.0741088	0.157577	-6.05217	1367	0.0370544	0.962946	0.202968	1	100293516
PUS1	-0.111814	-0.272257	-2.80526	0.0051489	0.133086	-2.36654	796	FALSE	0.412747	4.79728	2.60192	0.00937064	0.0293917	-4.27363	1367	0.995315	0.00468532	1	0.0224233	80324
FAM220A	0.109271	-0.121811	2.80374	0.00517306	0.133152	-2.37056	796	FALSE	0.114418	3.75374	0.843398	0.399153	0.552039	-7.2901	1367	0.800423	0.199577	1	0.509693	84792
OTULIN	0.104057	-0.0915426	2.80361	0.0051752	0.133152	-2.37092	796	FALSE	-0.670454	3.43465	-4.11804	4.05029e-05	0.000284619	0.76892	1367	2.02515e-05	0.99998	0.000519201	1	90268
INHBE	-0.115896	-0.246005	-2.80352	0.00517649	0.133152	-2.37113	796	FALSE	-0.8545	1.31129	-2.41246	0.0159764	0.0457692	-4.74574	1367	0.00798819	0.992012	0.0650486	1	83729
ZMAT2	-0.150261	-1.5927	-2.80325	0.00518086	0.133152	-2.37186	796	FALSE	0.181455	6.55623	1.35803	0.17468	0.302851	-6.72503	1367	0.91266	0.0873399	1	0.261135	153527
TEX264	0.0912726	0.00914238	2.80178	0.00520426	0.133564	-2.37573	796	FALSE	0.311385	5.20224	2.24486	0.0249368	0.0658878	-5.13389	1367	0.987532	0.0124684	1	0.0515761	51368
PRR12	-0.140937	-0.0972332	-2.8013	0.00521199	0.133573	-2.377	796	TRUE	0.340491	3.18494	2.0227	0.0432987	0.103276	-5.60563	1367	0.978351	0.0216493	1	0.0824076	57479
SPRYD7	0.0957178	0.174405	2.79888	0.00525082	0.133778	-2.38338	796	FALSE	-1.44947	2.95137	-10.1961	1.4064e-23	9.30018e-22	42.3726	1367	7.032e-24	1	1.34853e-20	1	57213
IMPDH2	0.210831	-0.641118	2.79867	0.00525413	0.133778	-2.38392	796	FALSE	0.462912	7.51363	2.80698	0.00507182	0.0175691	-3.72284	1367	0.997464	0.00253591	1	0.0132186	3615
AQP12B	0.109826	-0.206803	2.79846	0.00525751	0.133778	-2.38448	796	FALSE	-0.0232342	0.0447648	-0.33062	0.740982	0.827692	-7.59056	1367	0.370491	0.629509	0.835773	1	653437
ZBBX	-0.111057	0.0586366	-2.7979	0.00526655	0.133778	-2.38595	796	FALSE	0.07055	0.182179	0.852779	0.393932	0.547307	-7.28217	1367	0.803034	0.196966	1	0.50478	79740
COPS8	0.149476	-1.04751	2.79772	0.00526948	0.133778	-2.38643	796	FALSE	0.173385	6.00984	1.01808	0.308818	0.459656	-7.12787	1367	0.845591	0.154409	1	0.414082	10920
PKM	-0.170361	-1.03261	-2.79729	0.00527642	0.133778	-2.38756	796	FALSE	-0.554473	10.1976	-2.54812	0.0109393	0.0333395	-4.41129	1367	0.00546964	0.99453	0.0481132	1	5315
KCNN4	0.101923	-0.153284	2.79694	0.00528204	0.133778	-2.38847	796	FALSE	-3.23379	3.62791	-6.7031	2.97626e-11	6.9099e-10	14.4249	1367	1.48813e-11	1	2.21224e-09	1	3783
TACC3	0.202609	-0.648462	2.7969	0.00528271	0.133778	-2.38858	796	FALSE	0.362329	5.95367	1.85033	0.0644817	0.141358	-5.938	1367	0.967759	0.0322408	1	0.114564	10460
PLIN4	0.111294	-0.161028	2.79667	0.00528643	0.133778	-2.38919	796	FALSE	-0.143506	0.494922	-1.0023	0.316374	0.468069	-7.14377	1367	0.158187	0.841813	0.524746	1	729359
SHISA7	0.0876057	-0.0738022	2.79614	0.00529501	0.133808	-2.39058	796	FALSE	1.65745	0.1813	15.5199	3.7327e-50	5.50631e-48	103.087	1367	1	1.86635e-50	1	2.75315e-48	729956
SLC17A9	0.115972	-0.105101	2.79531	0.00530853	0.133857	-2.39277	796	FALSE	-1.75056	1.85284	-3.59214	0.000339613	0.00180559	-1.23346	1367	0.000169807	0.99983	0.00311615	1	63910
RRAGC	0.202567	-0.307592	2.7942	0.00532659	0.133857	-2.39569	796	FALSE	0.207833	4.15413	1.17737	0.239254	0.38073	-6.95344	1367	0.880373	0.119627	1	0.336426	64121
PACS1	0.11489	-0.300615	2.79404	0.00532928	0.133857	-2.39612	796	FALSE	-0.147368	4.34366	-0.72177	0.470559	0.618203	-7.3851	1367	0.23528	0.76472	0.660899	1	55690
CD302	0.095621	-0.121992	2.79385	0.00533239	0.133857	-2.39662	796	FALSE	-0.00237854	1.47189	-0.00880899	0.992973	0.995435	-7.6451	1367	0.496486	0.503514	0.9881	1	9936
SNRPE	0.156903	-1.65151	2.79387	0.00533389	0.133857	-2.39669	784	FALSE	0.959976	7.65133	6.3867	2.31816e-10	4.82162e-09	12.4203	1367	1	1.15908e-10	1	2.90179e-09	6635
CFLAR	0.33238	-0.69829	2.79176	0.00536661	0.134492	-2.40211	796	FALSE	-0.460492	4.81903	-1.63206	0.102897	0.203093	-6.31663	1367	0.0514483	0.948552	0.25435	1	8837
CHRNA3	-0.0800822	0.165403	-2.78851	0.00542011	0.135645	-2.41063	796	FALSE	-0.256635	0.664624	-0.945058	0.344796	0.498392	-7.19939	1367	0.172398	0.827602	0.553968	1	1136
NXPH1	0.0930304	0.0568432	2.78657	0.00545242	0.136202	-2.41573	796	FALSE	-0.195528	0.203991	-1.30414	0.192406	0.325607	-6.79656	1367	0.0962032	0.903797	0.384032	1	30010
FKRP	0.11775	-0.0881912	2.7859	0.00546361	0.136202	-2.41749	796	FALSE	-0.414074	3.70828	-2.38007	0.0174457	0.0491995	-4.8229	1367	0.00872285	0.991277	0.0695543	1	79147
UBA5	0.208146	-0.7273	2.78576	0.00546589	0.136202	-2.41785	796	FALSE	-0.133747	5.07596	-0.860764	0.389519	0.542352	-7.27534	1367	0.19476	0.80524	0.592654	1	79876
C6orf62	-0.0872372	0.0828045	-2.78537	0.00547243	0.136202	-2.41887	796	FALSE	-0.138427	5.87306	-0.985284	0.324659	0.477527	-7.16065	1367	0.16233	0.83767	0.534512	1	81688
ELP4	-0.15264	-0.434161	-2.78396	0.00549795	0.136649	-2.4227	784	FALSE	0.147831	3.57528	1.12567	0.260502	0.406324	-7.01282	1367	0.869749	0.130251	1	0.360548	26610
TET3	0.0903319	-0.0852964	2.78137	0.00554158	0.137388	-2.42948	784	TRUE	0.192919	2.68713	1.02468	0.305697	0.456321	-7.12115	1367	0.847151	0.152849	1	0.410874	200424
FUS	-0.152937	-0.091973	-2.78118	0.00554283	0.137388	-2.42984	796	FALSE	0.946569	8.50589	6.72074	2.64762e-11	6.20702e-10	14.5393	1367	1	1.32381e-11	1	3.67923e-10	2521
TRMT61A	-0.151011	-0.443678	-2.77948	0.00557177	0.137795	-2.43431	796	FALSE	-0.0425827	3.31083	-0.271657	0.785927	0.857959	-7.60829	1367	0.392963	0.607037	0.86223	1	115708
MAFB	0.104938	0.124195	2.77932	0.00557447	0.137795	-2.43473	796	TRUE	3.50441	0.929284	12.5845	1.92852e-34	1.92621e-32	67.1533	1367	1	9.64258e-35	1	9.73241e-33	9935
PDCL	-0.178481	-0.441985	-2.77728	0.00560911	0.138462	-2.44004	796	FALSE	0.300509	3.95756	2.10163	0.035768	0.0885495	-5.44361	1367	0.982116	0.017884	1	0.0700422	5082
SDCCAG8	0.0996557	0.079773	2.77514	0.00564582	0.139179	-2.44564	796	FALSE	-0.525547	4.04231	-2.56258	0.0104962	0.0322469	-4.37457	1367	0.00524808	0.994752	0.0465938	1	10806
MYL4	0.101335	-0.201731	2.77438	0.0056589	0.139312	-2.44762	796	FALSE	-0.350098	0.46577	-1.2124	0.22557	0.36529	-6.91169	1367	0.112785	0.887215	0.423513	1	4635
CABLES2	0.105663	-0.0575028	2.77315	0.0056801	0.139644	-2.45083	796	FALSE	0.510201	2.68314	2.91472	0.00361811	0.0132514	-3.41693	1367	0.998191	0.00180905	1	0.00987538	81928
TP53AIP1	-0.0903584	-0.0757941	-2.77187	0.00570243	0.139954	-2.45419	796	FALSE	-0.106785	0.226879	-0.928327	0.353402	0.507123	-7.21503	1367	0.176701	0.823299	0.561676	1	63970
ACADM	-0.108662	-0.0437938	-2.77153	0.00570816	0.139954	-2.45506	796	FALSE	0.255108	5.47847	1.17588	0.239846	0.381387	-6.95518	1367	0.880077	0.119923	1	0.336962	34
KCTD5	0.270578	-0.0484814	2.76946	0.00574432	0.14065	-2.46047	796	FALSE	-0.578856	4.67507	-4.06297	5.12107e-05	0.000348374	0.546723	1367	2.56054e-05	0.999974	0.000629531	1	54442
KCNH1	0.0865153	0.00503542	2.76887	0.00575465	0.140713	-2.46201	796	FALSE	-0.450426	0.488229	-2.54705	0.0109727	0.0334007	-4.414	1367	0.00548637	0.994514	0.0481299	1	3756
TXLNA	-0.111555	-0.0447778	-2.76709	0.00578585	0.141164	-2.46665	796	FALSE	-0.258938	4.95209	-1.58729	0.112678	0.217759	-6.38845	1367	0.056339	0.943661	0.270374	1	200081
SLC12A1	-0.0994956	-0.0945946	-2.76655	0.0057953	0.141164	-2.46805	796	FALSE	0.0435439	0.0626289	0.867385	0.385883	0.539157	-7.26963	1367	0.807058	0.192942	1	0.496383	6557
IRAK4	-0.108761	-0.0282174	-2.76629	0.00579993	0.141164	-2.46873	796	FALSE	-0.0329177	3.12495	-0.184674	0.853512	0.903201	-7.62811	1367	0.426756	0.573244	0.902404	1	51135
VSIG4	0.0668459	0.164549	2.76564	0.0058119	0.141164	-2.47046	793	FALSE	-0.0442696	0.0548994	-0.496506	0.619617	0.740844	-7.52207	1367	0.309809	0.690191	0.766112	1	11326
DCD	-0.0844272	-0.052996	-2.76538	0.00581587	0.141164	-2.47108	796	FALSE	0.0288472	0.0236127	0.454915	0.649242	0.763087	-7.54182	1367	0.675379	0.324621	1	0.742074	117159
DTNBP1	-0.100953	-0.106921	-2.76516	0.00581983	0.141164	-2.47167	796	FALSE	0.777949	3.9458	4.59524	4.72163e-06	4.24504e-05	2.81617	1367	0.999998	2.36081e-06	1	2.85817e-05	84062
SNRPA1	0.171939	-1.75806	2.76438	0.0058337	0.141311	-2.47371	796	FALSE	0.337044	6.50425	2.52433	0.0117045	0.0353087	-4.47125	1367	0.994148	0.00585226	1	0.0270757	6627
PPIG	-0.104849	-0.00137944	-2.76368	0.00584596	0.141419	-2.47551	796	FALSE	0.454977	5.40496	3.62057	0.000304702	0.00164183	-1.13205	1367	0.999848	0.000152351	1	0.00115297	9360
MROH6	-0.101154	-0.056672	-2.7624	0.00586887	0.141601	-2.47886	796	FALSE	-0.183393	2.79767	-0.552894	0.580427	0.71119	-7.49254	1367	0.290213	0.709787	0.739787	1	642475
PAQR8	0.105468	-0.117283	2.76238	0.00586911	0.141601	-2.4789	796	FALSE	0.258136	1.89333	0.975148	0.329659	0.482513	-7.17056	1367	0.83517	0.16483	1	0.436834	85315
ZDHHC16	-0.122515	-0.294967	-2.76141	0.0058865	0.141832	-2.48143	796	FALSE	0.0482508	4.9196	0.380178	0.703872	0.80272	-7.57298	1367	0.648064	0.351936	1	0.789962	84287
ORMDL2	-0.0892984	0.0443562	-2.75708	0.00596412	0.143285	-2.49266	796	FALSE	-0.390858	5.32697	-2.37418	0.0177255	0.0497907	-4.83683	1367	0.00886274	0.991137	0.0702607	1	29095
PINLYP	0.0907222	0.10438	2.7569	0.00596741	0.143285	-2.49313	796	FALSE	1.03512	1.12762	3.36373	0.000790256	0.00368639	-2.01966	1367	0.999605	0.000395128	1	0.00264665	390940
LRIG3	-0.0932817	0.092739	-2.75673	0.00597052	0.143285	-2.49357	796	FALSE	0.234983	2.44883	0.756232	0.449641	0.598387	-7.35968	1367	0.77518	0.22482	1	0.56072	121227
GZMM	0.0980418	-0.12282	2.75618	0.00598054	0.143335	-2.49501	796	FALSE	1.35002	0.363604	7.89088	6.1076e-15	2.13733e-13	22.7517	1367	1	3.0538e-15	1	1.18789e-13	3004
NEMP1	-0.0926978	-0.0506125	-2.75547	0.00599333	0.143452	-2.49684	796	FALSE	0.827795	4.28061	4.4473	9.40056e-06	7.82102e-05	2.1582	1367	0.999995	4.70028e-06	1	5.29596e-05	23306
NECTIN3	-0.103168	0.100977	-2.75434	0.00601395	0.143756	-2.49978	796	FALSE	-0.424016	2.63577	-1.08177	0.279546	0.427817	-7.06116	1367	0.139773	0.860227	0.485672	1	25945
BOLA3	0.102201	-0.0121451	2.75238	0.00604973	0.14442	-2.50487	796	FALSE	-0.272843	6.22506	-1.77108	0.0767699	0.161889	-6.08094	1367	0.038385	0.961615	0.207823	1	388962
MZT1	0.148943	-0.660249	2.75073	0.00607996	0.144912	-2.50914	796	FALSE	0.133338	4.89255	0.786794	0.431539	0.581337	-7.33615	1367	0.784231	0.215769	1	0.541334	440145
MIOS	-0.193452	-0.643485	-2.75038	0.00608634	0.144912	-2.51003	796	FALSE	-0.303662	3.92889	-1.99392	0.0463596	0.109089	-5.66318	1367	0.0231798	0.97682	0.145655	1	54468
UGT1A3	0.0941909	-0.185854	2.74902	0.0061115	0.145233	-2.51357	796	FALSE	-0.222725	0.222323	-1.6879	0.0916591	0.185754	-6.22427	1367	0.0458295	0.95417	0.23493	1	54659
ZNF221	0.0935024	0.258434	2.74838	0.00612318	0.145233	-2.5152	796	TRUE	0.272301	1.02927	1.7954	0.0728102	0.155522	-6.03773	1367	0.963595	0.0364051	1	0.126912	7638
PDE7B	-0.0861695	-0.0539378	-2.748	0.00613028	0.145233	-2.51619	796	FALSE	-0.233571	0.4925	-1.25522	0.209612	0.346559	-6.85899	1367	0.104806	0.895194	0.404563	1	27115
RNF17	-0.0863316	-0.137134	-2.74803	0.00613185	0.145233	-2.51624	784	FALSE	-0.0937128	0.100161	-0.845784	0.397821	0.550832	-7.28809	1367	0.198911	0.801089	0.600855	1	56163
RNF217	-0.101297	-0.0501596	-2.74708	0.00614742	0.145411	-2.51858	796	FALSE	0.160379	1.86219	0.578164	0.563249	0.697766	-7.47827	1367	0.718376	0.281624	1	0.668901	154214
CACNA1B	0.0923116	-0.0873853	2.74624	0.00616302	0.14559	-2.52075	796	FALSE	0.665372	0.331882	3.72268	0.000205132	0.00117183	-0.761381	1367	0.999897	0.000102566	1	0.000814456	774
CCNE2	-0.122738	-0.038088	-2.74573	0.00617238	0.145622	-2.52205	796	FALSE	0.723548	3.41638	2.75278	0.00598734	0.0201327	-3.87244	1367	0.997006	0.00299367	1	0.0152021	9134
INTS7	0.13503	-1.0485	2.74503	0.00618556	0.14571	-2.52388	796	FALSE	0.591738	3.90642	4.03057	5.87121e-05	0.000392034	0.41737	1367	0.999971	2.9356e-05	1	0.000271962	25896
EFHC2	-0.0744227	0.0367081	-2.7446	0.00619411	0.14571	-2.52502	793	FALSE	0.162845	0.337512	1.23434	0.217287	0.355624	-6.88491	1367	0.891357	0.108643	1	0.312081	80258
TRIM4	0.113219	-0.100143	2.74424	0.00620026	0.14571	-2.52591	796	FALSE	0.312425	3.90526	1.65036	0.0991002	0.197469	-6.28671	1367	0.95045	0.0495501	1	0.163973	89122
PHACTR3	0.0968487	-0.114414	2.74296	0.00622422	0.146084	-2.52921	796	FALSE	-0.633338	0.867113	-1.89491	0.0583152	0.130537	-5.85486	1367	0.0291576	0.970842	0.171625	1	116154
VENTX	-0.102755	-0.19676	-2.74204	0.00624161	0.146149	-2.5316	796	TRUE	-0.0686736	0.0754609	-0.82202	0.411209	0.563107	-7.30787	1367	0.205605	0.794395	0.611963	1	27287
TSPAN17	0.105979	-0.121566	2.74176	0.00624685	0.146149	-2.53232	796	FALSE	-0.378619	4.78047	-1.89078	0.0588654	0.131569	-5.86265	1367	0.0294327	0.970567	0.172767	1	26262
P2RY13	-0.0824551	0.0414869	-2.74079	0.00626518	0.146149	-2.53483	796	FALSE	-0.018884	0.0257501	-0.457786	0.647179	0.761889	-7.54052	1367	0.32359	0.67641	0.784434	1	53829
UBALD2	-0.140715	-0.124383	-2.74068	0.00626722	0.146149	-2.53511	796	FALSE	-0.752176	4.97346	-3.17676	0.00152262	0.00639724	-2.62542	1367	0.000761308	0.999239	0.0102038	1	283991
CXCR4	-0.0781503	0.0806751	-2.74068	0.00626732	0.146149	-2.53512	796	FALSE	0.630843	2.07963	1.11942	0.263157	0.409268	-7.01982	1367	0.868421	0.131579	1	0.363376	7852
HECTD3	-0.0946265	-0.11634	-2.73754	0.00632674	0.147345	-2.5432	796	FALSE	0.0345144	4.25958	0.22035	0.825632	0.884385	-7.62089	1367	0.587184	0.412816	1	0.882462	79654
2022-03-02	0.0922448	-0.0339655	2.73627	0.00635103	0.147375	-2.54648	796	FALSE	NA	NA	NA	NA	NA	NA	NA	NA	NA	NA	NA	NA
SESN2	0.107136	0.0803735	2.73619	0.00635262	0.147375	-2.54669	796	FALSE	-0.105229	3.39637	-0.42778	0.668879	0.777541	-7.55378	1367	0.334439	0.665561	0.796021	1	83667
ZNF107	0.0894937	0.120556	2.73609	0.00635444	0.147375	-2.54694	796	TRUE	0.265037	2.46987	1.30183	0.193193	0.326592	-6.79956	1367	0.903404	0.0965964	1	0.283593	51427
CDH26	0.114275	-0.233911	2.73577	0.00636057	0.147375	-2.54776	796	FALSE	-0.351846	0.465934	-2.21616	0.0268448	0.069946	-5.19757	1367	0.0134224	0.986578	0.096441	1	60437
DMTN	-0.0945032	0.0706954	-2.73192	0.00643476	0.148903	-2.55768	796	FALSE	-1.17787	2.4338	-3.05542	0.00229098	0.00901397	-3.00028	1367	0.00114549	0.998855	0.0139208	1	2039
LMTK2	0.120153	-0.149345	2.73055	0.00646125	0.149326	-2.5612	796	FALSE	-0.037462	2.91883	-0.210757	0.833108	0.889379	-7.62296	1367	0.416554	0.583446	0.890359	1	22853
RAB24	0.0935158	-0.109114	2.72992	0.00647359	0.14942	-2.56283	796	FALSE	-0.153276	4.62199	-0.930011	0.352529	0.506136	-7.21346	1367	0.176265	0.823735	0.560832	1	53917
WNT1	-0.0975532	-0.114033	-2.72846	0.00650198	0.149749	-2.56657	796	FALSE	-0.019522	0.0403891	-0.301684	0.762939	0.842784	-7.5997	1367	0.381469	0.618531	0.849349	1	7471
ZNF774	-0.0764869	0.147109	-2.72805	0.00651004	0.149749	-2.56763	796	TRUE	0.0345297	1.33026	0.23078	0.81752	0.878898	-7.61855	1367	0.59124	0.40876	1	0.87643	342132
FKBP2	0.102895	0.00458099	2.72791	0.00651262	0.149749	-2.56797	796	FALSE	-0.273407	6.44479	-1.79363	0.073093	0.155953	-6.0409	1367	0.0365465	0.963454	0.201279	1	2286
FAM57A	-0.0928784	-0.0017658	-2.7273	0.00652468	0.149836	-2.56955	796	FALSE	NA	NA	NA	NA	NA	NA	NA	NA	NA	NA	NA	NA
FTMT	0.100486	-0.260163	2.72616	0.00654706	0.15	-2.57248	796	FALSE	-0.00498004	0.00490718	-0.407681	0.683572	0.787882	-7.56216	1367	0.341786	0.658214	0.803142	1	94033
CPNE5	-0.0914051	-0.277645	-2.72598	0.00655054	0.15	-2.57293	796	FALSE	0.168852	0.614577	0.690694	0.489875	0.634667	-7.40701	1367	0.755062	0.244938	1	0.599205	57699
RHCE	0.0952867	0.145594	2.72567	0.00655663	0.15	-2.57373	796	FALSE	0.209079	0.612209	1.38242	0.167068	0.293099	-6.6917	1367	0.916466	0.0835341	1	0.252193	6006
ARL14	-0.0931423	0.0480388	-2.72433	0.00658307	0.150237	-2.57717	796	FALSE	-1.08896	1.09132	-3.23928	0.00122714	0.00535204	-2.42666	1367	0.000613571	0.999386	0.00864545	1	80117
GLDC	-0.091526	0.0576547	-2.7243	0.00658358	0.150237	-2.57724	796	FALSE	0.989451	2.17267	2.1722	0.0300121	0.0768208	-5.29354	1367	0.984994	0.015006	1	0.0604307	2731
STX4	0.286428	-0.267632	2.72301	0.00660917	0.150631	-2.58055	796	FALSE	-0.488304	5.13635	-3.22795	0.00127641	0.00553542	-2.46296	1367	0.000638203	0.999362	0.00892693	1	6810
SHANK1	-0.0889311	0.123074	-2.72036	0.00666188	0.151641	-2.58735	796	FALSE	4.29351	0.910235	14.3006	2.46481e-43	3.04953e-41	87.4828	1367	1	1.23241e-43	1	1.52476e-41	50944
CEPT1	-0.191045	-0.326352	-2.71983	0.00667242	0.151691	-2.5887	796	FALSE	0.222959	4.28303	1.63598	0.102075	0.202073	-6.31026	1367	0.948963	0.0510373	1	0.16814	10390
FUCA2	0.0723362	-0.0390838	2.71794	0.00671028	0.15236	-2.59353	796	FALSE	-4.61193	5.11406	-11.9092	3.48725e-31	3.19976e-29	59.7153	1367	1.74363e-31	1	8.35938e-28	1	2519
BOLL	-0.0891573	0.0228933	-2.71751	0.006719	0.152367	-2.59464	796	FALSE	-0.0433134	0.0650703	-1.28747	0.19815	0.333127	-6.81811	1367	0.0990749	0.900925	0.391589	1	66037
NELL2	-0.0916465	-0.147486	-2.71675	0.00673434	0.152508	-2.59659	796	FALSE	5.89837	1.35067	14.7663	6.8233e-46	9.02416e-44	93.334	1367	1	3.41165e-46	1	4.51208e-44	4753
GTPBP3	0.108576	-0.0425486	2.71603	0.0067488	0.152508	-2.59843	796	FALSE	0.332325	4.38673	1.61387	0.106786	0.2089	-6.34606	1367	0.946607	0.0533932	1	0.174195	84705
PNISR	0.126093	-0.472562	2.71531	0.00676346	0.152508	-2.60028	796	FALSE	0.680545	5.96513	3.51756	0.000449815	0.00228592	-1.49576	1367	0.999775	0.000224907	1	0.00162223	25957
SSPN	-0.0998962	-0.125651	-2.71514	0.00676675	0.152508	-2.6007	796	FALSE	-0.00962767	1.2522	-0.0352041	0.971922	0.98258	-7.64452	1367	0.485961	0.514039	0.975738	1	8082
PTPRR	-0.0975593	-0.116703	-2.71459	0.00677805	0.152508	-2.60212	796	FALSE	-0.909133	1.21409	-3.06766	0.0021998	0.00871241	-2.96311	1367	0.0010999	0.9989	0.0134836	1	5801
HEATR1	0.156104	-1.36989	2.71434	0.00678306	0.152508	-2.60275	796	FALSE	1.08644	4.00819	6.97508	4.74866e-12	1.25089e-10	16.2205	1367	1	2.37433e-12	1	7.29688e-11	55127
DCC	-0.0898639	0.138128	-2.71415	0.00678684	0.152508	-2.60323	796	FALSE	3.29213	0.253024	20.7794	1.47214e-83	4.7052e-81	179.611	1367	1	7.3607e-84	1	2.3526e-81	1630
VPS37A	0.195315	-0.595028	2.71387	0.00679253	0.152508	-2.60395	796	FALSE	0.0672697	4.34931	0.425499	0.67054	0.77836	-7.55475	1367	0.66473	0.33527	1	0.760795	137492
DALRD3	0.0935519	-0.137706	2.71314	0.00680752	0.152655	-2.60583	796	FALSE	0.135649	4.27489	0.97462	0.329921	0.482749	-7.17108	1367	0.835039	0.164961	1	0.437001	55152
FHL5	0.0803197	0.291032	2.71196	0.00683153	0.152985	-2.60884	796	FALSE	0.00200548	0.00794025	0.132832	0.894346	0.930171	-7.63633	1367	0.552827	0.447173	1	0.934368	9457
C1orf94	0.0855318	0.113704	2.71159	0.00683912	0.152985	-2.60979	796	FALSE	0.291441	0.0994916	2.8467	0.00448354	0.0158519	-3.61139	1367	0.997758	0.00224177	1	0.011889	84970
TUBGCP2	0.144031	-1.46591	2.71089	0.00685346	0.153117	-2.61157	796	FALSE	0.0426714	4.58967	0.333231	0.739011	0.826392	-7.5897	1367	0.630495	0.369505	1	0.817868	10844
IGSF23	0.0824233	-0.067747	2.70677	0.00693825	0.15479	-2.62208	796	FALSE	-0.128389	0.207851	-1.28727	0.198218	0.333206	-6.81836	1367	0.0991088	0.900891	0.391636	1	147710
RNF170	0.100432	0.00325996	2.70642	0.00694541	0.15479	-2.62296	796	FALSE	0.266348	3.41614	1.57935	0.114487	0.220411	-6.40098	1367	0.942757	0.0572434	1	0.184683	81790
HLA-DRB5	0.0932221	0.347698	2.70558	0.00696282	0.154987	-2.6251	796	FALSE	NA	NA	NA	NA	NA	NA	NA	NA	NA	NA	NA	NA
PAPOLA	-0.143156	-0.198091	-2.70504	0.00697635	0.155097	-2.62659	784	FALSE	0.427587	6.18957	3.39684	0.000701284	0.00333225	-1.90886	1367	0.999649	0.000350642	1	0.00238541	10914
KLHL32	-0.0841065	0.0588064	-2.70452	0.00698498	0.155099	-2.62781	796	FALSE	0.0870481	0.258212	0.830179	0.406583	0.558535	-7.30114	1367	0.796709	0.203291	1	0.516367	114792
TIMM9	-0.147811	-0.65275	-2.70341	0.00700808	0.155279	-2.63063	796	FALSE	0.170602	6.03663	1.27591	0.202206	0.337896	-6.83288	1367	0.898897	0.101103	1	0.294658	26520
CASQ2	-0.102605	-0.232978	-2.70331	0.00701021	0.155279	-2.63089	796	FALSE	-0.00411993	0.109603	-0.0395919	0.968424	0.980186	-7.64435	1367	0.484212	0.515788	0.973353	1	845
SPRR3	0.0876701	0.0699084	2.70209	0.00703562	0.155651	-2.63398	796	FALSE	-0.428199	0.434024	-1.65768	0.0976109	0.195041	-6.27464	1367	0.0488054	0.951195	0.245347	1	6707
DBF4	-0.196729	-0.751481	-2.70168	0.0070443	0.155653	-2.63503	796	FALSE	0.425049	4.76333	2.25947	0.0240109	0.063934	-5.10114	1367	0.987995	0.0120054	1	0.0499411	10926
ODF4	0.101429	-0.119215	2.70119	0.00705467	0.155693	-2.63629	796	FALSE	-0.00708467	0.0112455	-0.392247	0.694937	0.796069	-7.56833	1367	0.347468	0.652532	0.809746	1	146852
GNAI2	-0.12392	-0.190385	-2.69919	0.00709673	0.15643	-2.64136	796	FALSE	0.0520652	6.54491	0.216129	0.82892	0.88652	-7.62181	1367	0.58554	0.41446	1	0.885089	2771
RPGRIP1L	-0.0836152	0.236537	-2.69788	0.00712454	0.156616	-2.6447	796	FALSE	0.178195	2.66281	1.06979	0.284901	0.433649	-7.07401	1367	0.85755	0.14245	1	0.388091	23322
JMJD8	0.10626	0.0312651	2.69767	0.00713109	0.156616	-2.64532	784	FALSE	0.266727	5.08924	1.38983	0.164807	0.289981	-6.68146	1367	0.917596	0.0824036	1	0.249448	339123
CCNF	-0.186444	-0.123285	-2.69761	0.00713024	0.156616	-2.64539	796	FALSE	0.562828	3.7494	2.87851	0.00405785	0.0146081	-3.52103	1367	0.997971	0.00202892	1	0.0109233	899
UGCG	-0.166216	-0.209345	-2.69598	0.00716496	0.157034	-2.64953	796	FALSE	-1.51059	4.54305	-4.89819	1.08261e-06	1.14703e-05	4.22866	1367	5.41305e-07	0.999999	2.37e-05	1	7357
ATP6V1H	0.157741	-0.716968	2.69586	0.00716747	0.157034	-2.64983	796	FALSE	-0.25294	5.07883	-1.72695	0.0844034	0.174275	-6.15784	1367	0.0422017	0.957798	0.221484	1	51606
ARHGAP4	0.111529	0.0205354	2.69539	0.00717806	0.157076	-2.65105	793	FALSE	1.4705	2.93449	2.87335	0.00412427	0.0148083	-3.53574	1367	0.997938	0.00206214	1	0.011071	393
PCDH11X	-0.0752271	0.111057	-2.69456	0.00719583	0.157275	-2.65316	793	FALSE	2.01505	0.144195	19.9995	2.98615e-78	7.95353e-76	167.446	1367	1	1.49308e-78	1	3.97677e-76	27328
ARIH1	0.177548	-1.31303	2.69307	0.00722723	0.157771	-2.65692	796	FALSE	0.0628828	4.86052	0.468779	0.639303	0.755758	-7.53543	1367	0.680349	0.319651	1	0.734066	25820
MRE11	-0.152451	-0.618314	-2.69133	0.00726455	0.158356	-2.66131	796	FALSE	0.349541	3.98251	2.1188	0.0342874	0.0856605	-5.40756	1367	0.982856	0.0171437	1	0.0677168	4361
NDRG2	-0.0956554	-0.180111	-2.69078	0.00727638	0.158356	-2.6627	796	FALSE	1.69946	2.87928	4.12878	3.86783e-05	0.000273198	0.812617	1367	0.999981	1.93391e-05	1	0.000187781	57447
RAP2B	-0.127493	0.0837774	-2.69061	0.00728024	0.158356	-2.66315	796	FALSE	-0.547225	2.7486	-2.83004	0.00472231	0.0165376	-3.65833	1367	0.00236116	0.997639	0.0246488	1	5912
ZNF300	0.0903209	-0.0491817	2.6892	0.00731068	0.158671	-2.66671	796	TRUE	2.06889	1.94166	6.14647	1.03777e-09	1.97826e-08	10.9592	1367	1	5.18885e-10	1	1.2076e-08	91975
FGFRL1	0.0961085	0.0533803	2.68913	0.00731223	0.158671	-2.66689	796	FALSE	-0.608598	3.80609	-1.70916	0.0876476	0.179287	-6.18828	1367	0.0438238	0.956176	0.227363	1	53834
SLC39A9	0.163158	-0.0931066	2.68833	0.00732959	0.158857	-2.66892	796	FALSE	-0.201325	5.015	-1.59504	0.110934	0.215058	-6.37616	1367	0.0554668	0.944533	0.267393	1	55334
RIN1	-0.117309	-0.123861	-2.68755	0.00734655	0.159035	-2.67089	796	FALSE	-2.10057	2.80222	-6.18804	8.03641e-10	1.55671e-08	11.2082	1367	4.01821e-10	1	4.31938e-08	1	9610
THRB	-0.0882256	0.0727828	-2.68686	0.00736401	0.159223	-2.67275	784	TRUE	-1.21879	1.30161	-4.4136	1.09663e-05	8.95274e-05	2.01125	1367	5.48313e-06	0.999995	0.000169597	1	7068
PTPN22	-0.0816389	0.0387352	-2.68626	0.00737466	0.159263	-2.67415	796	FALSE	-0.0752235	0.919151	-0.244468	0.806905	0.871919	-7.6153	1367	0.403453	0.596547	0.875623	1	26191
SEMG2	0.0998862	0.0505077	2.68467	0.00740957	0.159458	-2.67817	796	FALSE	-0.0117566	0.0123024	-0.5135	0.607685	0.73187	-7.51351	1367	0.303842	0.696158	0.758279	1	6407
ARHGEF7	0.230059	-0.53157	2.68377	0.00742949	0.159458	-2.68046	796	FALSE	0.012453	4.47365	0.0672326	0.946406	0.965385	-7.64288	1367	0.526797	0.473203	1	0.970963	8874
DDO	-0.0994803	-0.00258619	-2.68372	0.00743043	0.159458	-2.68057	796	FALSE	-0.61171	0.667625	-3.00573	0.00269775	0.0103449	-3.14964	1367	0.00134888	0.998651	0.0158404	1	8528
C8orf48	-0.0719619	0.209395	-2.68369	0.00743124	0.159458	-2.68066	796	FALSE	1.05565	0.735853	5.01298	6.06173e-07	6.78214e-06	4.78658	1367	1	3.03087e-07	1	4.42673e-06	157773
GDI2	0.149153	-0.240755	2.68306	0.00744505	0.159458	-2.68225	796	FALSE	0.44207	7.16581	3.04134	0.00240016	0.00937433	-3.04286	1367	0.9988	0.00120008	1	0.00694238	2665
FST	-0.089355	-0.137166	-2.68291	0.00744828	0.159458	-2.68262	796	FALSE	-1.98488	2.35269	-3.54417	0.00040713	0.00210049	-1.40278	1367	0.000203565	0.999796	0.00357161	1	10468
MPPED1	-0.0980407	-0.156408	-2.68272	0.00745263	0.159458	-2.68312	796	FALSE	-0.0299844	0.145675	-0.240672	0.809845	0.873968	-7.61622	1367	0.404923	0.595077	0.877424	1	758
CES1	0.0995933	-0.0212134	2.68265	0.0074541	0.159458	-2.68328	796	FALSE	4.06365	1.26846	8.2458	3.81174e-16	1.44462e-14	25.4805	1367	1	1.90587e-16	1	7.82632e-15	1066
BORCS6	0.109968	0.0248012	2.68188	0.00747121	0.159635	-2.68524	796	FALSE	-0.282473	2.16045	-2.03183	0.0423641	0.101425	-5.58721	1367	0.021182	0.978818	0.136266	1	54785
UBL3	-0.0756561	0.0249521	-2.68024	0.00750745	0.160221	-2.68937	796	FALSE	-0.294323	3.52122	-1.27526	0.202435	0.338161	-6.83371	1367	0.101217	0.898783	0.396213	1	5412
BNIP3	-0.0943828	-0.21648	-2.67973	0.00751879	0.160274	-2.69065	796	FALSE	0.611966	4.46438	1.47871	0.139447	0.255804	-6.55436	1367	0.930276	0.0697236	1	0.217166	664
GNA13	0.157822	0.0127491	2.67875	0.00754063	0.160551	-2.69313	796	FALSE	-0.11599	4.43531	-0.718602	0.472509	0.619958	-7.38738	1367	0.236254	0.763746	0.662182	1	10672
RAD18	-0.0928904	0.0245991	-2.67727	0.00757608	0.161116	-2.69696	784	FALSE	-0.0224725	3.40039	-0.130457	0.896224	0.931287	-7.63664	1367	0.448112	0.551888	0.926917	1	56852
ZBTB48	0.118059	-0.0138114	2.67469	0.0076317	0.162109	-2.70336	796	TRUE	0.244253	3.94647	1.56495	0.117827	0.225078	-6.42355	1367	0.941087	0.0589133	1	0.18899	3104
IRX6	0.0934291	-0.058156	2.67207	0.00769098	0.16294	-2.70995	796	TRUE	-0.0567879	0.231242	-0.409654	0.682124	0.786928	-7.56136	1367	0.341062	0.658938	0.802817	1	79190
ATXN2L	0.148741	-0.135805	2.67164	0.00770093	0.16294	-2.71106	796	FALSE	0.314318	6.36908	2.1282	0.0334994	0.0840421	-5.3877	1367	0.98325	0.0167497	1	0.0663929	11273
SLC36A2	0.0983558	0.0857905	2.67108	0.00771354	0.16294	-2.71245	796	FALSE	-0.0195482	0.0206978	-0.494075	0.621333	0.742069	-7.52327	1367	0.310666	0.689334	0.767145	1	153201
KIAA1211	0.110831	-0.141101	2.67045	0.00772787	0.16294	-2.71403	796	FALSE	NA	NA	NA	NA	NA	NA	NA	NA	NA	NA	NA	NA
KCND3	-0.10611	-0.23503	-2.66939	0.00775226	0.16294	-2.71672	796	FALSE	-0.164184	0.303915	-0.977032	0.328726	0.481746	-7.16873	1367	0.164363	0.835637	0.538218	1	3752
TTC38	-0.0982014	-0.0839844	-2.66923	0.00775593	0.16294	-2.71712	796	FALSE	-0.100991	3.79337	-0.443141	0.657734	0.769682	-7.5471	1367	0.328867	0.671133	0.79016	1	55020
OR13D1	0.0937443	0.0496113	2.66918	0.00775691	0.16294	-2.71723	796	FALSE	-0.000137279	0.00794011	-0.020937	0.983299	0.989113	-7.64492	1367	0.491649	0.508351	0.981916	1	286365
RPLP2	0.157179	-1.48147	2.66911	0.00775856	0.16294	-2.71741	796	FALSE	0.169792	9.89832	1.18966	0.234388	0.375478	-6.93893	1367	0.882806	0.117194	1	0.33065	6181
SULT4A1	-0.0827996	-0.0879416	-2.6689	0.00776345	0.16294	-2.71794	796	FALSE	0.778437	0.861372	2.72179	0.00657544	0.0217897	-3.95668	1367	0.996712	0.00328772	1	0.0165049	25830
NSFL1C	0.0995881	-0.224494	2.66889	0.00776351	0.16294	-2.71795	796	FALSE	-0.239409	6.21774	-1.46521	0.143095	0.260799	-6.57419	1367	0.0715474	0.928453	0.316362	1	55968
PTF1A	-0.0987483	-0.0581994	-2.66837	0.00777545	0.16294	-2.71926	796	TRUE	-0.0401547	0.0514246	-0.547724	0.583971	0.713709	-7.49538	1367	0.291986	0.708014	0.74243	1	256297
LATS1	-0.0966598	0.00754048	-2.66823	0.00777876	0.16294	-2.71962	796	FALSE	0.399143	2.99707	2.81673	0.00492132	0.0171406	-3.69563	1367	0.997539	0.00246066	1	0.0129	9113
IAH1	0.103537	0.0166135	2.66749	0.00779584	0.16311	-2.72149	796	FALSE	0.40453	5.05166	1.36532	0.172378	0.299882	-6.71513	1367	0.913811	0.0861891	1	0.258475	285148
SMAP2	0.0937711	0.211983	2.66672	0.00781579	0.163224	-2.7235	784	FALSE	0.670116	4.20318	2.75599	0.00592934	0.0199801	-3.86367	1367	0.997035	0.00296467	1	0.0150885	64744
C6orf223	-0.0823584	0.219386	-2.66631	0.00782303	0.163224	-2.72446	796	FALSE	NA	NA	NA	NA	NA	NA	NA	NA	NA	NA	NA	NA
CASTOR2	0.0956302	0.0632554	2.66607	0.00782835	0.163224	-2.72504	796	FALSE	0.284928	1.50483	1.56338	0.118195	0.225468	-6.426	1367	0.940902	0.0590976	1	0.189359	729438
OR51I2	0.101381	-0.292677	2.6648	0.00785785	0.163651	-2.72824	796	FALSE	-0.0177268	0.0174674	-0.957789	0.338339	0.491502	-7.1873	1367	0.169169	0.830831	0.547907	1	390064
LDHB	-0.0905366	0.0772871	-2.664	0.00787631	0.163847	-2.73024	796	FALSE	1.2572	9.10321	2.64351	0.00829891	0.0265468	-4.16525	1367	0.995851	0.00414946	1	0.0201709	3945
ADAD1	-0.0645543	0.0139767	-2.66326	0.0078935	0.164016	-2.7321	796	FALSE	-0.02109	0.022217	-0.357809	0.720541	0.813756	-7.58122	1367	0.360271	0.639729	0.824335	1	132612
RIDA	-0.109494	-0.121518	-2.6588	0.00799796	0.165753	-2.74329	796	FALSE	1.21646	4.7551	6.83633	1.22116e-11	3.0178e-10	15.2961	1367	1	6.10578e-12	1	1.77679e-10	10247
PNPLA2	0.10226	-0.139591	2.65835	0.00800848	0.165753	-2.74441	796	FALSE	-0.793079	5.1084	-3.67761	0.000244563	0.00136456	-0.926228	1367	0.000122282	0.999878	0.00241254	1	57104
HSPA5	0.181592	-1.33068	2.6582	0.00801194	0.165753	-2.74478	796	FALSE	-0.732007	8.15014	-3.54969	0.000398772	0.00206738	-1.38342	1367	0.000199386	0.999801	0.00352733	1	3309
ACBD4	0.095274	-0.0627011	2.65757	0.00802687	0.165753	-2.74636	796	FALSE	-0.417682	2.77586	-2.13567	0.0328841	0.0827687	-5.37185	1367	0.016442	0.983558	0.112862	1	79777
ACTG1	0.155618	-0.44295	2.65681	0.00804485	0.165753	-2.74827	796	FALSE	-0.241819	10.9458	-1.29031	0.197162	0.331868	-6.81445	1367	0.0985809	0.901419	0.390435	1	71
OR2V2	0.0875036	-0.0898785	2.65672	0.00804703	0.165753	-2.7485	796	FALSE	-0.00384992	0.00593981	-0.428321	0.668485	0.77746	-7.55355	1367	0.334243	0.665757	0.795948	1	285659
C1GALT1C1	0.092541	0.144541	2.65661	0.00805014	0.165753	-2.74879	793	FALSE	-0.359864	4.51168	-1.84223	0.0656576	0.14344	-5.95289	1367	0.0328288	0.967171	0.186646	1	29071
CCDC89	-0.0774577	0.0675313	-2.65658	0.00805025	0.165753	-2.74884	796	FALSE	0.276556	0.524918	1.56741	0.11725	0.224311	-6.4197	1367	0.941375	0.0586248	1	0.188379	220388
SNAP23	0.312712	-0.794179	2.65548	0.00807626	0.1661	-2.75159	796	FALSE	0.366702	5.90733	2.04148	0.0413946	0.0994892	-5.56763	1367	0.979303	0.0206973	1	0.0791766	8773
UPK3B	-0.095449	0.192961	-2.654	0.00811153	0.166419	-2.7553	796	FALSE	-1.41795	1.47876	-3.16172	0.00160289	0.00667652	-2.67268	1367	0.000801447	0.999199	0.0105923	1	105375355
TRARG1	-0.0987184	-0.0206691	-2.65345	0.00812451	0.166419	-2.75666	796	FALSE	-0.000895271	0.0191413	-0.030213	0.975902	0.984824	-7.64468	1367	0.487951	0.512049	0.977482	1	286753
TRIO	0.149177	-0.115102	2.65343	0.00812507	0.166419	-2.75671	796	FALSE	-0.952085	5.42362	-3.03576	0.00244472	0.00951925	-3.05968	1367	0.00122236	0.998778	0.0146324	1	7204
PCDHA7	0.0982096	-0.140141	2.653	0.00813535	0.166419	-2.75779	796	FALSE	0.253162	0.272024	2.19253	0.0285094	0.0736628	-5.2494	1367	0.985745	0.0142547	1	0.0578301	56141
IL5RA	-0.0822258	0.172725	-2.6529	0.00813769	0.166419	-2.75804	796	FALSE	-0.0796916	0.0904671	-0.764984	0.444413	0.593393	-7.35304	1367	0.222207	0.777793	0.637274	1	3568
ENY2	0.149096	-0.133452	2.65185	0.00816521	0.166724	-2.76074	784	FALSE	0.71284	7.6508	4.8021	1.74295e-06	1.74723e-05	3.77123	1367	0.999999	8.71473e-07	1	1.16057e-05	56943
CHMP1A	0.12397	-0.671489	2.65064	0.00819429	0.166724	-2.76377	784	FALSE	-0.209162	5.8656	-1.37925	0.168044	0.294152	-6.69607	1367	0.0840221	0.915978	0.350738	1	5119
TCAP	0.0899587	-0.0638267	2.65036	0.0081987	0.166724	-2.76439	796	FALSE	-0.0244719	0.764336	-0.172883	0.862769	0.909583	-7.63021	1367	0.431384	0.568616	0.908285	1	8557
ABCA5	-0.0885166	-0.0815715	-2.65031	0.00819992	0.166724	-2.76452	796	FALSE	1.22558	2.22589	4.33889	1.53741e-05	0.00012098	1.68929	1367	0.999992	7.68703e-06	1	8.24464e-05	23461
MAPK10	0.0931364	-0.13602	2.65029	0.0082004	0.166724	-2.76457	796	FALSE	0.752614	1.22465	2.5901	0.00969686	0.0302123	-4.30411	1367	0.995152	0.00484843	1	0.0230487	5602
NEUROD1	-0.111222	0.02462	-2.64985	0.00821104	0.166724	-2.76567	796	TRUE	0.583632	0.228833	2.35927	0.018451	0.0514593	-4.87192	1367	0.990775	0.00922549	1	0.0399452	4760
COLQ	0.0654853	0.109731	2.6496	0.00821706	0.166724	-2.7663	796	FALSE	-0.0446284	0.633077	-0.349114	0.727058	0.817759	-7.58429	1367	0.363529	0.636471	0.827465	1	8292
PRICKLE2	0.0855748	-0.116642	2.64869	0.0082388	0.166899	-2.76854	796	FALSE	-0.855234	1.04492	-3.5393	0.000414645	0.00213295	-1.41984	1367	0.000207323	0.999793	0.00362427	1	166336
FBXO41	0.0998533	-0.107602	2.64786	0.00825894	0.166899	-2.77062	796	FALSE	0.357637	2.5472	1.31371	0.189164	0.321382	-6.78407	1367	0.905418	0.0945821	1	0.278489	150726
CCNA1	-0.0775985	-0.00246816	-2.64778	0.00826087	0.166899	-2.77082	796	FALSE	0.0751008	1.09943	0.209272	0.834267	0.890121	-7.62327	1367	0.582867	0.417133	1	0.889115	8900
RDH13	0.102057	-0.226414	2.64771	0.00826252	0.166899	-2.77099	796	FALSE	-0.34	3.65443	-1.39399	0.163548	0.288321	-6.67569	1367	0.081774	0.918226	0.344277	1	112724
POLR3D	0.155975	-0.810071	2.64676	0.00828811	0.16723	-2.77345	784	FALSE	0.873565	4.30678	4.60214	4.56997e-06	4.13193e-05	2.84741	1367	0.999998	2.28498e-06	1	2.77864e-05	661
FN3K	0.094794	-0.0990986	2.64616	0.00830034	0.16729	-2.77488	796	FALSE	0.898553	2.56043	3.10965	0.00191181	0.00775931	-2.83453	1367	0.999044	0.000955904	1	0.00571071	64122
C5AR2	0.0786925	0.122741	2.64446	0.00834176	0.167645	-2.77911	796	FALSE	-0.234911	0.251283	-1.59641	0.110628	0.214644	-6.37398	1367	0.0553141	0.944686	0.266995	1	27202
TRIM28	-0.154822	-0.257503	-2.64434	0.00834695	0.167645	-2.77947	784	FALSE	0.550557	8.22227	3.39844	0.000697216	0.00331692	-1.90346	1367	0.999651	0.000348608	1	0.00237487	10155
ZNF727	-0.106977	0.082966	-2.64351	0.00836496	0.167645	-2.78147	796	TRUE	0.634768	0.277472	4.6103	4.39693e-06	3.9981e-05	2.88435	1367	0.999998	2.19847e-06	1	2.68877e-05	442319
AVPR1A	-0.1093	-0.166712	-2.6433	0.00837008	0.167645	-2.78199	796	FALSE	0.335302	0.0942584	3.8249	0.000136724	0.000825034	-0.38019	1367	0.999932	6.8362e-05	1	0.000576254	552
NKX1-2	-0.0904366	-0.162396	-2.64327	0.00837076	0.167645	-2.78206	796	TRUE	NA	NA	NA	NA	NA	NA	NA	NA	NA	NA	NA	NA
YIPF2	0.116517	-0.173693	2.64316	0.00837346	0.167645	-2.78234	796	FALSE	-0.958187	5.33171	-5.48706	4.86463e-08	6.93083e-07	7.22241	1367	2.43232e-08	1	1.63665e-06	1	78992
KRTAP1-5	-0.0865183	0.0799356	-2.64186	0.00840535	0.167985	-2.78557	796	FALSE	NA	NA	NA	NA	NA	NA	NA	NA	NA	NA	NA	NA
SAR1A	-0.134555	0.114941	-2.64172	0.00840899	0.167985	-2.78594	796	FALSE	0.555984	5.49397	4.09286	4.51042e-05	0.000312487	0.666962	1367	0.999977	2.25521e-05	1	0.000215272	56681
PAWR	-0.140192	0.181001	-2.64081	0.00843369	0.168185	-2.78827	784	FALSE	-0.833601	4.3143	-2.5384	0.0112463	0.0341196	-4.43585	1367	0.00562315	0.994377	0.0490383	1	5074
EIF4G1	-0.134413	-0.816037	-2.64035	0.00844267	0.168185	-2.78934	796	FALSE	-0.0235416	7.78543	-0.166473	0.86781	0.91259	-7.6313	1367	0.433905	0.566095	0.910592	1	1981
LILRB4	0.0985737	-0.07097	2.63979	0.00845645	0.168185	-2.79072	796	FALSE	-0.24053	0.262338	-1.02303	0.306476	0.457128	-7.12283	1367	0.153238	0.846762	0.513929	1	11006
CBARP	0.0923587	-0.0997669	2.63977	0.00845707	0.168185	-2.79079	796	FALSE	0.422447	1.41588	2.14929	0.0317869	0.0804951	-5.34281	1367	0.984107	0.0158934	1	0.0634328	255057
ACAT2	0.088651	0.192406	2.63943	0.0084654	0.168185	-2.79162	796	FALSE	1.33694	5.22462	5.24836	1.77734e-07	2.22626e-06	5.96956	1367	1	8.88668e-08	1	1.43572e-06	39
DDRGK1	0.138037	-0.368044	2.63844	0.00849005	0.168437	-2.7941	796	FALSE	-0.112176	5.63708	-0.626544	0.531063	0.670719	-7.44918	1367	0.265532	0.734468	0.705472	1	65992
ASAH1	-0.103392	0.0275045	-2.63817	0.0084967	0.168437	-2.79476	796	FALSE	-0.714595	6.04552	-2.95559	0.0031742	0.0118589	-3.29789	1367	0.0015871	0.998413	0.018095	1	427
CAPRIN2	-0.0892093	-0.0277286	-2.63699	0.00852605	0.168657	-2.79769	796	FALSE	-0.651851	3.93388	-2.44495	0.0146127	0.0424601	-4.66728	1367	0.00730633	0.992694	0.0605002	1	65981
HPCAL1	0.0877811	-0.0552179	2.63697	0.00852638	0.168657	-2.79773	796	FALSE	-1.59884	4.98142	-5.1055	3.76514e-07	4.38653e-06	5.24534	1367	1.88257e-07	1	9.40158e-06	1	3241
PPP1R1C	-0.0796811	0.0525054	-2.63649	0.00853852	0.168662	-2.79894	796	FALSE	-0.918522	1.57077	-2.64135	0.00835181	0.0266982	-4.17093	1367	0.00417591	0.995824	0.039006	1	151242
DYNC1LI2	0.155395	-0.194894	2.63622	0.00854527	0.168662	-2.79961	796	FALSE	-0.039593	5.65045	-0.205466	0.837239	0.892183	-7.62406	1367	0.418619	0.581381	0.892778	1	1783
VIM	-0.0961622	0.0922489	-2.63517	0.00857135	0.168938	-2.8022	796	FALSE	1.17905	7.41518	1.37531	0.169262	0.295731	-6.70149	1367	0.915369	0.0846312	1	0.254864	7431
CARD9	0.0792024	0.0569205	2.63491	0.00857789	0.168938	-2.80285	796	FALSE	-0.276093	1.02072	-1.10539	0.269186	0.415868	-7.03539	1367	0.134593	0.865407	0.474068	1	64170
BACH1	-0.110436	0.155092	-2.63444	0.00858968	0.168986	-2.80401	796	TRUE	0.159873	3.44496	0.860197	0.389831	0.542707	-7.27582	1367	0.805084	0.194916	1	0.500254	100379661
DNAJC14	-0.0972683	-0.0796938	-2.6338	0.00860585	0.169	-2.80561	796	FALSE	0.657007	4.61696	4.47209	8.38781e-06	7.07357e-05	2.267	1367	0.999996	4.19391e-06	1	4.77309e-05	85406
LSM6	-0.142592	-1.05253	-2.63367	0.00860903	0.169	-2.80593	796	FALSE	0.192715	6.19418	1.1998	0.230425	0.370995	-6.92684	1367	0.884787	0.115213	1	0.326453	11157
ARHGAP11B	0.102059	-0.415321	2.63297	0.00862667	0.169163	-2.80767	796	FALSE	0.224648	1.75357	1.30839	0.190961	0.32376	-6.79102	1367	0.90452	0.0954803	1	0.280703	89839
RASA4B	0.126072	0.0375098	2.63217	0.00864694	0.169364	-2.80966	796	FALSE	0.16606	2.29538	0.564338	0.572617	0.705808	-7.48616	1367	0.713692	0.286308	1	0.677964	100271927
LYPLA2	-0.096277	-0.240138	-2.63182	0.00865562	0.169364	-2.81051	796	FALSE	0.270666	5.73758	1.93325	0.0534121	0.121953	-5.78179	1367	0.973294	0.026706	1	0.0980927	11313
TAF1B	-0.126455	-0.768033	-2.63115	0.008675	0.16956	-2.81225	784	FALSE	0.811468	3.71058	4.96519	7.72834e-07	8.44882e-06	4.55281	1367	1	3.86417e-07	1	5.53422e-06	9014
RPL22L1	0.127815	-0.398431	2.62852	0.00873932	0.170561	-2.81869	796	FALSE	-0.804026	6.98013	-2.72808	0.00645199	0.0214511	-3.93965	1367	0.003226	0.996774	0.0316121	1	200916
TAS2R31	0.0694968	0.232165	2.62807	0.00875072	0.170561	-2.8198	796	FALSE	0.0611622	0.34564	0.857203	0.391483	0.544651	-7.27839	1367	0.804259	0.195741	1	0.502172	259290
XPO6	-0.124174	-0.0406834	-2.62793	0.00875442	0.170561	-2.82016	796	FALSE	-0.0282254	6.11089	-0.195553	0.844989	0.89715	-7.62604	1367	0.422495	0.577505	0.89715	1	23214
TMEM260	-0.102545	-0.0895198	-2.62748	0.00876585	0.170596	-2.82127	796	FALSE	0.234371	3.05191	1.51103	0.131011	0.244235	-6.5062	1367	0.934494	0.0655057	1	0.206273	54916
TAS2R38	-0.0865167	-0.114142	-2.62712	0.00877506	0.170596	-2.82216	796	FALSE	-0.114603	0.115783	-1.48069	0.13892	0.255008	-6.55145	1367	0.0694599	0.93054	0.31028	1	5726
HNRNPH3	-0.122814	-0.232576	-2.62576	0.00881002	0.171078	-2.82554	796	FALSE	0.622105	7.69792	4.59354	4.7595e-06	4.27108e-05	2.80853	1367	0.999998	2.37975e-06	1	2.87383e-05	3189
CIP2A	-0.139967	-0.283874	-2.62542	0.00881872	0.171078	-2.82638	796	FALSE	0.104725	4.11297	0.516187	0.605807	0.730573	-7.51212	1367	0.697096	0.302904	1	0.70572	57650
STAMBPL1	-0.0835099	-0.0447451	-2.6248	0.00883459	0.171137	-2.8279	796	FALSE	0.52838	2.62994	1.80432	0.0714006	0.153082	-6.02174	1367	0.9643	0.0357003	1	0.124954	57559
KCTD4	-0.079299	0.0761629	-2.62421	0.00884981	0.171137	-2.82937	796	FALSE	-0.287818	0.299243	-1.57513	0.115457	0.221723	-6.40762	1367	0.0577287	0.942271	0.274405	1	386618
ZNF106	-0.105138	-0.224282	-2.6242	0.00885015	0.171137	-2.8294	796	FALSE	0.228445	4.04404	1.24126	0.214722	0.352484	-6.87637	1367	0.892639	0.107361	1	0.308999	64397
MBOAT2	0.0932769	0.0790164	2.62382	0.00885992	0.171144	-2.83034	796	FALSE	0.359707	3.87218	1.11833	0.263623	0.409684	-7.02104	1367	0.868188	0.131812	1	0.363863	129642
ZNF469	0.107253	-0.386406	2.62273	0.00888784	0.1715	-2.83301	796	TRUE	-0.450659	0.52761	-2.40238	0.0164216	0.0468279	-4.76987	1367	0.00821081	0.991789	0.0665788	1	84627
HPS6	-0.0889395	-0.133439	-2.62177	0.00891286	0.171641	-2.8354	796	FALSE	-0.321423	3.33127	-2.64578	0.00824383	0.0263882	-4.1593	1367	0.00412192	0.995878	0.038559	1	79803
ZNF140	0.0698831	0.143602	2.62146	0.00892082	0.171641	-2.83615	796	TRUE	0.551842	3.42281	2.73559	0.00630738	0.0210323	-3.91928	1367	0.996846	0.00315369	1	0.0159153	7699
PSG9	0.112613	-0.0491381	2.621	0.00893283	0.171641	-2.8373	796	FALSE	-0.487787	0.489139	-2.20718	0.0274675	0.0713553	-5.21734	1367	0.0137338	0.986266	0.0982732	1	5678
POMGNT1	-0.0869246	-0.127185	-2.62099	0.00893304	0.171641	-2.83732	796	FALSE	0.0578684	5.20229	0.340041	0.733878	0.822633	-7.58741	1367	0.633061	0.366939	1	0.813785	55624
SEPHS2	-0.317209	-0.891148	-2.62015	0.0089548	0.171877	-2.83938	796	FALSE	-0.273018	5.47762	-1.52991	0.126271	0.237472	-6.4776	1367	0.0631353	0.936865	0.291746	1	22928
RETSAT	-0.0899847	-0.161826	-2.61919	0.00897987	0.172176	-2.84176	796	FALSE	-0.323064	4.71504	-1.72793	0.0842276	0.173962	-6.15616	1367	0.0421138	0.957886	0.221083	1	54884
FAM129A	-0.0888524	-0.013332	-2.61779	0.00901655	0.172696	-2.84522	796	FALSE	NA	NA	NA	NA	NA	NA	NA	NA	NA	NA	NA	NA
KRTAP13-1	0.101746	-0.201836	2.61654	0.00904945	0.173144	-2.84831	796	FALSE	NA	NA	NA	NA	NA	NA	NA	NA	NA	NA	NA	NA
ZDHHC4	0.0930641	-0.0154153	2.61496	0.00909084	0.173702	-2.85219	796	FALSE	0.502667	5.32689	2.62953	0.00864626	0.0274337	-4.20187	1367	0.995677	0.00432313	1	0.0208775	55146
OR2M5	0.0860292	0.094103	2.6147	0.0090978	0.173702	-2.85283	796	FALSE	-0.000673714	0.00209231	-0.113273	0.909831	0.940688	-7.63873	1367	0.454916	0.545084	0.935522	1	127059
C16orf87	0.0992493	-0.166121	2.61144	0.00918432	0.175169	-2.86087	796	FALSE	0.335896	3.4562	1.95029	0.0513456	0.118334	-5.74884	1367	0.974327	0.0256728	1	0.0950434	388272
OR2C1	0.0991086	-0.0602663	2.61052	0.00920878	0.175451	-2.86313	796	FALSE	-0.0178935	0.0353201	-0.681019	0.495975	0.640018	-7.41363	1367	0.247987	0.752013	0.678673	1	4993
DIP2B	-0.10218	-0.20598	-2.6092	0.00924401	0.175866	-2.86637	796	FALSE	-0.0170255	3.61106	-0.103725	0.917403	0.945506	-7.63976	1367	0.458701	0.541299	0.94	1	57609
GRIN2B	-0.0843857	0.131479	-2.60886	0.00925324	0.175866	-2.86721	796	FALSE	-0.172887	0.176775	-1.74295	0.0815668	0.169617	-6.13018	1367	0.0407834	0.959217	0.21617	1	2904
DPPA3	-0.0919038	-0.34983	-2.60871	0.00925967	0.175866	-2.86764	784	FALSE	-0.036445	0.0430264	-0.351427	0.725322	0.816393	-7.58348	1367	0.362661	0.637339	0.826392	1	359787
DCAF8L1	0.081777	0.0768479	2.60685	0.00930785	0.176596	-2.87216	793	FALSE	-0.0240781	0.0430893	-0.500922	0.616507	0.738414	-7.51987	1367	0.308253	0.691747	0.764296	1	139425
NAGPA	0.100413	-0.204904	2.6052	0.00935182	0.177244	-2.8762	796	FALSE	-0.323439	3.22251	-1.91948	0.055132	0.125002	-5.80821	1367	0.027566	0.972434	0.164992	1	51172
PDE6H	-0.0803601	0.298477	-2.60425	0.0093774	0.177544	-2.87852	796	FALSE	-0.0731027	0.0825461	-0.644057	0.519646	0.660914	-7.43807	1367	0.259823	0.740177	0.696871	1	5149
SLC38A11	-0.0949825	-0.230383	-2.60244	0.00942665	0.178138	-2.88296	796	FALSE	-0.232349	0.250297	-1.39002	0.164751	0.289908	-6.68121	1367	0.0823753	0.917625	0.346124	1	151258
BCOR	0.173761	0.0535484	2.60227	0.00943466	0.178138	-2.88348	781	FALSE	0.885057	4.09537	4.09323	4.50315e-05	0.000312096	0.66849	1367	0.999977	2.25157e-05	1	0.000215032	54880
CCDC189	-0.10361	-0.087201	-2.60189	0.00944169	0.178138	-2.88432	796	FALSE	-0.143973	2.88924	-0.641233	0.521479	0.662322	-7.43989	1367	0.26074	0.73926	0.697962	1	90835
SERPIND1	0.101671	-0.11002	2.60143	0.0094544	0.178138	-2.88546	796	FALSE	-0.274353	0.308994	-1.49429	0.135331	0.250313	-6.53128	1367	0.0676654	0.932335	0.305587	1	3053
LYRM4	-0.143731	-1.49062	-2.6013	0.00945795	0.178138	-2.88578	796	FALSE	0.485752	4.44243	3.52911	0.000430789	0.00220469	-1.45547	1367	0.999785	0.000215394	1	0.00156226	57128
BARX1	0.0973689	-0.0209331	2.60073	0.00947339	0.178243	-2.88716	796	TRUE	0.751346	0.916757	1.96936	0.0491136	0.11409	-5.71163	1367	0.975443	0.0245568	1	0.0914316	56033
SKAP2	0.0898681	0.159696	2.5997	0.00950161	0.178534	-2.88968	796	FALSE	-1.9756	3.94702	-6.33216	3.27276e-10	6.69102e-09	12.0839	1367	1.63638e-10	1	1.93709e-08	1	8935
EXOSC2	-0.122011	-1.12995	-2.59887	0.00952459	0.178534	-2.89173	796	FALSE	0.816768	5.48478	4.90188	1.06283e-06	1.12919e-05	4.24638	1367	0.999999	5.31415e-07	1	7.44952e-06	23404
CCL4	0.101426	-0.0744154	2.59884	0.00952529	0.178534	-2.89179	796	FALSE	-0.192042	0.224533	-0.96866	0.332886	0.485827	-7.17685	1367	0.166443	0.833557	0.542284	1	6351
LCOR	0.0784889	0.0933408	2.59873	0.00952828	0.178534	-2.89206	796	TRUE	-0.170643	2.85273	-1.12109	0.262446	0.408616	-7.01795	1367	0.131223	0.868777	0.467657	1	84458
CD4	0.0861367	-0.00792615	2.59757	0.00956017	0.178947	-2.89489	796	FALSE	0.0556598	0.759857	0.173177	0.862538	0.90949	-7.63016	1367	0.568731	0.431269	1	0.910742	920
SLC2A4RG	0.104927	-0.00426865	2.59457	0.00964353	0.180199	-2.90225	796	TRUE	-0.407011	5.55645	-1.71499	0.0865743	0.177565	-6.17835	1367	0.0432872	0.956713	0.225331	1	56731
CLIC2	0.090741	0.154257	2.59447	0.00964697	0.180199	-2.90251	793	FALSE	0.432322	0.850609	1.58717	0.112706	0.217774	-6.38865	1367	0.943647	0.0563531	1	0.182302	1193
GH1	0.0811864	0.262379	2.59388	0.00966271	0.180308	-2.90394	796	FALSE	0.00764662	0.0384127	0.219826	0.82604	0.884575	-7.62101	1367	0.58698	0.41302	1	0.882702	2688
CFAP221	-0.101161	-0.0586299	-2.59304	0.00968602	0.180557	-2.90598	796	FALSE	0.259419	0.331641	1.90891	0.0564833	0.127434	-5.82835	1367	0.971758	0.0282417	1	0.102691	200373
KLHL6	0.0912081	0.0433607	2.5923	0.00970676	0.180757	-2.90779	796	FALSE	-0.618577	0.669158	-1.79348	0.073118	0.155989	-6.04118	1367	0.036559	0.963441	0.20129	1	89857
DLG5	0.136585	-0.342609	2.5914	0.0097319	0.18095	-2.90998	796	FALSE	0.00583302	4.03854	0.0200242	0.984027	0.989496	-7.64493	1367	0.507986	0.492014	1	0.996446	9231
RAB11FIP1	0.0915645	0.197298	2.59122	0.0097371	0.18095	-2.91044	796	FALSE	0.0989074	3.23679	0.309374	0.757084	0.838983	-7.59735	1367	0.621458	0.378542	1	0.832203	80223
CLTB	0.10469	-0.310561	2.59009	0.00976871	0.181352	-2.91318	796	FALSE	-1.51305	5.9181	-7.02886	3.27804e-12	8.8167e-11	16.5834	1367	1.63902e-12	1	3.22643e-10	1	1212
FAM209B	0.0822785	-0.00101071	2.58908	0.00979708	0.181692	-2.91564	796	FALSE	-0.0828414	0.248415	-1.46723	0.142545	0.260094	-6.57124	1367	0.0712725	0.928728	0.315802	1	388799
CDCP1	-0.0930859	-0.0775116	-2.58871	0.00980766	0.181702	-2.91656	796	FALSE	-2.71485	2.75487	-5.39555	8.04351e-08	1.0878e-06	6.73578	1367	4.02175e-08	1	2.51222e-06	1	64866
FUK	0.0940187	0.103384	2.58731	0.00984727	0.182117	-2.91997	796	FALSE	NA	NA	NA	NA	NA	NA	NA	NA	NA	NA	NA	NA
LBX1	0.102601	0.00183983	2.58721	0.00985015	0.182117	-2.92022	796	TRUE	0.21417	0.121097	2.21783	0.0267307	0.0697246	-5.1939	1367	0.986635	0.0133654	1	0.0546498	10660
DDX60L	0.091871	0.176695	2.58617	0.00987949	0.182473	-2.92274	796	FALSE	-1.29058	2.77767	-3.88229	0.000108417	0.000674164	-0.161743	1367	5.42087e-05	0.999946	0.00119216	1	91351
PLCG2	0.106775	0.039869	2.5858	0.00989012	0.182484	-2.92365	796	FALSE	-0.584573	1.97076	-1.54423	0.122764	0.232357	-6.45565	1367	0.0613819	0.938618	0.286195	1	5336
EMILIN1	-0.089092	-0.0571902	-2.58537	0.00990248	0.182526	-2.92471	796	FALSE	1.59539	1.40097	3.51186	0.000459473	0.00232488	-1.51556	1367	0.99977	0.000229736	1	0.00164821	11117
RARRES3	-0.0908418	0.283323	-2.58437	0.00993078	0.182698	-2.92713	796	FALSE	NA	NA	NA	NA	NA	NA	NA	NA	NA	NA	NA	NA
INSYN2B	0.0838028	0.165608	2.58433	0.00993197	0.182698	-2.92723	796	FALSE	0.539754	0.729323	2.05498	0.0400705	0.0969264	-5.54011	1367	0.979965	0.0200353	1	0.0770745	100131897
PRODH	-0.116624	-0.463693	-2.58396	0.00994263	0.182708	-2.92814	796	FALSE	-0.315985	1.52472	-0.776072	0.437841	0.586961	-7.34451	1367	0.21892	0.78108	0.632126	1	5625
SPRY1	-0.101596	0.0700652	-2.58308	0.00996791	0.182987	-2.93029	796	FALSE	-2.02456	2.61993	-5.43699	6.41146e-08	8.87744e-07	6.95518	1367	3.20573e-08	1	2.0769e-06	1	10252
NFE2L1	-0.132425	-0.0788684	-2.58224	0.00999179	0.183224	-2.93231	796	TRUE	-0.383153	6.72005	-1.83573	0.0666153	0.145185	-5.96481	1367	0.0333077	0.966692	0.188502	1	4779
CA14	0.0719114	0.0861943	2.58181	0.0100043	0.183224	-2.93337	796	FALSE	0.631525	0.847707	2.50261	0.0124441	0.0371425	-4.5255	1367	0.993778	0.00622205	1	0.0285114	23632
WDR13	-0.0973526	-0.0714427	-2.58159	0.0100111	0.183224	-2.93391	793	FALSE	0.187164	5.40879	1.02559	0.305267	0.455922	-7.12022	1367	0.847366	0.152634	1	0.410469	64743
TRMT112	-0.145822	-1.7859	-2.57981	0.0100619	0.183668	-2.93823	796	FALSE	0.124453	8.14687	0.966476	0.333977	0.487011	-7.17896	1367	0.833011	0.166989	1	0.441215	51504
GPAT3	-0.0680963	0.135125	-2.57971	0.0100649	0.183668	-2.93848	796	FALSE	-1.65389	2.63789	-4.12063	4.00555e-05	0.000282199	0.779449	1367	2.00278e-05	0.99998	0.000516706	1	84803
KLK13	0.0899501	-0.0297466	2.57945	0.0100724	0.183668	-2.93912	796	FALSE	-0.266581	0.266946	-1.56789	0.117138	0.224176	-6.41896	1367	0.0585692	0.941431	0.276987	1	26085
PSMD12	0.133541	-0.990307	2.57932	0.0100759	0.183668	-2.93941	796	FALSE	-0.165327	5.77945	-1.10727	0.268371	0.414978	-7.03331	1367	0.134186	0.865814	0.473377	1	5718
IPO5	-0.154359	-0.404805	-2.57884	0.0100899	0.183738	-2.94059	796	FALSE	1.72259	6.27265	9.4515	1.39716e-20	7.54744e-19	35.5522	1367	1	6.98582e-21	1	3.92865e-19	3843
ACSM5	0.0987531	0.0812333	2.57593	0.0101744	0.185091	-2.94765	796	FALSE	-0.174241	0.17312	-1.45218	0.146681	0.265669	-6.59313	1367	0.0733405	0.926659	0.321328	1	54988
STX1B	-0.09755	-0.190962	-2.57446	0.0102176	0.185188	-2.95124	796	FALSE	0.329041	0.862219	1.7212	0.0854409	0.175786	-6.16771	1367	0.95728	0.0427204	1	0.144949	112755
COX7B2	-0.0918399	0.168078	-2.5742	0.0102251	0.185188	-2.95186	796	FALSE	-0.435413	0.438797	-1.52372	0.127811	0.239522	-6.48702	1367	0.0639055	0.936094	0.2941	1	170712
ZNF148	0.119056	0.079221	2.574	0.0102311	0.185188	-2.95235	796	TRUE	-0.0834442	3.3319	-0.587871	0.556716	0.69185	-7.47262	1367	0.278358	0.721642	0.723806	1	7707
GTSF1	-0.0968062	-0.18765	-2.57395	0.0102326	0.185188	-2.95247	796	FALSE	-1.26191	1.38407	-2.20954	0.0273026	0.0709846	-5.21215	1367	0.0136513	0.986349	0.0978293	1	121355
PSME3	0.128912	-0.268798	2.57322	0.0102539	0.185188	-2.95424	796	FALSE	-0.00885464	6.806	-0.0582499	0.953558	0.9701	-7.64344	1367	0.476779	0.523221	0.964167	1	10197
NSUN2	0.0991651	0.00740802	2.57313	0.0102565	0.185188	-2.95445	796	FALSE	-0.400445	6.22226	-2.51338	0.0120725	0.0361967	-4.49867	1367	0.00603624	0.993964	0.051909	1	54888
HAUS7	0.177573	-1.35237	2.57274	0.0102686	0.185188	-2.95541	793	FALSE	0.570586	4.92537	3.14914	0.00167301	0.00692494	-2.71203	1367	0.999163	0.000836503	1	0.00506834	55559
SHQ1	-0.125898	-1.07531	-2.5727	0.0102693	0.185188	-2.95551	796	FALSE	0.471236	3.36188	3.045	0.00237127	0.00927849	-3.03179	1367	0.998814	0.00118564	1	0.00686669	55164
SPINT2	0.111919	-0.161723	2.57261	0.0102717	0.185188	-2.95571	796	FALSE	-3.9239	5.78747	-5.13694	3.19681e-07	3.79129e-06	5.4031	1367	1.5984e-07	1	8.21785e-06	1	10653
MESD	0.117214	-0.0665452	2.5717	0.0102986	0.185481	-2.95792	796	FALSE	-0.185485	4.64044	-1.40813	0.159321	0.282662	-6.65594	1367	0.0796603	0.92034	0.339025	1	23184
FBXW2	0.0902998	-0.044276	2.57122	0.0103128	0.185481	-2.95909	796	FALSE	-0.0547115	4.70511	-0.329535	0.741802	0.828294	-7.59092	1367	0.370901	0.629099	0.83623	1	26190
SMC6	-0.136939	-0.651562	-2.57102	0.0103187	0.185481	-2.95957	796	FALSE	0.314025	4.05039	2.10482	0.0354894	0.0880326	-5.43694	1367	0.982255	0.0177447	1	0.0696317	79677
CFB	-0.0910716	-0.302863	-2.56974	0.0103565	0.185976	-2.96267	796	FALSE	-1.74238	2.54254	-3.62903	0.000294982	0.00159618	-1.10173	1367	0.000147491	0.999853	0.0027757	1	629
NMUR1	0.0956511	-0.0719492	2.56908	0.010376	0.186142	-2.96426	796	FALSE	0.0813457	0.0926391	0.956535	0.338971	0.49216	-7.1885	1367	0.830514	0.169486	1	0.446337	10316
LIMS1	0.145084	-0.537241	2.56834	0.0103982	0.186246	-2.96606	796	FALSE	-0.625324	4.79475	-3.05433	0.0022993	0.00904116	-3.0036	1367	0.00114965	0.99885	0.0139491	1	3987
EIF3B	0.152152	-1.34991	2.56788	0.0104118	0.186246	-2.96717	796	FALSE	0.420678	7.20531	2.69788	0.00706416	0.0231553	-4.02103	1367	0.996468	0.00353208	1	0.0175489	8662
RCN2	-0.0890224	-0.0983971	-2.56785	0.0104127	0.186246	-2.96724	796	FALSE	0.0368062	5.91116	0.187615	0.851207	0.901308	-7.62756	1367	0.574397	0.425603	1	0.901657	5955
HEATR3	0.18595	-0.306982	2.56715	0.0104337	0.186413	-2.96894	796	FALSE	0.0924333	3.51177	0.641245	0.521471	0.662322	-7.43988	1367	0.739265	0.260735	1	0.630135	55027
PQLC1	0.0978241	0.065377	2.56685	0.0104426	0.186413	-2.96967	796	FALSE	NA	NA	NA	NA	NA	NA	NA	NA	NA	NA	NA	NA
RUBCNL	-0.0845067	-0.0454768	-2.5662	0.010462	0.186575	-2.97124	796	FALSE	2.27924	0.896841	6.39183	2.24393e-10	4.67229e-09	12.452	1367	1	1.12196e-10	1	2.81254e-09	80183
TMEM246	0.0718289	0.256766	2.5651	0.0104949	0.186877	-2.97389	796	FALSE	NA	NA	NA	NA	NA	NA	NA	NA	NA	NA	NA	NA
SIAH3	-0.0772917	-0.0911138	-2.56451	0.0105127	0.186877	-2.97533	796	FALSE	1.9061	0.10517	26.6161	4.32077e-126	2.51089e-123	277.131	1367	1	2.16038e-126	1	1.25544e-123	283514
PLXNB3	-0.0775969	-0.00568323	-2.56409	0.0105259	0.186877	-2.97635	793	FALSE	-1.89826	2.31022	-5.07667	4.37094e-07	5.02828e-06	5.10155	1367	2.18547e-07	1	1.08297e-05	1	5365
RANBP9	-0.122425	-0.118317	-2.56376	0.0105352	0.186877	-2.97714	796	FALSE	0.468265	4.761	3.09127	0.00203332	0.00816662	-2.89103	1367	0.998983	0.00101666	1	0.00602528	10048
GTF2H1	-0.123884	-0.79174	-2.56378	0.0105374	0.186877	-2.97715	784	FALSE	0.190469	4.94308	1.4518	0.146786	0.265808	-6.59367	1367	0.926607	0.0733929	1	0.22657	2965
PPP3CA	-0.0852137	-0.127672	-2.5632	0.010552	0.186877	-2.97849	796	FALSE	0.121338	3.86553	0.550537	0.582041	0.712304	-7.49384	1367	0.708979	0.291021	1	0.68553	5530
ALG1	0.15832	-1.07897	2.56301	0.0105577	0.186877	-2.97894	796	FALSE	-0.155489	4.27945	-1.00848	0.313402	0.464843	-7.13757	1367	0.156701	0.843299	0.521439	1	56052
SLC35A1	0.154009	-0.192751	2.56278	0.0105647	0.186877	-2.9795	796	FALSE	0.429947	3.94666	2.64869	0.0081736	0.0262072	-4.15165	1367	0.995913	0.0040868	1	0.0199016	10559
ZDHHC2	-0.0954135	-0.0534039	-2.56255	0.0105717	0.186877	-2.98007	796	FALSE	-1.27239	2.6013	-4.49833	7.42983e-06	6.3553e-05	2.38281	1367	3.71492e-06	0.999996	0.000122501	1	51201
STX3	0.0837146	0.0927944	2.56219	0.0105825	0.186886	-2.98093	796	FALSE	-1.59718	4.26899	-5.67843	1.65835e-08	2.57507e-07	8.26534	1367	8.29175e-09	1	6.36043e-07	1	6809
KCNJ13	0.0849867	-0.0613037	2.56102	0.0106179	0.187192	-2.98375	796	FALSE	-0.115511	0.202211	-1.27379	0.202955	0.33874	-6.83557	1367	0.101477	0.898523	0.396589	1	3769
VPS45	0.168076	-0.458155	2.56094	0.0106205	0.187192	-2.98396	796	FALSE	0.71497	4.69694	4.73286	2.44368e-06	2.3549e-05	3.44704	1367	0.999999	1.22184e-06	1	1.56521e-05	11311
C10orf53	0.0960713	-0.168428	2.55875	0.0106869	0.187881	-2.98923	796	FALSE	0.294016	0.0155897	15.3476	3.62894e-49	5.15498e-47	100.826	1367	1	1.81447e-49	1	2.57749e-47	282966
FASTKD3	0.0890282	0.0489289	2.55863	0.0106905	0.187881	-2.98952	796	FALSE	0.0635184	4.03413	0.455614	0.64874	0.762728	-7.54151	1367	0.67563	0.32437	1	0.741759	79072
DDX39A	0.12006	-0.323613	2.55863	0.0106907	0.187881	-2.98953	796	FALSE	0.299322	6.74426	1.71726	0.0861592	0.176903	-6.17447	1367	0.95692	0.0430796	1	0.145986	10212
SOHLH1	-0.099611	-0.188378	-2.55705	0.010739	0.188502	-2.99334	796	TRUE	-0.018604	0.0882934	-0.168738	0.866027	0.91157	-7.63092	1367	0.433014	0.566986	0.909878	1	402381
C19orf33	0.107281	-0.00371438	2.55679	0.0107469	0.188502	-2.99396	796	FALSE	-4.12192	4.39658	-4.93659	8.92887e-07	9.64127e-06	4.41391	1367	4.46443e-07	1	2.00502e-05	1	64073
PSTK	-0.205553	-0.749555	-2.55595	0.0107726	0.18863	-2.99598	796	FALSE	0.362278	2.43569	2.22771	0.0260624	0.0683065	-5.17205	1367	0.986969	0.0130312	1	0.0535002	118672
GPR171	-0.0736851	-0.141536	-2.55587	0.010775	0.18863	-2.99617	796	FALSE	-0.111573	0.113523	-0.700889	0.483491	0.629629	-7.39993	1367	0.241746	0.758254	0.670227	1	29909
IFT74	0.10521	0.126595	2.55484	0.0108068	0.189005	-2.99866	796	FALSE	0.652018	2.9778	3.09369	0.00201692	0.00811551	-2.88361	1367	0.998992	0.00100846	1	0.00598183	80173
ARPC1A	-0.0817017	-0.00467107	-2.55415	0.0108281	0.189086	-3.00032	796	FALSE	0.424023	6.89806	2.2268	0.0261231	0.068447	-5.17406	1367	0.986938	0.0130616	1	0.0536019	10552
IGLON5	0.104824	-0.18752	2.55401	0.0108324	0.189086	-3.00066	796	FALSE	0.570253	0.307663	3.53858	0.000415772	0.00213761	-1.42237	1367	0.999792	0.000207886	1	0.0015141	402665
METTL7B	-0.0883954	-0.284332	-2.55363	0.0108441	0.189109	-3.00157	796	FALSE	0.614394	1.7201	1.55098	0.121139	0.230077	-6.44525	1367	0.93943	0.0605696	1	0.193494	196410
TDO2	-0.0923446	0.0622859	-2.55332	0.0108564	0.189141	-3.00236	784	FALSE	-0.202753	0.785023	-0.75653	0.449462	0.598286	-7.35946	1367	0.224731	0.775269	0.641377	1	6999
VSIG2	-0.0749263	0.210071	-2.55254	0.0108777	0.189331	-3.00419	796	FALSE	-0.0374282	0.453993	-0.145508	0.884331	0.923759	-7.63456	1367	0.442166	0.557834	0.920799	1	23584
EPO	0.0895437	0.127287	2.55198	0.0108952	0.189453	-3.00555	796	FALSE	0.0247277	0.085704	0.520529	0.602779	0.728249	-7.50988	1367	0.69861	0.30139	1	0.703047	2056
PFKM	-0.0882169	0.0782979	-2.55048	0.0109418	0.190028	-3.00915	796	FALSE	1.25325	5.39846	4.961	7.89402e-07	8.60134e-06	4.5324	1367	1	3.94701e-07	1	5.64443e-06	5213
FAM186B	-0.0994543	-0.114732	-2.55	0.0109566	0.190028	-3.01029	796	FALSE	0.060582	0.538168	0.775702	0.438059	0.587131	-7.3448	1367	0.78097	0.21903	1	0.547989	84070
FAT4	-0.091924	0.0254894	-2.54979	0.0109633	0.190028	-3.01082	796	FALSE	3.14951	0.972731	13.6088	1.20181e-39	1.36373e-37	79.0492	1367	1	6.00903e-40	1	6.81865e-38	79633
NCAN	0.0921807	-0.163208	2.54957	0.0109702	0.190028	-3.01134	796	FALSE	0.487006	0.198921	3.2427	0.00121264	0.00529722	-2.41569	1367	0.999394	0.00060632	1	0.00383237	1463
YBX3	-0.0930851	-0.306105	-2.54839	0.01101	0.190488	-3.01424	784	TRUE	-0.0754539	6.9165	-0.210678	0.83317	0.889379	-7.62298	1367	0.416585	0.583415	0.890359	1	8531
NUP210L	0.0914206	0.0151726	2.54805	0.0110178	0.190488	-3.015	796	FALSE	-0.0115203	0.034767	-0.323314	0.746507	0.831628	-7.59295	1367	0.373253	0.626747	0.839282	1	91181
RAB12	0.0791444	0.056524	2.54709	0.0110479	0.190826	-3.0173	796	FALSE	-0.36993	4.46206	-2.02988	0.0425619	0.101772	-5.59114	1367	0.0212809	0.978719	0.136536	1	201475
TTC34	0.0877439	0.116707	2.54596	0.0110832	0.191254	-3.02	796	FALSE	0.0978365	0.154363	2.1378	0.0327101	0.0823962	-5.36732	1367	0.983645	0.0163551	1	0.0650303	100287898
WWTR1	0.213159	-0.531419	2.54565	0.0110957	0.191288	-3.02079	784	FALSE	-0.241484	4.02443	-0.479353	0.631764	0.749387	-7.53043	1367	0.315882	0.684118	0.773451	1	25937
PER3	-0.0854303	-0.00351952	-2.5444	0.0111325	0.19146	-3.02375	796	FALSE	-0.309815	2.37693	-1.13607	0.256128	0.400829	-7.00109	1367	0.128064	0.871936	0.459645	1	8863
STAU1	0.0947108	0.0536861	2.54412	0.0111412	0.19146	-3.02441	796	FALSE	0.108093	5.84828	0.742271	0.458051	0.605908	-7.37012	1367	0.770975	0.229025	1	0.568399	6780
HGS	0.139687	-0.75359	2.54406	0.0111433	0.19146	-3.02457	796	FALSE	0.0785211	6.14162	0.560456	0.57526	0.70746	-7.48833	1367	0.71237	0.28763	1	0.679799	9146
SNRNP200	0.147394	-2.00752	2.54391	0.011148	0.19146	-3.02492	796	FALSE	0.289613	6.74627	2.02974	0.0425764	0.101794	-5.59143	1367	0.978712	0.0212882	1	0.0811296	23020
SFMBT1	0.1006	-0.0621563	2.54249	0.0111958	0.19182	-3.02837	784	FALSE	-1.08515	2.80955	-5.34416	1.06321e-07	1.41101e-06	6.466	1367	5.31603e-08	1	3.19578e-06	1	51460
PAEP	-0.0934925	-0.150439	-2.5424	0.0111958	0.19182	-3.02854	796	FALSE	-0.41456	0.429356	-1.64578	0.10004	0.198969	-6.29423	1367	0.0500198	0.94998	0.249864	1	5047
CSRNP2	-0.0816666	0.0577889	-2.54225	0.0112007	0.19182	-3.02891	796	TRUE	0.599507	3.48695	3.48184	0.000513692	0.00256338	-1.61947	1367	0.999743	0.000256846	1	0.0018236	81566
PILRB	0.100191	-0.103807	2.54145	0.0112262	0.191922	-3.03083	796	FALSE	-0.633364	4.80235	-2.72044	0.00660223	0.0218616	-3.96033	1367	0.00330112	0.996699	0.0321674	1	29990
TATDN3	0.0835508	-0.181034	2.54083	0.011246	0.191922	-3.03231	796	FALSE	0.661558	3.63174	4.33378	1.57302e-05	0.000123529	1.66748	1367	0.999992	7.86509e-06	1	8.41679e-05	128387
ZNF277	-0.0923724	-0.0671797	-2.54009	0.0112696	0.191922	-3.03409	796	TRUE	0.0113323	3.8788	0.0720416	0.942579	0.962864	-7.64254	1367	0.52871	0.47129	1	0.96828	11179
ANKRD24	0.0820927	-0.285148	2.54009	0.0112696	0.191922	-3.03409	796	FALSE	1.28049	0.602036	9.2528	8.16942e-20	4.22278e-18	33.8086	1367	1	4.08471e-20	1	2.21905e-18	170961
APEH	0.0843131	-0.180665	2.54007	0.0112702	0.191922	-3.03414	796	FALSE	-0.376943	6.28177	-2.14222	0.0323525	0.0816346	-5.35791	1367	0.0161762	0.983824	0.111467	1	327
AFM	0.0807884	0.0641622	2.53984	0.0112775	0.191922	-3.03468	796	FALSE	0.0549797	0.0271711	1.42138	0.155435	0.277463	-6.63725	1367	0.922282	0.0777177	1	0.237324	173
SERP1	-0.0986682	-0.0990791	-2.53954	0.0112872	0.191922	-3.0354	796	FALSE	-0.232831	6.27401	-1.5081	0.13176	0.24534	-6.51062	1367	0.06588	0.93412	0.300481	1	27230
CYP4B1	0.0957979	-0.173588	2.53927	0.0112956	0.191922	-3.03604	796	FALSE	-0.422637	0.421457	-1.8951	0.0582901	0.130511	-5.85451	1367	0.029145	0.970855	0.171623	1	1580
PTGES	-0.0908618	-0.0866083	-2.53907	0.011302	0.191922	-3.03651	796	FALSE	-0.93306	2.98254	-1.57766	0.114876	0.220938	-6.40365	1367	0.0574379	0.942562	0.273729	1	9536
POLR1D	-0.0801761	0.0214972	-2.53811	0.0113359	0.192318	-3.03888	784	FALSE	0.0166936	6.92441	0.110711	0.911862	0.941819	-7.63902	1367	0.544069	0.455931	1	0.947021	51082
FCGRT	-0.0781267	0.096861	-2.53741	0.0113554	0.192468	-3.04049	796	FALSE	4.88885	3.69166	11.0051	4.7525e-27	3.78169e-25	50.2826	1367	1	2.37625e-27	1	1.94741e-25	2217
C1QTNF12	0.0864586	0.00200212	2.53698	0.0113693	0.192524	-3.04152	796	FALSE	-0.169652	1.13806	-0.952699	0.340911	0.494191	-7.19215	1367	0.170456	0.829544	0.55003	1	388581
NLRP2	0.0853994	0.0534225	2.53483	0.0114387	0.193517	-3.04666	796	FALSE	-0.239824	1.63093	-0.490293	0.624005	0.74405	-7.52513	1367	0.312003	0.687997	0.769157	1	55655
PUM1	-0.140196	-0.370067	-2.53404	0.0114643	0.193596	-3.04854	796	FALSE	0.562631	4.97368	3.95731	7.96932e-05	0.000513361	0.128614	1367	0.99996	3.98466e-05	1	0.000357575	9698
GBX2	-0.0862208	-0.0705453	-2.53403	0.0114647	0.193596	-3.04857	796	TRUE	-0.668471	0.744062	-2.96406	0.0030887	0.0115982	-3.27303	1367	0.00154435	0.998456	0.0176972	1	2637
OR51B5	0.0831142	0.0819049	2.53346	0.0114831	0.193726	-3.04993	796	FALSE	-0.394941	0.462318	-1.62613	0.104152	0.20498	-6.32626	1367	0.0520762	0.947924	0.256462	1	282763
ASB16	0.0982369	-0.223975	2.533	0.0114981	0.193799	-3.05103	796	FALSE	-0.122838	0.986659	-0.899371	0.368614	0.52196	-7.24143	1367	0.184307	0.815693	0.575269	1	92591
ESAM	-0.0846694	0.150141	-2.53263	0.0115101	0.193804	-3.05191	796	FALSE	-0.279167	1.25216	-0.90895	0.363537	0.517062	-7.23279	1367	0.181768	0.818232	0.570551	1	90952
RELL1	-0.0884429	0.0384451	-2.53225	0.0115226	0.193804	-3.05283	796	FALSE	-0.268295	2.21374	-1.28339	0.199574	0.334606	-6.82333	1367	0.0997869	0.900213	0.393101	1	768211
FLCN	0.16065	-0.151829	2.5321	0.0115305	0.193804	-3.05324	784	FALSE	-0.351663	4.05226	-1.71471	0.0866253	0.177651	-6.17882	1367	0.0433126	0.956687	0.225402	1	201163
PURB	0.0943138	0.165358	2.53019	0.0115898	0.194568	-3.05773	796	TRUE	0.203198	3.87842	1.3816	0.16732	0.2933	-6.69283	1367	0.91634	0.0836601	1	0.252362	5814
MLLT3	-0.106417	0.0526352	-2.5296	0.0116121	0.194568	-3.05919	784	FALSE	1.77887	3.06535	5.40913	7.46836e-08	1.02008e-06	6.80754	1367	1	3.73418e-08	1	6.5028e-07	4300
OR1N1	0.0763905	-0.0210915	2.52956	0.0116104	0.194568	-3.05923	796	FALSE	-0.00994672	0.0098012	-0.616375	0.53775	0.676003	-7.45549	1367	0.268875	0.731125	0.709882	1	138883
SLC7A5	0.178222	-0.589656	2.52906	0.0116269	0.194568	-3.06043	796	FALSE	-0.429332	6.79262	-1.33237	0.182959	0.313409	-6.75944	1367	0.0914797	0.90852	0.371518	1	8140
C11orf21	0.0819891	0.0378471	2.52898	0.0116296	0.194568	-3.06063	796	FALSE	-0.362154	0.418199	-1.42542	0.154265	0.275759	-6.63152	1367	0.0771326	0.922867	0.332025	1	29125
ADAM10	-0.1317	0.0065701	-2.52847	0.0116464	0.194603	-3.06184	796	FALSE	-0.957714	6.22083	-3.9685	7.60847e-05	0.000494602	0.172373	1367	3.80423e-05	0.999962	0.000878961	1	102
SMPD2	-0.088686	0.026555	-2.52826	0.0116532	0.194603	-3.06234	796	FALSE	-0.105734	3.10457	-0.70377	0.481696	0.627759	-7.39791	1367	0.240848	0.759152	0.668254	1	6610
TTYH1	0.0835237	0.033435	2.52605	0.0117263	0.195644	-3.06762	796	FALSE	1.1433	0.837512	4.79618	1.79438e-06	1.79224e-05	3.74332	1367	0.999999	8.97192e-07	1	1.19069e-05	57348
USP36	-0.109055	-1.30652	-2.52546	0.0117459	0.19579	-3.06902	796	FALSE	0.192709	4.79336	1.33334	0.182641	0.312976	-6.75815	1367	0.908679	0.0913206	1	0.270673	57602
CELSR3	0.0863199	-0.106245	2.52496	0.0117625	0.195802	-3.07021	796	FALSE	-0.490429	2.45994	-1.64471	0.100259	0.199282	-6.29598	1367	0.0501297	0.94987	0.250088	1	1951
TOMM7	-0.0936338	-0.0666771	-2.52478	0.0117682	0.195802	-3.07062	796	FALSE	0.127497	8.92126	0.716899	0.473559	0.62091	-7.3886	1367	0.763221	0.236779	1	0.583715	54543
DDX3X	0.273101	-1.16351	2.52362	0.0118076	0.196154	-3.0734	793	FALSE	0.466884	6.9049	2.87069	0.00415884	0.0149157	-3.54331	1367	0.997921	0.00207942	1	0.0111575	1654
FDX1	0.149	-0.468853	2.52327	0.0118186	0.196154	-3.07422	796	FALSE	0.869264	3.18952	5.46307	5.55407e-08	7.78585e-07	7.09411	1367	1	2.77704e-08	1	4.94937e-07	2230
CCDC127	0.0815736	0.177405	2.52307	0.0118254	0.196154	-3.07471	796	FALSE	0.129701	2.39634	0.961571	0.336435	0.489479	-7.18368	1367	0.831782	0.168218	1	0.443729	133957
CREB3L4	0.0834678	-0.0442481	2.52274	0.0118364	0.196154	-3.07549	796	TRUE	0.1907	3.85723	0.791039	0.429059	0.578952	-7.33281	1367	0.785471	0.214529	1	0.539121	148327
MIER3	-0.107927	-0.0958847	-2.52261	0.0118435	0.196154	-3.07584	784	FALSE	0.429527	3.16637	2.82951	0.00473004	0.0165586	-3.6598	1367	0.997635	0.00236502	1	0.0124565	166968
POLR1B	0.116551	-1.13345	2.52217	0.0118581	0.196217	-3.07688	784	FALSE	0.600516	3.96147	3.65479	0.00026715	0.00147174	-1.00897	1367	0.999866	0.000133575	1	0.00102957	84172
USP33	-0.0849204	-0.194472	-2.52158	0.0118752	0.196218	-3.07826	796	FALSE	0.673895	4.80131	4.7081	2.7547e-06	2.62559e-05	3.33218	1367	0.999999	1.37735e-06	1	1.74577e-05	23032
THRAP3	0.124105	-0.115717	2.52096	0.0118987	0.196218	-3.07976	784	FALSE	0.567759	5.73726	4.16175	3.35555e-05	0.00024119	0.947366	1367	0.999983	1.67777e-05	1	0.000165423	9967
CCDC32	0.109479	-0.14619	2.52082	0.0119005	0.196218	-3.08005	796	FALSE	0.0346459	4.58818	0.223292	0.823342	0.883313	-7.62024	1367	0.588329	0.411671	1	0.8808	90416
TIFAB	0.0876274	-0.0982628	2.52079	0.0119015	0.196218	-3.08012	796	FALSE	-0.0475341	0.0489709	-0.565037	0.572141	0.705378	-7.48576	1367	0.286071	0.713929	0.735498	1	497189
DYNLRB2	0.0960707	0.150051	2.51975	0.0119364	0.196461	-3.08259	796	FALSE	-0.157948	0.406244	-1.13265	0.25756	0.402643	-7.00496	1367	0.12878	0.87122	0.461437	1	83657
ASTE1	-0.083333	0.0286738	-2.51887	0.0119661	0.196461	-3.08468	796	FALSE	-0.00572417	2.3886	-0.0468875	0.96261	0.97584	-7.64404	1367	0.481305	0.518695	0.969231	1	28990
CRYBA4	-0.0949335	-0.0874227	-2.51881	0.0119683	0.196461	-3.08484	796	FALSE	-0.0645253	0.0857565	-0.908892	0.363567	0.517067	-7.23284	1367	0.181784	0.818216	0.570551	1	1413
METAP1	-0.178919	-0.5929	-2.51869	0.0119721	0.196461	-3.08511	796	FALSE	0.137804	5.3185	1.03134	0.302566	0.453093	-7.11432	1367	0.848717	0.151283	1	0.407465	23173
CNOT4	0.161431	-0.0310816	2.51824	0.0119876	0.196461	-3.08619	796	FALSE	0.292972	3.17292	2.80449	0.00511104	0.0176602	-3.72979	1367	0.997444	0.00255552	1	0.0132919	4850
ABL2	0.0747766	0.193913	2.51813	0.0119911	0.196461	-3.08644	796	FALSE	-0.540876	3.33353	-2.11742	0.0344049	0.085898	-5.41047	1367	0.0172024	0.982798	0.116776	1	27
SFT2D3	0.0932002	-0.113898	2.51803	0.0119943	0.196461	-3.08667	796	FALSE	0.041057	0.200549	0.353193	0.723998	0.815652	-7.58286	1367	0.638001	0.361999	1	0.805572	84826
ZNF514	0.0956161	-0.195259	2.51778	0.012003	0.196461	-3.08728	796	TRUE	0.385848	2.90978	2.22826	0.0260256	0.0682474	-5.17083	1367	0.986987	0.0130128	1	0.0534475	84874
IPPK	0.201385	-0.451898	2.5165	0.0120462	0.19699	-3.09031	796	FALSE	-0.155182	3.0574	-1.17462	0.240352	0.382002	-6.95666	1367	0.120176	0.879824	0.43998	1	64768
MMS19	-0.155634	-1.08108	-2.51531	0.0120897	0.197393	-3.09318	784	FALSE	-0.0802712	5.31625	-0.692654	0.488645	0.63351	-7.40565	1367	0.244322	0.755678	0.673475	1	64210
CCDC122	0.0776621	0.222525	2.51475	0.0121056	0.197393	-3.09446	796	FALSE	-1.40157	2.14516	-5.86833	5.51683e-09	9.39577e-08	9.33388	1367	2.75842e-09	1	2.48348e-07	1	160857
TRNP1	0.106416	-0.465835	2.51464	0.0121095	0.197393	-3.09473	796	FALSE	-0.729472	2.80563	-1.75244	0.079923	0.167123	-6.11366	1367	0.0399615	0.960038	0.213585	1	388610
RANGRF	-0.0968647	-0.106937	-2.51436	0.0121191	0.197393	-3.0954	796	FALSE	0.273829	4.81528	1.50177	0.133387	0.247816	-6.52011	1367	0.933307	0.0666934	1	0.209531	29098
RIC8A	0.216534	-0.0122875	2.51418	0.0121253	0.197393	-3.09582	796	FALSE	-0.113111	6.0443	-0.647804	0.51722	0.658789	-7.43566	1367	0.25861	0.74139	0.694978	1	60626
FAM173B	0.0946832	0.0377679	2.51287	0.0121701	0.197944	-3.09893	796	FALSE	NA	NA	NA	NA	NA	NA	NA	NA	NA	NA	NA	NA
GLS	0.141068	-0.19627	2.51198	0.0122034	0.198308	-3.10107	784	FALSE	-0.720087	5.8401	-2.78489	0.00542848	0.018583	-3.78416	1367	0.00271424	0.997286	0.0276279	1	2744
PCBD1	-0.0934241	0.0319304	-2.51054	0.0122528	0.198904	-3.10448	784	FALSE	-0.344064	5.70212	-1.14282	0.253315	0.397497	-6.99342	1367	0.126657	0.873343	0.45579	1	5092
OR5M8	0.0882321	0.0664011	2.50984	0.0122742	0.198904	-3.10611	796	FALSE	0.000679724	0.000758678	0.202978	0.839183	0.89351	-7.62457	1367	0.580409	0.419591	1	0.893028	219484
TCP11L2	-0.0756746	0.127608	-2.50959	0.0122825	0.198904	-3.10668	796	FALSE	-0.275822	1.9324	-1.3642	0.172729	0.300284	-6.71665	1367	0.0863647	0.913635	0.357482	1	255394
MLST8	-0.185606	-0.796164	-2.50955	0.012284	0.198904	-3.10678	796	FALSE	0.541042	5.24461	3.78226	0.000162122	0.000958684	-0.540418	1367	0.999919	8.10609e-05	1	0.000668317	64223
ERCC1	-0.0948273	-0.237015	-2.50852	0.0123226	0.199186	-3.10926	784	FALSE	0.330444	5.54969	1.94036	0.0525409	0.120466	-5.76806	1367	0.97373	0.0262704	1	0.0968079	2067
RAB11B	0.0923542	0.108973	2.50841	0.0123234	0.199186	-3.10948	796	FALSE	0.111145	5.67901	0.759	0.447983	0.596844	-7.35759	1367	0.776008	0.223992	1	0.559017	9230
FER1L6	-0.0921201	-0.0255382	-2.50667	0.0123836	0.199803	-3.11358	796	FALSE	-0.0602944	0.161812	-0.586158	0.557866	0.692709	-7.47363	1367	0.278933	0.721067	0.72478	1	654463
PPM1M	0.0928217	-0.174685	2.50667	0.0123836	0.199803	-3.11358	796	FALSE	0.784193	2.93257	3.47543	0.000526004	0.00261529	-1.64152	1367	0.999737	0.000263002	1	0.0018611	132160
IL18	-0.0843592	-0.190715	-2.50619	0.0124003	0.199895	-3.11472	796	FALSE	-2.46188	3.03644	-4.15636	3.43456e-05	0.000246491	0.925285	1367	1.71728e-05	0.999983	0.000452989	1	3606
CDH17	-0.0851057	0.0035392	-2.50563	0.0124199	0.200032	-3.11605	796	FALSE	-0.596903	0.693579	-1.46105	0.144232	0.262401	-6.58025	1367	0.0721158	0.927884	0.318073	1	1015
RBSN	0.169387	-0.38106	2.50482	0.0124482	0.200278	-3.11796	796	TRUE	0.518626	3.10815	3.69491	0.000228653	0.00128702	-0.863183	1367	0.999886	0.000114326	1	0.000895969	64145
KRTAP13-2	0.0939534	-0.116907	2.50456	0.0124572	0.200278	-3.11858	796	FALSE	NA	NA	NA	NA	NA	NA	NA	NA	NA	NA	NA	NA
GJB4	-0.0895463	-0.145516	-2.50279	0.0125194	0.201098	-3.12277	796	FALSE	-0.458747	0.462752	-2.1909	0.0286272	0.0739175	-5.25295	1367	0.0143136	0.985686	0.101777	1	127534
DCDC2B	0.0898265	-0.272523	2.50198	0.0125477	0.201367	-3.12467	796	FALSE	0.0202169	0.1288	0.631802	0.527622	0.667333	-7.44588	1367	0.736189	0.263811	1	0.635805	149069
GGN	0.107899	-0.28593	2.50168	0.0125584	0.201367	-3.12538	796	FALSE	-0.184361	0.614096	-1.69208	0.090859	0.184449	-6.21723	1367	0.0454295	0.95457	0.233515	1	199720
TTC28	-0.100305	-0.135829	-2.50101	0.0125819	0.201566	-3.12696	796	FALSE	1.61497	1.7234	5.90152	4.53622e-09	7.83704e-08	9.52408	1367	1	2.26811e-09	1	4.82212e-08	23331
CCDC97	0.0946922	0.0315086	2.50054	0.0125984	0.201598	-3.12806	796	FALSE	0.19425	3.93426	1.28643	0.198512	0.333643	-6.81944	1367	0.900744	0.099256	1	0.290334	90324
PGK1	-0.188164	-1.31436	-2.50003	0.012617	0.201598	-3.12927	793	FALSE	0.258923	8.05291	1.42566	0.154194	0.275657	-6.63117	1367	0.922903	0.0770968	1	0.23569	5230
SWI5	0.091059	-0.00914295	2.50001	0.0126172	0.201598	-3.12932	796	FALSE	0.116823	5.18084	0.659502	0.509685	0.652311	-7.42803	1367	0.745158	0.254842	1	0.618387	375757
FTCD	0.0957805	-0.308772	2.4988	0.0126598	0.202024	-3.13216	796	FALSE	0.27369	0.528809	1.68536	0.0921482	0.186524	-6.22855	1367	0.953926	0.0460741	1	0.154226	10841
PANK1	-0.0863216	-0.00750488	-2.49862	0.0126662	0.202024	-3.13258	796	FALSE	0.879357	2.35873	4.71843	2.62059e-06	2.50774e-05	3.38002	1367	0.999999	1.31029e-06	1	1.66849e-05	53354
BMI1	0.111618	0.154036	2.49743	0.0127116	0.202289	-3.13543	784	FALSE	0.419992	4.87512	1.90558	0.0569149	0.128105	-5.83468	1367	0.971543	0.0284575	1	0.10324	648
WDR37	-0.0999311	0.0992664	-2.4973	0.0127131	0.202289	-3.13569	796	FALSE	-0.0284804	2.83293	-0.207331	0.835782	0.891225	-7.62367	1367	0.417891	0.582109	0.891952	1	22884
TMEM63B	-0.0851729	-0.0791347	-2.49721	0.0127163	0.202289	-3.13591	796	FALSE	0.320608	4.28385	1.57397	0.115726	0.222106	-6.40944	1367	0.942137	0.057863	1	0.186369	55362
STK11	0.23039	-0.298084	2.4933	0.0128563	0.204208	-3.14512	796	FALSE	0.290647	4.82854	1.41712	0.156677	0.279272	-6.64328	1367	0.921662	0.0783383	1	0.238953	6794
CLN3	-0.0894266	-0.208323	-2.49309	0.0128639	0.204208	-3.14561	796	FALSE	0.0243637	4.38779	0.143203	0.886151	0.924969	-7.6349	1367	0.556925	0.443075	1	0.928111	1201
AGO1	0.090196	-0.335587	2.49268	0.0128784	0.204208	-3.14656	796	FALSE	0.541452	2.81899	3.16838	0.0015669	0.00655505	-2.65179	1367	0.999217	0.000783448	1	0.00477716	26523
LRRC37A3	-0.110216	-0.754662	-2.49254	0.0128834	0.204208	-3.14689	796	FALSE	1.23784	1.86125	6.19931	7.49641e-10	1.458e-08	11.276	1367	1	3.74821e-10	1	8.87399e-09	374819
ARFGAP2	-0.103216	-0.117608	-2.49227	0.0128933	0.204208	-3.14754	796	FALSE	0.328377	5.61993	2.3795	0.0174727	0.0492683	-4.82426	1367	0.991264	0.00873634	1	0.0381112	84364
PGBD1	-0.0825538	0.0181159	-2.49183	0.0129091	0.204279	-3.14857	796	FALSE	0.648192	1.98199	3.48459	0.000508487	0.00254071	-1.60999	1367	0.999746	0.000254243	1	0.00180646	84547
UBA3	-0.124921	-1.063	-2.49001	0.012975	0.205143	-3.15285	796	FALSE	0.0550948	5.44289	0.397106	0.691351	0.793277	-7.56641	1367	0.654324	0.345676	1	0.779518	9039
MED24	0.228623	-0.470188	2.48889	0.0130186	0.205408	-3.15551	784	FALSE	0.0843002	5.5359	0.532703	0.594326	0.72148	-7.50348	1367	0.702837	0.297163	1	0.696236	9862
TIA1	-0.0929912	-0.000850925	-2.48864	0.0130246	0.205408	-3.15606	796	FALSE	0.678023	5.54609	3.99885	6.70568e-05	0.000442362	0.291712	1367	0.999966	3.35284e-05	1	0.000307496	7072
STMP1	-0.081523	0.0964344	-2.48834	0.0130355	0.205408	-3.15676	796	FALSE	0.560305	4.83401	3.45168	0.000574108	0.00280572	-1.72294	1367	0.999713	0.000287054	1	0.00200176	647087
ANKRD42	-0.0903958	0.0282487	-2.4882	0.0130407	0.205408	-3.1571	796	FALSE	1.42314	2.57799	8.65207	1.39678e-17	5.87414e-16	28.7373	1367	1	6.98391e-18	1	3.11466e-16	338699
TPMT	-0.0826336	-0.165969	-2.48798	0.0130484	0.205408	-3.1576	796	FALSE	-1.14159	3.78913	-6.05781	1.78102e-09	3.27464e-08	10.4334	1367	8.90508e-10	1	9.08366e-08	1	7172
OCSTAMP	0.0703143	0.112645	2.48647	0.0131038	0.2061	-3.16116	796	FALSE	-0.0424401	0.0468225	-0.615268	0.53848	0.676611	-7.45617	1367	0.26924	0.73076	0.710208	1	128506
GRASP	-0.0920262	-0.344721	-2.48566	0.0131333	0.206385	-3.16305	796	FALSE	NA	NA	NA	NA	NA	NA	NA	NA	NA	NA	NA	NA
CMTM7	-0.073657	0.235727	-2.48407	0.0131917	0.207123	-3.16678	796	FALSE	-2.91757	3.85364	-7.64302	3.97581e-14	1.31682e-12	20.911	1367	1.9879e-14	1	5.95657e-12	1	112616
CCDC63	-0.084284	-0.134328	-2.48334	0.0132185	0.207331	-3.16848	796	FALSE	0.0466173	0.0331267	1.57451	0.115602	0.221912	-6.4086	1367	0.942199	0.057801	1	0.1862	160762
BRINP2	-0.0865108	-0.0781274	-2.48303	0.0132298	0.207331	-3.1692	796	FALSE	1.314	0.23119	9.09139	3.34884e-19	1.62997e-17	32.4163	1367	1	1.67442e-19	1	8.56276e-18	57795
ZBTB21	0.0906092	0.0666209	2.48278	0.0132392	0.207331	-3.1698	796	TRUE	0.157321	2.72764	0.995266	0.319783	0.471911	-7.15079	1367	0.840108	0.159892	1	0.426222	49854
UBAP1	0.136264	-0.874219	2.48111	0.0133008	0.208116	-3.17371	796	FALSE	-0.0484598	4.72593	-0.360249	0.718717	0.812332	-7.58035	1367	0.359358	0.640642	0.823544	1	51271
FBXO34	-0.0711564	0.0902876	-2.4804	0.0133273	0.208349	-3.17537	796	FALSE	-0.0872214	3.84226	-0.613576	0.539598	0.677571	-7.45721	1367	0.269799	0.730201	0.710981	1	55030
CLP1	0.116713	-1.23916	2.48004	0.0133437	0.208389	-3.17625	784	FALSE	0.102593	4.01166	0.864698	0.387356	0.540281	-7.27195	1367	0.806322	0.193678	1	0.497677	10978
CCDC93	0.10156	-0.199645	2.47965	0.0133549	0.208389	-3.17712	796	FALSE	-0.187004	3.70324	-1.1883	0.234924	0.375966	-6.94054	1367	0.117462	0.882538	0.434459	1	54520
CRISP3	-0.0875683	0.0918512	-2.4794	0.0133643	0.208389	-3.17771	796	FALSE	-0.203286	0.282484	-0.902663	0.366864	0.520218	-7.23847	1367	0.183432	0.816568	0.573378	1	10321
TMED1	0.0999791	-0.150947	2.47884	0.013385	0.208533	-3.17901	796	FALSE	-0.72205	5.05061	-4.77642	1.9767e-06	1.94895e-05	3.65046	1367	9.88348e-07	0.999999	3.92413e-05	1	11018
ARHGEF26	-0.0908839	-0.0534618	-2.47794	0.0134188	0.208879	-3.18113	796	FALSE	1.25173	1.91445	4.11302	4.13816e-05	0.000289838	0.748578	1367	0.999979	2.06908e-05	1	0.000199591	26084
GPM6A	0.0813984	0.160669	2.47732	0.0134416	0.209055	-3.18256	796	FALSE	-0.39279	0.604498	-1.4664	0.142769	0.260408	-6.57244	1367	0.0713843	0.928616	0.316079	1	2823
USP16	0.0967059	-0.0665209	2.47615	0.0134887	0.209608	-3.18533	784	FALSE	0.404407	4.59279	2.8963	0.00383606	0.0139194	-3.47004	1367	0.998082	0.00191803	1	0.0103816	10600
VPS33A	0.184744	-0.948251	2.47528	0.0135182	0.209713	-3.18733	796	FALSE	0.27316	3.75635	2.12388	0.0338594	0.0848011	-5.39683	1367	0.98307	0.0169297	1	0.0669957	65082
SLC16A7	-0.0774716	-0.0495991	-2.47527	0.0135186	0.209713	-3.18736	796	FALSE	-0.230966	1.6379	-0.787309	0.431238	0.581196	-7.33575	1367	0.215619	0.784381	0.627359	1	9194
SSRP1	0.126342	-1.30023	2.47305	0.0136054	0.210632	-3.19257	784	FALSE	0.641577	7.1733	3.85919	0.00011907	0.000731158	-0.25004	1367	0.99994	5.9535e-05	1	0.000509916	6749
KBTBD11	-0.0794472	0.0972616	-2.47282	0.0136108	0.210632	-3.19307	796	FALSE	1.42612	1.13058	5.10428	3.78892e-07	4.40632e-06	5.23927	1367	1	1.89446e-07	1	2.87194e-06	9920
ZNF781	-0.0844651	0.0949427	-2.47277	0.0136128	0.210632	-3.19319	796	TRUE	0.949713	0.630304	4.5028	7.27749e-06	6.24711e-05	2.40259	1367	0.999996	3.63875e-06	1	4.21124e-05	163115
RAMP2	-0.102358	-0.112215	-2.47238	0.0136276	0.210681	-3.1941	796	FALSE	2.81036	0.995711	9.67215	1.89351e-21	1.08393e-19	37.5263	1367	1	9.46753e-22	1	5.62101e-20	10266
MED16	0.182938	-0.19145	2.47146	0.0136654	0.21069	-3.19626	784	FALSE	0.371027	4.17925	2.26288	0.0237995	0.0634686	-5.09348	1367	0.9881	0.0118997	1	0.0495552	10025
ARL8A	0.0894731	-0.039768	2.47123	0.013671	0.21069	-3.19677	796	FALSE	0.176475	4.37477	1.04407	0.296638	0.446517	-7.10114	1367	0.851681	0.148319	1	0.400947	127829
ST7L	-0.0861694	-0.208904	-2.47121	0.013672	0.21069	-3.19683	796	FALSE	0.536142	3.81734	3.41741	0.000650787	0.00312707	-1.83947	1367	0.999675	0.000325394	1	0.00223739	54879
ARHGEF38	-0.084895	0.101959	-2.47114	0.0136747	0.21069	-3.197	796	FALSE	-0.369665	0.4548	-1.99109	0.0466697	0.109617	-5.66878	1367	0.0233348	0.976665	0.146197	1	54848
NCL	0.130279	-0.790302	2.47058	0.0136957	0.210835	-3.19829	796	FALSE	0.6424	8.63195	4.47494	8.27818e-06	6.9965e-05	2.27956	1367	0.999996	4.13909e-06	1	4.72436e-05	4691
AFG1L	-0.0852912	-0.0202645	-2.46992	0.0137211	0.211046	-3.19984	796	FALSE	0.0538135	1.59701	0.473029	0.636268	0.753428	-7.53343	1367	0.681866	0.318134	1	0.73143	246269
SERPINA10	0.0846856	0.230971	2.46907	0.0137533	0.211362	-3.20181	796	FALSE	-0.116676	0.128481	-1.33423	0.182351	0.312771	-6.75698	1367	0.0911754	0.908825	0.370791	1	51156
C2CD6	-0.0737153	0.103027	-2.4679	0.0137981	0.211817	-3.20455	796	FALSE	-0.212676	0.249778	-1.73432	0.0830874	0.172014	-6.14514	1367	0.0415437	0.958456	0.218629	1	151254
ADCY6	-0.0923347	0.0917607	-2.46768	0.0138063	0.211817	-3.20504	796	FALSE	-0.417444	3.65592	-1.29831	0.1944	0.328342	-6.80412	1367	0.0971998	0.9028	0.386812	1	112
ALDH5A1	-0.0807426	-0.0850737	-2.46664	0.0138464	0.212253	-3.20748	796	FALSE	0.708829	2.53896	2.3537	0.0187284	0.0521014	-4.88497	1367	0.990636	0.00936422	1	0.0404819	7915
NPY5R	-0.0787116	0.114926	-2.46576	0.0138799	0.212491	-3.20951	796	FALSE	2.76189	0.121278	31.8731	3.8613e-167	4.62801e-164	371.264	1367	1	1.93065e-167	1	2.314e-164	4889
HOXB8	-0.0905494	-0.1832	-2.46562	0.0138854	0.212491	-3.20984	796	TRUE	-0.297846	1.43898	-0.76495	0.444434	0.593393	-7.35307	1367	0.222217	0.777783	0.637274	1	3218
SHC1	0.113311	-0.264246	2.465	0.0139092	0.212676	-3.21128	796	FALSE	0.0198685	6.39071	0.0742172	0.940848	0.961762	-7.64238	1367	0.529576	0.470424	1	0.967123	6464
C9orf135	0.0735008	0.0466164	2.46233	0.0140124	0.214029	-3.21748	796	FALSE	-0.142571	0.176921	-0.979331	0.32759	0.480602	-7.16648	1367	0.163795	0.836205	0.537296	1	138255
PHKG2	-0.101945	-0.0855483	-2.4621	0.0140213	0.214029	-3.21802	796	FALSE	-0.377096	4.64139	-2.87283	0.00413094	0.0148267	-3.53721	1367	0.00206547	0.997935	0.0223656	1	5261
COL6A6	0.0813719	0.0347295	2.46143	0.0140474	0.214069	-3.21957	796	FALSE	-0.0494501	0.076017	-0.723995	0.469193	0.616915	-7.3835	1367	0.234596	0.765404	0.659559	1	131873
LAP3	-0.099356	-0.182116	-2.46129	0.0140527	0.214069	-3.21989	796	FALSE	-0.0533265	5.642	-0.29352	0.76917	0.846652	-7.60212	1367	0.384585	0.615415	0.852622	1	51056
FAM217B	0.0810951	0.0776564	2.46112	0.0140594	0.214069	-3.22029	796	FALSE	0.542941	3.04649	3.35244	0.000822946	0.00381128	-2.05723	1367	0.999589	0.000411473	1	0.00274097	63939
DOCK8	0.0785346	-0.0307792	2.46038	0.0140882	0.214327	-3.22201	796	FALSE	-1.16833	1.29503	-3.02276	0.00255147	0.00987006	-3.09874	1367	0.00127574	0.998724	0.0151298	1	81704
LHX2	-0.0954418	0.166128	-2.45896	0.0141435	0.214988	-3.2253	796	TRUE	-0.13353	1.20911	-0.398897	0.690032	0.792444	-7.5657	1367	0.345016	0.654984	0.806682	1	9355
ST3GAL2	0.0802605	0.00225619	2.45804	0.0141796	0.215145	-3.22743	796	FALSE	0.219959	3.11516	0.835048	0.403837	0.556549	-7.2971	1367	0.798082	0.201918	1	0.514235	6483
GRM2	0.0914211	-0.0927738	2.45791	0.0141846	0.215145	-3.22773	796	FALSE	2.87472	0.316612	19.2387	3.51369e-73	8.11831e-71	155.826	1367	1	1.75684e-73	1	4.05916e-71	2912
SORCS2	0.0721425	0.115493	2.45751	0.0142004	0.215145	-3.22867	796	FALSE	-0.84072	1.01607	-2.84523	0.00450417	0.0159131	-3.61555	1367	0.00225208	0.997748	0.0238399	1	57537
SLFNL1	0.0935174	-0.217093	2.45745	0.0142027	0.215145	-3.2288	796	FALSE	-0.116179	0.548648	-1.09569	0.273409	0.420936	-7.04604	1367	0.136705	0.863295	0.479091	1	200172
MYOZ3	-0.0869701	0.152451	-2.4569	0.0142243	0.215145	-3.23008	796	FALSE	1.51544	0.384258	9.50335	8.76633e-21	4.8308e-19	36.0125	1367	1	4.38317e-21	1	2.51665e-19	91977
DHDDS	0.132153	-1.42896	2.45669	0.0142326	0.215145	-3.23057	796	FALSE	0.00280931	4.87888	0.0179047	0.985717	0.990729	-7.64497	1367	0.507141	0.492859	1	0.99742	79947
ANK3	-0.0829958	0.00292714	-2.45658	0.014237	0.215145	-3.23082	796	FALSE	-0.264721	2.45003	-0.686139	0.492742	0.637347	-7.41014	1367	0.246371	0.753629	0.676511	1	288
ZC3H12C	-0.0869545	-0.0784979	-2.45566	0.0142731	0.21529	-3.23295	796	FALSE	-0.00951354	1.90753	-0.0407899	0.967469	0.979575	-7.6443	1367	0.483735	0.516265	0.972796	1	85463
KPNA4	-0.115681	-0.0220107	-2.45549	0.01428	0.21529	-3.23336	796	FALSE	-0.245271	4.13572	-1.93608	0.0530638	0.121317	-5.77633	1367	0.0265319	0.973468	0.160455	1	3840
ARHGEF28	0.0926373	-0.248778	2.4554	0.0142835	0.21529	-3.23356	796	FALSE	-1.73325	2.44273	-4.96257	7.83163e-07	8.54793e-06	4.54004	1367	3.91581e-07	1	1.7965e-05	1	64283
PGRMC1	0.0981131	-0.143608	2.45515	0.0142941	0.21529	-3.23414	793	FALSE	0.210185	6.32266	1.01114	0.312127	0.463552	-7.13489	1367	0.843937	0.156063	1	0.418051	10857
PRSS27	0.0852099	-0.0145236	2.45418	0.0143315	0.215575	-3.23637	796	FALSE	-0.113259	1.16099	-0.54923	0.582937	0.712889	-7.49455	1367	0.291469	0.708531	0.741728	1	83886
GRAP2	-0.0915711	-0.240462	-2.45381	0.0143462	0.215575	-3.23724	796	FALSE	-0.206077	0.421592	-0.836704	0.402905	0.555644	-7.29572	1367	0.201453	0.798547	0.605526	1	9402
LSM11	-0.115071	-0.741816	-2.4537	0.0143539	0.215575	-3.23752	784	FALSE	0.0358999	1.80003	0.286702	0.774384	0.850293	-7.6041	1367	0.612808	0.387192	1	0.84473	134353
LRP6	-0.0877603	0.00635904	-2.45345	0.0143605	0.215575	-3.23807	796	FALSE	0.921823	3.28552	3.68641	0.000236349	0.00132451	-0.894215	1367	0.999882	0.000118175	1	0.000922734	4040
BIN2	-0.0792873	-0.168933	-2.4529	0.0143824	0.215724	-3.23935	796	FALSE	-0.66708	0.683246	-1.83381	0.0668991	0.145646	-5.96831	1367	0.0334496	0.96655	0.189055	1	51411
APOBEC3C	-0.0720713	0.0277328	-2.45143	0.0144408	0.21642	-3.24275	796	FALSE	-1.48262	3.94005	-3.68281	0.000239672	0.00134078	-0.9073	1367	0.000119836	0.99988	0.00237162	1	27350
ASPSCR1	-0.0867612	-0.329395	-2.45089	0.0144624	0.216565	-3.244	796	FALSE	0.00732903	4.5715	0.0428024	0.965865	0.978261	-7.64422	1367	0.517067	0.482933	1	0.98492	79058
PRDM8	-0.0956457	-0.0214922	-2.44988	0.0145059	0.217037	-3.24636	784	TRUE	-0.0125131	1.41626	-0.0377879	0.969862	0.981325	-7.64442	1367	0.484931	0.515069	0.974589	1	56978
LIPT2	0.12339	-0.00581931	2.44932	0.014525	0.217144	-3.24762	796	FALSE	1.24434	1.71426	8.27141	3.10734e-16	1.19418e-14	25.6817	1367	1	1.55367e-16	1	6.43514e-15	387787
TXLNB	-0.0749272	0.190812	-2.44894	0.0145404	0.217195	-3.24851	796	FALSE	-0.0958461	0.289937	-0.73279	0.463812	0.611773	-7.3771	1367	0.231906	0.768094	0.654106	1	167838
ANKRD53	0.0930343	-0.13258	2.44779	0.0145862	0.2177	-3.25115	796	FALSE	-0.049762	0.235445	-0.68726	0.492036	0.636563	-7.40937	1367	0.246018	0.753982	0.675915	1	79998
ZBED3	0.0902254	0.0147959	2.4474	0.0146022	0.217714	-3.25207	796	TRUE	0.512718	2.17487	2.38068	0.0174172	0.0491407	-4.82147	1367	0.991291	0.00870859	1	0.0380074	84327
ATP7A	-0.125379	-0.0311197	-2.44719	0.0146112	0.217714	-3.25254	793	FALSE	0.574967	1.97484	3.43054	0.000620344	0.00300261	-1.79495	1367	0.99969	0.000310172	1	0.00214503	538
CPT2	-0.0855386	-0.228268	-2.44656	0.0146359	0.217769	-3.254	796	FALSE	0.439263	3.74117	3.02272	0.00255179	0.00987006	-3.09885	1367	0.998724	0.0012759	1	0.00732352	1376
TWIST1	-0.121183	0.156171	-2.4465	0.0146416	0.217769	-3.25417	784	TRUE	2.17911	1.83046	5.03795	5.33456e-07	6.04615e-06	4.90963	1367	1	2.66728e-07	1	3.94679e-06	7291
KNDC1	0.0840156	0.00974527	2.44568	0.0146714	0.217769	-3.25603	796	FALSE	-0.192607	0.53574	-1.22967	0.219032	0.357601	-6.89065	1367	0.109516	0.890484	0.415401	1	85442
GRB10	0.0935452	0.0608034	2.44559	0.0146749	0.217769	-3.25623	796	FALSE	0.330004	3.31765	0.793218	0.427789	0.577907	-7.33109	1367	0.786106	0.213894	1	0.538073	2887
PRPF8	0.136652	-1.69446	2.44553	0.0146774	0.217769	-3.25637	796	FALSE	0.230016	6.92068	1.68697	0.0918374	0.186052	-6.22583	1367	0.954081	0.0459187	1	0.153867	10594
VWA7	0.0828924	0.0691756	2.44529	0.014687	0.217769	-3.25692	796	FALSE	-0.553519	1.07888	-2.91638	0.00359897	0.0131864	-3.41211	1367	0.00179949	0.998201	0.0200399	1	80737
LAMP3	-0.075539	0.0246858	-2.44446	0.0147207	0.218083	-3.25884	796	FALSE	-0.630769	1.32528	-1.87377	0.0611753	0.135562	-5.89453	1367	0.0305876	0.969412	0.17759	1	27074
RFK	0.177146	-0.505946	2.44391	0.0147429	0.218083	-3.26011	796	FALSE	-0.257286	4.02289	-1.39188	0.164186	0.289033	-6.67863	1367	0.0820931	0.917907	0.345104	1	55312
ARHGEF12	0.107202	0.100923	2.44375	0.0147493	0.218083	-3.26047	796	FALSE	0.475983	4.283	1.9212	0.0549141	0.124582	-5.80491	1367	0.972543	0.0274571	1	0.100275	23365
ZNF284	0.119254	-0.547355	2.44358	0.0147563	0.218083	-3.26087	796	TRUE	0.256423	0.979398	1.94918	0.0514782	0.118568	-5.75099	1367	0.974261	0.0257391	1	0.0952343	342909
COPG1	0.227361	-1.43521	2.44288	0.014785	0.218099	-3.26249	796	FALSE	-0.454404	7.00954	-3.10517	0.00194079	0.00786527	-2.84832	1367	0.000970393	0.99903	0.0122671	1	22820
NUDT12	-0.0830546	-0.155455	-2.44286	0.0147855	0.218099	-3.26252	796	FALSE	0.787662	2.62568	3.05068	0.00232721	0.00912845	-3.01464	1367	0.998836	0.00116361	1	0.00675378	83594
RXYLT1	-0.0790203	-0.0185568	-2.44246	0.0148019	0.218099	-3.26346	796	FALSE	0.324987	4.03495	2.24509	0.0249218	0.0658661	-5.13337	1367	0.987539	0.0124609	1	0.051556	10329
CBX1	-0.111399	-0.567794	-2.44176	0.0148337	0.218099	-3.26509	784	FALSE	1.00251	6.47219	4.65679	3.52447e-06	3.27148e-05	3.09609	1367	0.999998	1.76223e-06	1	2.18734e-05	10951
FAM53B	0.0941733	-0.065516	2.44174	0.0148313	0.218099	-3.26512	796	FALSE	0.11219	3.09544	0.561388	0.574625	0.707025	-7.48781	1367	0.712688	0.287312	1	0.679549	9679
IRX1	0.0963638	0.0933836	2.44172	0.0148321	0.218099	-3.26516	796	TRUE	-0.406153	0.417529	-1.64397	0.100412	0.199508	-6.29719	1367	0.0502058	0.949794	0.25028	1	79192
KRT33A	0.102856	-0.206622	2.44102	0.0148608	0.218099	-3.26678	796	FALSE	-0.0316531	0.0361931	-1.01112	0.312137	0.463552	-7.13491	1367	0.156068	0.843932	0.520147	1	3883
RASGEF1B	-0.0715557	0.0506737	-2.44096	0.0148632	0.218099	-3.26691	796	FALSE	2.41309	0.965488	9.00715	6.93362e-19	3.28311e-17	31.6983	1367	1	3.46681e-19	1	1.72683e-17	153020
SOAT2	-0.0846139	-0.0909852	-2.44089	0.0148658	0.218099	-3.26706	796	FALSE	-0.0349135	0.205613	-0.276726	0.782032	0.855311	-7.6069	1367	0.391016	0.608984	0.860119	1	8435
STT3A	-0.159631	-0.281425	-2.44008	0.014899	0.218256	-3.26893	796	FALSE	-0.262214	7.19843	-1.35197	0.176607	0.305419	-6.73321	1367	0.0883036	0.911696	0.362767	1	3703
CIDEC	0.0813296	-0.042672	2.44004	0.0149005	0.218256	-3.26902	796	FALSE	-0.195213	0.214764	-1.32298	0.186063	0.317534	-6.77188	1367	0.0930313	0.906969	0.375909	1	63924
ZNF629	-0.109177	-0.406422	-2.43932	0.01493	0.218511	-3.27067	796	TRUE	0.470086	2.89711	2.16644	0.03045	0.0777549	-5.30598	1367	0.984775	0.015225	1	0.0611582	23361
HPGDS	-0.0620093	-0.0488277	-2.43821	0.0149756	0.218811	-3.27323	796	FALSE	-0.0999924	0.129225	-0.625291	0.531884	0.671447	-7.44996	1367	0.265942	0.734058	0.706172	1	27306
EPB41L5	-0.101606	-0.0857518	-2.43817	0.0149772	0.218811	-3.27332	796	FALSE	0.170653	2.94846	0.693165	0.488324	0.633368	-7.4053	1367	0.755838	0.244162	1	0.597754	57669
FASTKD1	-0.0806602	-0.00495741	-2.43787	0.0149899	0.218811	-3.27403	796	FALSE	0.329222	4.40564	1.98035	0.0478643	0.111802	-5.69001	1367	0.976068	0.0239322	1	0.0894634	79675
RBM41	0.0779415	0.185272	2.43767	0.0149988	0.218811	-3.27448	793	FALSE	0.126309	3.20842	0.783067	0.433724	0.583224	-7.33907	1367	0.783138	0.216862	1	0.54334	55285
WDR33	-0.107954	-0.63285	-2.43721	0.015017	0.2189	-3.27554	796	FALSE	0.574393	4.18423	5.02988	5.55975e-07	6.27172e-06	4.86982	1367	1	2.77987e-07	1	4.09759e-06	55339
DNTTIP2	0.104691	-0.581563	2.43684	0.015032	0.218925	-3.27638	796	FALSE	0.305459	5.30717	2.27403	0.0231184	0.061928	-5.06831	1367	0.988441	0.0115592	1	0.0483154	30836
NR1I2	0.0796281	0.094332	2.43612	0.0150619	0.218925	-3.27804	796	TRUE	-0.243275	0.251732	-1.35989	0.174089	0.302155	-6.72251	1367	0.0870446	0.912955	0.35971	1	8856
SIRT1	-0.123061	0.0337508	-2.43611	0.0150655	0.218925	-3.27808	784	FALSE	0.939948	3.51393	6.54142	8.59123e-11	1.88506e-09	13.3891	1367	1	4.29562e-11	1	1.12691e-09	23411
RPL36	0.127106	-1.16537	2.43589	0.0150713	0.218925	-3.27857	796	FALSE	0.460434	9.78809	2.84932	0.004447	0.0157518	-3.60398	1367	0.997777	0.0022235	1	0.0118116	25873
ABCA6	-0.0823634	0.182409	-2.43555	0.0150854	0.218925	-3.27934	796	FALSE	0.0917863	0.332355	0.524431	0.600064	0.726433	-7.50784	1367	0.699968	0.300032	1	0.701245	23460
MTNR1B	-0.0871714	0.0240879	-2.43502	0.0151073	0.218925	-3.28056	796	FALSE	-0.0309861	0.0368682	-0.555755	0.578469	0.709835	-7.49095	1367	0.289235	0.710765	0.739061	1	4544
PGLS	-0.111499	-0.313557	-2.43478	0.0151173	0.218925	-3.28111	796	FALSE	-0.0547787	5.45335	-0.346224	0.729227	0.819681	-7.58529	1367	0.364614	0.635386	0.828961	1	25796
NPHS2	0.0909844	-0.114377	2.43409	0.0151459	0.218925	-3.2827	796	FALSE	-0.00639381	0.00630026	-0.653404	0.513606	0.655623	-7.43202	1367	0.256803	0.743197	0.692742	1	7827
TSPAN5	-0.0667216	0.0578145	-2.43381	0.0151577	0.218925	-3.28335	796	FALSE	0.232425	2.87648	0.608817	0.542747	0.680056	-7.46011	1367	0.728627	0.271373	1	0.65011	10098
POU1F1	-0.0928293	-0.0641894	-2.43374	0.0151604	0.218925	-3.2835	796	TRUE	0.343214	0.0270886	8.80861	3.76519e-18	1.65229e-16	30.0296	1367	1	1.8826e-18	1	8.72042e-17	5449
ZNF213	0.0864862	-0.0587074	2.43366	0.0151638	0.218925	-3.28369	796	TRUE	0.280704	2.56823	1.93736	0.0529072	0.121118	-5.77387	1367	0.973546	0.0264536	1	0.0973151	7760
ANKRD44	-0.0757274	-0.0421577	-2.43346	0.0151722	0.218925	-3.28415	796	FALSE	0.650533	1.73901	2.41153	0.0160169	0.0458785	-4.74797	1367	0.991992	0.00800846	1	0.0353867	91526
ADM	-0.0868394	0.160056	-2.43328	0.0151797	0.218925	-3.28456	796	FALSE	-1.931	4.23425	-3.61665	0.000309305	0.00166476	-1.14608	1367	0.000154653	0.999845	0.00289062	1	133
SH2D5	0.0739651	-0.038492	2.43238	0.0152172	0.218925	-3.28663	796	FALSE	0.125913	1.66234	0.435169	0.663509	0.773971	-7.5506	1367	0.668246	0.331754	1	0.755621	400745
ZNF676	0.0958451	-0.692595	2.43235	0.0152183	0.218925	-3.28669	796	TRUE	0.161385	0.190127	1.31787	0.187768	0.319647	-6.77861	1367	0.906116	0.093884	1	0.276902	163223
GLRX	-0.0766797	0.283573	-2.43231	0.01522	0.218925	-3.28678	796	FALSE	-0.0925264	5.3964	-0.237929	0.811972	0.875326	-7.61687	1367	0.405986	0.594014	0.878667	1	2745
KCNH2	-0.0888963	0.0665512	-2.43221	0.0152241	0.218925	-3.28701	796	FALSE	1.38714	1.32816	3.5161	0.000452262	0.00229538	-1.50082	1367	0.999774	0.000226131	1	0.00162866	3757
PPA2	-0.178363	-0.63181	-2.43136	0.0152596	0.219261	-3.28896	796	FALSE	0.440796	6.01637	3.14905	0.0016735	0.00692549	-2.7123	1367	0.999163	0.00083675	1	0.00506834	27068
POLR2G	0.124069	-1.18704	2.43056	0.0152965	0.21955	-3.29082	784	FALSE	0.561521	7.05162	4.47621	8.2298e-06	6.95868e-05	2.28516	1367	0.999996	4.1149e-06	1	4.69991e-05	5436
RANBP10	0.0918591	-0.269896	2.43031	0.0153039	0.21955	-3.29139	796	FALSE	-0.0770072	3.17356	-0.526204	0.598832	0.725262	-7.50691	1367	0.299416	0.700584	0.752443	1	57610
CAMK4	0.0813876	0.00972219	2.42935	0.0153439	0.21995	-3.29358	796	FALSE	-0.253943	1.34904	-0.773351	0.439449	0.588497	-7.34662	1367	0.219724	0.780276	0.633346	1	814
MAP3K12	-0.0874795	-0.125665	-2.42867	0.0153759	0.220083	-3.29516	784	FALSE	0.77715	3.28847	2.76771	0.00572135	0.0193883	-3.83152	1367	0.997139	0.00286067	1	0.0146291	7786
INSC	-0.0814907	-0.0406228	-2.42855	0.0153775	0.220083	-3.29541	796	FALSE	0.763266	0.313271	5.31197	1.26474e-07	1.63767e-06	6.29823	1367	1	6.3237e-08	1	1.05269e-06	387755
KCNG3	0.0797543	-0.104608	2.42804	0.015399	0.220196	-3.29657	796	FALSE	0.118225	0.417482	0.831702	0.405723	0.557892	-7.29988	1367	0.797139	0.202861	1	0.515839	170850
CR2	0.0779952	-0.00473022	2.42767	0.0154147	0.220196	-3.29743	796	FALSE	-0.219679	0.345414	-1.01879	0.308483	0.459336	-7.12715	1367	0.154242	0.845758	0.516122	1	1380
HHATL	0.0670053	0.0388441	2.4275	0.0154218	0.220196	-3.29781	796	FALSE	-0.0881518	0.100305	-1.11378	0.265571	0.412025	-7.02611	1367	0.132786	0.867214	0.47095	1	57467
ABCF2	-0.0935236	-0.180781	-2.42456	0.0155465	0.221653	-3.30455	796	FALSE	0.638376	5.14242	3.98422	7.12747e-05	0.000466656	0.234064	1367	0.999964	3.56374e-05	1	0.00032451	10061
OR52W1	-0.0807668	-0.109918	-2.42451	0.0155483	0.221653	-3.30465	796	FALSE	0.00987884	0.0262811	0.784516	0.432873	0.582459	-7.33794	1367	0.783563	0.216437	1	0.542492	120787
HOXB13	-0.107922	0.0701158	-2.42418	0.0155626	0.221681	-3.30542	796	TRUE	4.02054	0.95149	15.922	1.73104e-52	2.69888e-50	108.429	1367	1	8.65522e-53	1	1.34944e-50	10481
RNPEP	0.0913597	-0.13572	2.42374	0.0155813	0.221773	-3.30642	796	FALSE	-0.0593675	5.54927	-0.363676	0.716156	0.810768	-7.57911	1367	0.358078	0.641922	0.822497	1	6051
TMEM200B	-0.10193	-0.253727	-2.42319	0.0156046	0.22193	-3.30767	796	FALSE	-1.01646	1.353	-3.23089	0.00126347	0.00548927	-2.45357	1367	0.000631737	0.999368	0.00884939	1	399474
EFL1	0.142435	-0.927493	2.42287	0.0156185	0.22193	-3.30842	796	FALSE	0.164393	3.54708	1.14282	0.253314	0.397497	-6.99342	1367	0.873343	0.126657	1	0.352423	79631
MAST1	0.0915875	-0.196842	2.42262	0.015629	0.22193	-3.30898	796	FALSE	1.78304	1.8506	6.06132	1.74361e-09	3.21512e-08	10.454	1367	1	8.71807e-10	1	1.95769e-08	22983
TOR1AIP1	0.0889258	-0.0324773	2.42147	0.015678	0.22234	-3.3116	796	FALSE	-0.351636	4.67515	-2.39867	0.0165881	0.0471973	-4.77872	1367	0.00829404	0.991706	0.0670185	1	26092
UFC1	0.127623	-0.244515	2.42137	0.0156824	0.22234	-3.31184	796	FALSE	0.297438	6.97154	2.01241	0.0443722	0.105247	-5.62629	1367	0.977814	0.0221861	1	0.0839839	51506
KRT79	-0.0893347	-0.299485	-2.42018	0.0157335	0.222717	-3.31455	796	FALSE	-0.170825	0.173329	-1.59653	0.110602	0.214644	-6.3738	1367	0.0553011	0.944699	0.266995	1	338785
RASA2	0.136208	-0.0513941	2.42011	0.0157366	0.222717	-3.31472	796	FALSE	-0.405017	2.72199	-2.85845	0.00432178	0.0153869	-3.57813	1367	0.00216089	0.997839	0.0231275	1	5922
POFUT1	0.104571	-0.113745	2.41964	0.0157569	0.222717	-3.3158	796	FALSE	-0.250617	5.00853	-1.40625	0.159876	0.283398	-6.65857	1367	0.0799382	0.920062	0.339755	1	23509
SLC25A51	-0.121526	-0.0164401	-2.4196	0.0157582	0.222717	-3.31587	796	FALSE	0.18967	3.42263	1.23423	0.217329	0.355638	-6.88505	1367	0.891335	0.108665	1	0.312095	92014
RPL17	0.170052	-1.99297	2.41927	0.0157726	0.222746	-3.31663	796	FALSE	0.380374	11.126	2.33854	0.0195027	0.0537824	-4.92034	1367	0.990249	0.00975135	1	0.0417974	6139
C19orf12	0.0842517	0.113147	2.41882	0.0157922	0.222849	-3.31767	796	FALSE	0.400873	3.78619	2.23864	0.0253397	0.0667316	-5.14775	1367	0.98733	0.0126698	1	0.0522403	83636
HPN	0.081039	0.0290319	2.41828	0.0158153	0.223001	-3.31889	796	FALSE	-0.447193	0.461136	-1.81132	0.070311	0.151296	-6.00914	1367	0.0351555	0.964845	0.195527	1	3249
CUTA	0.0948875	-0.102939	2.41782	0.015835	0.223106	-3.31994	796	FALSE	-0.0517416	7.67927	-0.347935	0.727943	0.818658	-7.5847	1367	0.363971	0.636029	0.828276	1	51596
PGPEP1L	-0.0884114	0.112325	-2.41685	0.0158772	0.223471	-3.32216	796	FALSE	-0.0537755	0.0664519	-0.770413	0.441188	0.590169	-7.34888	1367	0.220594	0.779406	0.634899	1	145814
NAA40	0.109044	-0.372977	2.41673	0.0158856	0.223471	-3.32244	784	FALSE	0.0428925	4.25483	0.259674	0.795155	0.863752	-7.61147	1367	0.602423	0.397577	1	0.859565	79829
KCNE2	0.085944	-0.125612	2.4159	0.0159182	0.223756	-3.32432	796	FALSE	0.110615	0.306423	1.48679	0.137301	0.252836	-6.54243	1367	0.931349	0.0686507	1	0.214416	9992
BCLAF3	0.075341	0.0743253	2.41517	0.0159509	0.223877	-3.32599	793	FALSE	0.223125	2.04015	1.68647	0.0919331	0.186187	-6.22667	1367	0.954033	0.0459665	1	0.153972	256643
KCNV1	-0.0849687	-0.0462345	-2.41514	0.0159515	0.223877	-3.32606	796	FALSE	0.147908	0.194352	1.34336	0.179379	0.309015	-6.74479	1367	0.91031	0.0896897	1	0.266788	27012
SELENON	0.0874244	-0.115309	2.41482	0.015965	0.223894	-3.32677	796	FALSE	0.841581	4.67494	2.85994	0.00430167	0.0153333	-3.5739	1367	0.997849	0.00215084	1	0.0114829	57190
TRMT11	-0.0746929	0.0608486	-2.4144	0.0159834	0.223978	-3.32774	796	FALSE	0.130961	4.10934	0.804962	0.420982	0.572402	-7.32172	1367	0.789509	0.210491	1	0.531409	60487
NDUFA13	0.103465	-0.305013	2.41343	0.0160257	0.224397	-3.32994	796	FALSE	0.363804	7.9872	2.91087	0.00366267	0.0133738	-3.42805	1367	0.998169	0.00183134	1	0.00996581	51079
NELL1	0.0658794	0.391405	2.41281	0.016053	0.224575	-3.33137	796	FALSE	0.143562	0.409107	0.521341	0.602214	0.727735	-7.50946	1367	0.698893	0.301107	1	0.702589	4745
HRH2	0.0758073	0.196695	2.41257	0.0160632	0.224575	-3.3319	796	FALSE	-0.16734	0.473642	-0.741757	0.458362	0.606124	-7.3705	1367	0.229181	0.770819	0.648805	1	3274
PPIL6	-0.0805884	0.0909366	-2.41176	0.0160988	0.2249	-3.33375	796	FALSE	0.802835	1.00545	5.09346	4.00744e-07	4.63659e-06	5.18523	1367	1	2.00372e-07	1	3.01943e-06	285755
MB	-0.0829629	-0.00375913	-2.41072	0.0161445	0.225363	-3.33612	796	FALSE	-0.807854	1.41735	-1.9606	0.0501292	0.116004	-5.72878	1367	0.0250646	0.974935	0.153873	1	4151
FBXO7	0.147371	-0.165612	2.41014	0.0161701	0.225547	-3.33744	796	FALSE	0.179566	5.8226	1.20763	0.227399	0.367444	-6.91744	1367	0.886301	0.113699	1	0.323024	25793
COMT	0.101055	-0.247845	2.40913	0.0162144	0.225991	-3.33973	796	FALSE	-0.678965	6.86998	-3.02311	0.00254852	0.00986536	-3.09768	1367	0.00127426	0.998726	0.0151271	1	1312
RBM28	0.117246	-0.99792	2.40703	0.0163071	0.226819	-3.34449	796	FALSE	0.476916	5.09862	2.74133	0.0061989	0.0207246	-3.90368	1367	0.996901	0.00309945	1	0.0156788	55131
CCL20	-0.0700987	0.266349	-2.40694	0.0163111	0.226819	-3.3447	796	FALSE	-1.17333	1.45168	-2.70461	0.00692339	0.022758	-4.00297	1367	0.0034617	0.996538	0.0334265	1	6364
ZNF746	0.0857929	0.0937497	2.40694	0.0163113	0.226819	-3.34471	796	TRUE	0.0887644	3.03728	0.625004	0.532073	0.671596	-7.45014	1367	0.733964	0.266036	1	0.640043	155061
KCNRG	-0.075603	0.00386871	-2.4065	0.0163307	0.226914	-3.3457	796	FALSE	0.307319	0.554354	3.65671	0.000265172	0.00146202	-1.00201	1367	0.999867	0.000132586	1	0.00102236	283518
KLF9	0.096443	-0.0844957	2.40617	0.0163456	0.226948	-3.34647	796	TRUE	-0.700663	2.27216	-2.25388	0.0243616	0.0646708	-5.1137	1367	0.0121808	0.987819	0.0896358	1	687
MAGEE2	0.0851389	-0.0231367	2.40547	0.0163776	0.227127	-3.34806	793	FALSE	0.190738	0.0300254	6.19313	7.78799e-10	1.51317e-08	11.2388	1367	1	3.89399e-10	1	9.20778e-09	139599
EYA1	-0.0819654	0.159436	-2.40539	0.0163836	0.227127	-3.34824	784	FALSE	1.16783	0.904948	3.87335	0.00011243	0.000695847	-0.195989	1367	0.999944	5.62151e-05	1	0.000484809	2138
SLC35E1	0.0917049	-0.10507	2.40453	0.0164185	0.22742	-3.35018	796	FALSE	-0.119627	4.40036	-0.938096	0.348361	0.502144	-7.20593	1367	0.174181	0.825819	0.557174	1	79939
GABRA1	0.074974	0.185779	2.40427	0.0164299	0.22742	-3.35076	796	FALSE	0.141956	0.0834149	1.60313	0.109137	0.212479	-6.36327	1367	0.945432	0.0545684	1	0.177456	2554
MYT1L	-0.0952635	-0.288142	-2.40359	0.0164605	0.227569	-3.35231	796	TRUE	0.113767	0.318788	0.522776	0.601215	0.727197	-7.50871	1367	0.699392	0.300608	1	0.701918	23040
FANCA	0.114813	-0.323166	2.40347	0.0164658	0.227569	-3.35258	796	FALSE	0.38947	4.82361	1.63794	0.101665	0.201409	-6.30706	1367	0.949168	0.0508323	1	0.16758	2175
POLR1A	0.115531	-1.44492	2.40315	0.0164836	0.227643	-3.35333	784	FALSE	0.446913	3.63984	2.47609	0.0134034	0.0394863	-4.59112	1367	0.993298	0.00670172	1	0.0303132	25885
PSMB3	0.145307	-2.09395	2.40277	0.0164972	0.227644	-3.35418	796	FALSE	0.0628839	7.91397	0.41773	0.67621	0.782517	-7.55802	1367	0.661895	0.338105	1	0.766199	5691
BTBD9	-0.0977419	-0.327736	-2.40233	0.016517	0.227644	-3.35518	796	FALSE	0.105796	1.74797	0.755279	0.450212	0.598775	-7.3604	1367	0.774894	0.225106	1	0.561035	114781
CD180	-0.0687077	-0.0105158	-2.40222	0.0165218	0.227644	-3.35542	796	FALSE	-0.242706	0.256187	-1.24383	0.213775	0.351441	-6.87318	1367	0.106887	0.893113	0.409383	1	4064
RHEX	0.0800631	-0.171649	2.40195	0.016534	0.227644	-3.35604	796	FALSE	-0.565791	0.576546	-1.89698	0.0580408	0.13012	-5.85095	1367	0.0290204	0.97098	0.171193	1	440712
BIN1	-0.0861896	-0.220672	-2.40063	0.0165931	0.228284	-3.35902	796	FALSE	-0.858024	3.96796	-2.28825	0.0222752	0.060182	-5.03606	1367	0.0111376	0.988862	0.0839237	1	274
YWHAB	0.105691	0.0391426	2.40016	0.0166143	0.228367	-3.36008	796	FALSE	-0.28691	7.21627	-2.14023	0.0325126	0.0819524	-5.36213	1367	0.0162563	0.983744	0.111777	1	7529
MYO1A	-0.0957004	-0.166414	-2.39972	0.0166342	0.228367	-3.36108	796	FALSE	-0.241682	0.477319	-1.00359	0.315755	0.467225	-7.14249	1367	0.157878	0.842122	0.52381	1	4640
RBM4	-0.120904	-0.50454	-2.39966	0.0166369	0.228367	-3.36122	796	FALSE	0.592366	6.949	4.1456	3.59776e-05	0.000256103	0.881252	1367	0.999982	1.79888e-05	1	0.000176096	5936
ASF1A	0.131375	-0.330293	2.39794	0.0167183	0.229173	-3.36513	784	FALSE	0.452314	3.96022	2.59768	0.00948641	0.029682	-4.28457	1367	0.995257	0.0047432	1	0.0226495	25842
GPX4	-0.261259	-0.613681	-2.3978	0.0167209	0.229173	-3.36542	796	FALSE	0.0420515	8.06927	0.258965	0.795701	0.864035	-7.61165	1367	0.602149	0.397851	1	0.8598	2879
TGM7	0.0913731	-0.016539	2.3961	0.0167983	0.23006	-3.36928	796	FALSE	-0.0240342	0.0244003	-0.688687	0.491137	0.635872	-7.40839	1367	0.245569	0.754431	0.675552	1	116179
STK32C	0.0767779	0.129314	2.39502	0.0168476	0.23056	-3.37172	796	FALSE	-0.339458	3.68524	-1.60498	0.10873	0.211858	-6.36032	1367	0.0543648	0.945635	0.264071	1	282974
AIFM1	-0.203709	-0.844603	-2.39399	0.0168985	0.230908	-3.37404	781	FALSE	0.261993	5.4853	1.70513	0.0883976	0.180475	-6.19515	1367	0.955801	0.0441988	1	0.148963	9131
RPL27	0.116244	-1.60648	2.39397	0.0168954	0.230908	-3.37409	796	FALSE	0.0488123	11.2925	0.344008	0.730893	0.820773	-7.58606	1367	0.634553	0.365447	1	0.811789	6155
MPI	0.13248	-0.109702	2.39311	0.0169346	0.231122	-3.37602	796	FALSE	0.898461	4.82711	5.66466	1.79391e-08	2.76764e-07	8.18913	1367	1	8.96953e-09	1	1.73571e-07	4351
HSD17B11	-0.0859604	-0.184775	-2.39252	0.0169616	0.231122	-3.37735	796	FALSE	-0.210558	4.61357	-0.654879	0.512656	0.654832	-7.43106	1367	0.256328	0.743672	0.692168	1	51170
THAP12	-0.127023	-0.625308	-2.39231	0.0169712	0.231122	-3.37782	796	TRUE	0.0700498	5.04612	0.401384	0.6882	0.791082	-7.56471	1367	0.6559	0.3441	1	0.777062	5612
PAFAH1B2	0.093059	-0.0299541	2.39226	0.0169735	0.231122	-3.37794	796	FALSE	0.140225	4.85913	0.939129	0.347831	0.501606	-7.20496	1367	0.826085	0.173915	1	0.456311	5049
GFY	-0.080146	0.111446	-2.39217	0.0169779	0.231122	-3.37816	796	FALSE	-0.111438	0.214752	-0.762562	0.445856	0.594754	-7.35489	1367	0.222928	0.777072	0.638264	1	100507003
CPSF2	-0.103298	-1.17084	-2.39087	0.0170413	0.23181	-3.3811	784	FALSE	0.201501	5.02618	1.2638	0.206518	0.343154	-6.84821	1367	0.896741	0.103259	1	0.299938	53981
BIRC5	0.122347	-1.51238	2.39047	0.0170559	0.231834	-3.38198	796	FALSE	0.77156	5.95625	3.62428	0.000300404	0.00162186	-1.11876	1367	0.99985	0.000150202	1	0.00113806	332
ZNF600	0.0873349	0.0536973	2.38975	0.0170894	0.232116	-3.38362	796	TRUE	-1.29459	2.51912	-5.36326	9.58768e-08	1.28486e-06	6.56595	1367	4.79384e-08	1	2.94652e-06	1	162966
UBFD1	-0.101256	-0.308947	-2.38926	0.0171118	0.232132	-3.38471	796	FALSE	0.478012	4.71951	2.9529	0.00320187	0.0119367	-3.30579	1367	0.998399	0.00160093	1	0.00887571	56061
ABHD17B	0.0700152	0.125961	2.38884	0.0171315	0.232132	-3.38567	796	FALSE	0.0929726	3.49042	0.551487	0.58139	0.711925	-7.49331	1367	0.709305	0.290695	1	0.685341	51104
MTDH	0.0960249	-0.0180895	2.3888	0.0171367	0.232132	-3.38576	784	FALSE	0.346618	5.83478	1.98614	0.0472176	0.110534	-5.67859	1367	0.976391	0.0236088	1	0.0884443	92140
SYN1	-0.0740406	0.0582611	-2.38863	0.0171418	0.232132	-3.38613	793	FALSE	2.52804	0.665962	10.2686	7.01674e-24	4.6885e-22	43.0603	1367	1	3.50837e-24	1	2.41147e-22	6853
RNF138	0.0874609	-0.180216	2.38786	0.0171767	0.232221	-3.38787	796	FALSE	0.655499	4.34662	3.34409	0.000847894	0.0039106	-2.0849	1367	0.999576	0.000423947	1	0.00281515	51444
LDHAL6A	-0.0831239	0.165513	-2.38764	0.017187	0.232221	-3.38837	796	FALSE	0.168008	0.0868277	2.82247	0.00483454	0.0168844	-3.67956	1367	0.997583	0.00241727	1	0.0127072	160287
SUCLA2	0.0966248	-0.211813	2.38734	0.0172007	0.232221	-3.38903	796	FALSE	0.196222	5.00528	1.32472	0.185487	0.316776	-6.76959	1367	0.907257	0.0927434	1	0.274126	8803
GPC6	-0.0795761	-0.111464	-2.38724	0.0172056	0.232221	-3.38927	796	FALSE	1.34431	1.46274	3.63171	0.000291968	0.00158344	-1.09211	1367	0.999854	0.000145984	1	0.00111004	10082
CYP2U1	0.0858282	-0.143596	2.38709	0.0172125	0.232221	-3.38961	796	FALSE	0.326549	1.75022	1.48734	0.137155	0.252615	-6.54161	1367	0.931422	0.0685777	1	0.214223	113612
HS3ST3B1	0.0997613	-0.054614	2.38561	0.0172813	0.232976	-3.39293	796	FALSE	-0.92055	0.99079	-3.43774	0.000604214	0.00293416	-1.77046	1367	0.000302107	0.999698	0.00489317	1	9953
NABP1	-0.0834086	0.0561635	-2.38432	0.0173417	0.233145	-3.39584	796	FALSE	-1.19223	4.04487	-3.37616	0.000755696	0.00354674	-1.97819	1367	0.000377848	0.999622	0.00584354	1	64859
RBM38	0.0970988	-0.225256	2.38425	0.0173449	0.233145	-3.396	796	FALSE	0.371282	4.1722	1.31554	0.188549	0.320635	-6.78167	1367	0.905726	0.0942745	1	0.27784	55544
SSX5	-0.0880785	-0.162405	-2.38414	0.0173512	0.233145	-3.39626	793	FALSE	-0.0387044	0.0649154	-0.502128	0.615659	0.737767	-7.51927	1367	0.307829	0.692171	0.763679	1	6758
SIGLEC12	0.0754145	-0.133918	2.38392	0.0173605	0.233145	-3.39675	796	FALSE	-0.16144	0.161928	-0.92851	0.353307	0.507025	-7.21486	1367	0.176654	0.823346	0.561619	1	89858
KRTAP29-1	-0.0780753	-0.045044	-2.38387	0.0173626	0.233145	-3.39685	796	FALSE	NA	NA	NA	NA	NA	NA	NA	NA	NA	NA	NA	NA
TPPP	0.10871	-0.0773889	2.38369	0.0173711	0.233145	-3.39725	796	FALSE	-0.358442	0.969416	-1.74753	0.0807706	0.168235	-6.12222	1367	0.0403853	0.959615	0.214713	1	11076
CEP128	-0.0789817	0.221979	-2.38309	0.0173995	0.233354	-3.39862	796	FALSE	0.0200347	2.48539	0.101521	0.919152	0.946698	-7.63999	1367	0.540424	0.459576	1	0.95217	145508
UBE2J2	-0.113192	-0.413557	-2.38244	0.0174297	0.233546	-3.40006	796	FALSE	0.268678	5.29682	1.88144	0.0601251	0.133823	-5.8802	1367	0.969937	0.0300625	1	0.108123	118424
LCA5L	0.0838271	0.0189016	2.38221	0.0174408	0.233546	-3.40059	796	FALSE	0.0598597	0.9555	0.495936	0.62002	0.74114	-7.52236	1367	0.68999	0.31001	1	0.717569	150082
SMG9	0.0968897	-0.216938	2.38196	0.0174525	0.233546	-3.40115	796	FALSE	0.180054	4.90428	1.09455	0.273908	0.421467	-7.04729	1367	0.863046	0.136954	1	0.375786	56006
OR52A1	0.0760477	0.0126377	2.38116	0.0174902	0.233712	-3.40295	796	FALSE	-0.00855922	0.008434	-0.512752	0.608208	0.732167	-7.51389	1367	0.304104	0.695896	0.758657	1	23538
CDCA3	0.139596	-0.420495	2.38115	0.0174906	0.233712	-3.40297	796	FALSE	0.559183	5.68003	2.64335	0.00830301	0.0265535	-4.16569	1367	0.995848	0.00415151	1	0.0201757	83461
AHDC1	-0.0896027	-0.14433	-2.38004	0.017543	0.234239	-3.40547	796	TRUE	0.36674	3.05995	1.60574	0.108562	0.211596	-6.3591	1367	0.945719	0.054281	1	0.176641	27245
NUDT21	-0.133996	-1.65672	-2.37854	0.0176177	0.234334	-3.40884	784	FALSE	-0.492385	6.1909	-3.06479	0.00222093	0.00878158	-2.97186	1367	0.00111046	0.99889	0.0135639	1	11051
INSIG2	-0.0906836	0.0962839	-2.37842	0.0176195	0.234334	-3.40909	796	FALSE	-0.424841	4.00813	-2.30863	0.0211129	0.0575363	-4.98947	1367	0.0105565	0.989444	0.0804616	1	51141
ASB9	0.0875786	0.0463408	2.37824	0.0176293	0.234334	-3.40951	793	FALSE	-0.827262	1.69792	-2.4549	0.0142165	0.0414961	-4.64307	1367	0.00710824	0.992892	0.0593189	1	140462
HNRNPU	0.148432	-1.06989	2.37791	0.0176441	0.234334	-3.41025	796	FALSE	0.587359	8.14584	4.37989	1.27802e-05	0.000102934	1.86532	1367	0.999994	6.39009e-06	1	6.99444e-05	3192
UBE2V2	-0.093668	-0.124637	-2.37784	0.0176508	0.234334	-3.41041	784	FALSE	0.559383	6.17721	3.93146	8.86628e-05	0.000563569	0.0279404	1367	0.999956	4.43314e-05	1	0.000392676	7336
PHLPP1	0.0971258	-0.0554503	2.37769	0.0176543	0.234334	-3.41073	796	FALSE	-0.404211	2.31138	-1.97838	0.0480861	0.112136	-5.69389	1367	0.024043	0.975957	0.149369	1	23239
EXOSC4	0.126194	-1.22103	2.37767	0.0176553	0.234334	-3.41078	796	FALSE	0.561557	5.22699	2.96207	0.00310857	0.0116591	-3.27887	1367	0.998446	0.00155429	1	0.00866973	54512
YPEL4	0.0975868	-0.200593	2.3774	0.0176683	0.234334	-3.4114	796	FALSE	-0.00414892	0.65694	-0.0257679	0.979446	0.986939	-7.6448	1367	0.489723	0.510277	0.980085	1	219539
MC5R	-0.0955977	-0.0837059	-2.37738	0.0176689	0.234334	-3.41143	796	FALSE	-0.0613435	0.0817296	-0.907271	0.364424	0.51793	-7.23431	1367	0.182212	0.817788	0.571153	1	4161
DDX18	0.111745	-0.972363	2.37716	0.0176795	0.234334	-3.41192	796	FALSE	0.383396	5.6108	2.75652	0.00591979	0.0199585	-3.86222	1367	0.99704	0.0029599	1	0.0150682	8886
TRMT9B	-0.0730974	0.204642	-2.37656	0.0177081	0.234398	-3.41327	796	FALSE	5.97582	0.76682	24.6963	1.22995e-111	6.04788e-109	243.986	1367	1	6.14974e-112	1	3.02394e-109	57604
POLG	-0.16202	-0.468323	-2.37652	0.0177102	0.234398	-3.41337	796	FALSE	0.0857828	5.09838	0.601591	0.547547	0.684192	-7.46448	1367	0.726227	0.273773	1	0.654469	5428
SHISA6	-0.0801193	0.0406641	-2.37619	0.0177256	0.234431	-3.4141	796	FALSE	2.52028	0.0823257	32.3416	7.23489e-171	9.24957e-168	379.81	1367	1	3.61745e-171	1	4.62478e-168	388336
BTBD16	0.0718591	0.0923866	2.37546	0.0177605	0.234722	-3.41574	796	FALSE	-0.394418	0.390083	-2.22239	0.0264203	0.0691311	-5.18382	1367	0.0132101	0.98679	0.0955966	1	118663
ZNF821	0.0727888	-0.0866407	2.37505	0.0177803	0.234811	-3.41666	796	TRUE	0.887075	2.24922	5.11742	3.53897e-07	4.14834e-06	5.30506	1367	1	1.76948e-07	1	2.7017e-06	55565
PANK4	-0.0777184	-0.0367782	-2.37427	0.0178177	0.235134	-3.41842	796	FALSE	0.323826	3.88574	2.00854	0.0447825	0.105972	-5.63405	1367	0.977609	0.0223913	1	0.0846103	55229
SCN1B	0.0960566	-0.164613	2.3737	0.0178447	0.235319	-3.41968	796	FALSE	-0.753857	1.4511	-2.62672	0.00871763	0.0276327	-4.20921	1367	0.00435881	0.995641	0.0402838	1	6324
ZC3H7A	0.116836	-0.178126	2.37252	0.0179017	0.235826	-3.42233	796	FALSE	-0.0206429	5.02767	-0.153526	0.878006	0.919525	-7.63337	1367	0.439003	0.560997	0.916959	1	29066
FAM92B	0.0907807	-0.231471	2.37217	0.0179182	0.235826	-3.4231	796	FALSE	NA	NA	NA	NA	NA	NA	NA	NA	NA	NA	NA	NA
BTBD18	-0.0971148	0.000148965	-2.37209	0.0179222	0.235826	-3.42329	796	FALSE	0.00286172	0.0625066	0.196746	0.844056	0.896757	-7.62581	1367	0.577972	0.422028	1	0.896558	643376
LSM8	-0.139598	-1.3649	-2.37062	0.0179932	0.236448	-3.42658	796	FALSE	0.697162	5.5958	4.75744	2.16852e-06	2.11525e-05	3.5616	1367	0.999999	1.08426e-06	1	1.40778e-05	51691
TWNK	-0.142769	-0.588926	-2.37057	0.0179956	0.236448	-3.42669	796	FALSE	0.385409	4.04547	2.29136	0.022094	0.059802	-5.02897	1367	0.988953	0.011047	1	0.0465908	56652
DEFB4A	-0.0937808	-0.115021	-2.36892	0.0180756	0.237178	-3.43038	796	FALSE	-0.177526	0.181145	-0.979525	0.327494	0.480517	-7.16629	1367	0.163747	0.836253	0.537242	1	1673
PMEL	-0.0839443	-0.134193	-2.36863	0.0180897	0.237178	-3.43103	796	FALSE	0.0366914	1.86346	0.0835473	0.933429	0.956746	-7.64165	1367	0.533286	0.466714	1	0.962456	6490
LIAS	0.170817	-0.367091	2.36853	0.0180943	0.237178	-3.43125	796	FALSE	0.352405	3.73656	2.44306	0.0146892	0.0426487	-4.67188	1367	0.992655	0.0073446	1	0.0328449	11019
SEH1L	-0.146591	-1.18403	-2.36826	0.0181076	0.237178	-3.43186	796	FALSE	0.183244	4.97323	1.10029	0.271398	0.41841	-7.041	1367	0.864301	0.135699	1	0.373036	81929
PCED1B	-0.0946715	-0.359005	-2.36807	0.0181166	0.237178	-3.43227	796	FALSE	-1.13846	1.65942	-3.65027	0.000271845	0.00149203	-1.02528	1367	0.000135922	0.999864	0.00260658	1	91523
CCDC42	-0.064167	0.272196	-2.36691	0.018173	0.237745	-3.43486	796	FALSE	0.0839554	0.0495427	2.55438	0.0107453	0.032894	-4.3954	1367	0.994627	0.00537265	1	0.0251603	146849
NCMAP	-0.0851318	-0.0311207	-2.36512	0.0182606	0.238719	-3.43887	796	FALSE	-0.252089	0.259056	-1.86393	0.0625453	0.137874	-5.91284	1367	0.0312727	0.968727	0.180474	1	400746
PDLIM3	-0.069409	0.266218	-2.36467	0.0182827	0.238835	-3.43987	796	FALSE	-1.04946	1.42985	-2.75195	0.00600246	0.0201733	-3.87471	1367	0.00300123	0.996999	0.0298519	1	27295
EIF3D	0.127554	-1.2434	2.36364	0.0183335	0.239248	-3.44218	796	FALSE	0.381758	7.6768	3.06334	0.00223159	0.00881916	-2.97624	1367	0.998884	0.00111579	1	0.00651968	8664
ATP6V1G1	0.174814	-1.33686	2.36296	0.0183669	0.239248	-3.4437	796	FALSE	0.189134	7.04825	1.29054	0.197083	0.331793	-6.81416	1367	0.901459	0.0985413	1	0.288504	9550
NMRK2	0.0796591	-0.142656	2.36293	0.0183683	0.239248	-3.44376	796	FALSE	-0.0745135	0.138208	-0.54537	0.585588	0.71482	-7.49666	1367	0.292794	0.707206	0.74291	1	27231
HABP4	0.105185	-0.0832801	2.36264	0.0183824	0.239248	-3.4444	796	FALSE	0.395303	3.33435	1.56436	0.117965	0.225262	-6.42447	1367	0.941018	0.0589823	1	0.189148	22927
SAYSD1	-0.0852877	-0.214497	-2.36252	0.0183884	0.239248	-3.44467	796	FALSE	0.497149	3.07221	3.23619	0.00124041	0.00540129	-2.43658	1367	0.99938	0.000620204	1	0.00391367	55776
PPP2CB	-0.086929	0.12791	-2.36232	0.0183985	0.239248	-3.44513	796	FALSE	0.367133	5.66329	2.08638	0.0371296	0.0911998	-5.4754	1367	0.981435	0.0185648	1	0.0722861	5516
SPATS2	-0.081488	0.28672	-2.36215	0.0184067	0.239248	-3.4455	796	FALSE	0.731449	4.62998	4.18996	2.96897e-05	0.000216734	1.06353	1367	0.999985	1.48448e-05	1	0.000148735	65244
ENTR1	0.0790976	-0.134367	2.36058	0.0184841	0.240082	-3.44899	796	FALSE	0.653179	5.48125	4.32497	1.63631e-05	0.000127715	1.62992	1367	0.999992	8.18154e-06	1	8.70684e-05	10807
ZNF154	0.0763747	0.214487	2.35984	0.018521	0.240388	-3.45065	796	TRUE	0.70938	0.450541	4.79714	1.78594e-06	1.78566e-05	3.74785	1367	0.999999	8.9297e-07	1	1.18591e-05	7710
RNF148	-0.0631152	0.112624	-2.35894	0.0185657	0.240431	-3.45266	796	FALSE	0.772408	0.166503	11.7666	1.62961e-30	1.45354e-28	58.1869	1367	1	8.14806e-31	1	7.40546e-29	378925
PCDH8	-0.0860732	-0.0725901	-2.3588	0.0185724	0.240431	-3.45296	796	FALSE	3.586	0.303939	20.4978	1.24895e-81	3.80175e-79	175.19	1367	1	6.24473e-82	1	1.90088e-79	5100
ZNF549	-0.0913234	-0.061951	-2.35821	0.0186016	0.240431	-3.45427	796	TRUE	0.59428	1.73555	2.6664	0.00775723	0.025065	-4.10488	1367	0.996121	0.00387862	1	0.0190182	256051
TBL1X	0.0793929	0.0726314	2.3582	0.0186069	0.240431	-3.4543	781	FALSE	-0.0312419	3.27768	-0.122456	0.902556	0.935231	-7.63765	1367	0.451278	0.548722	0.930346	1	6907
C17orf49	-0.105047	-0.249619	-2.35786	0.0186229	0.240431	-3.45506	784	FALSE	0.421691	5.6001	2.5113	0.0121434	0.0363756	-4.50385	1367	0.993928	0.00607171	1	0.0279162	124944
CTH	-0.0655551	0.145943	-2.35751	0.0186367	0.240431	-3.45583	796	FALSE	0.183898	2.82231	0.620002	0.53536	0.673977	-7.45325	1367	0.73232	0.26768	1	0.643088	1491
EXO5	0.074681	-0.141005	2.3574	0.0186421	0.240431	-3.45607	796	FALSE	0.546682	3.25677	2.16949	0.0302171	0.0772528	-5.29939	1367	0.984891	0.0151085	1	0.0607541	64789
EBNA1BP2	0.100093	-1.09617	2.35734	0.0186453	0.240431	-3.45622	796	FALSE	0.331539	6.81337	1.98957	0.0468376	0.109871	-5.6718	1367	0.976581	0.0234188	1	0.0878698	10969
ZNF841	0.0743613	-0.0283648	2.35728	0.0186481	0.240431	-3.45634	796	TRUE	0.0296979	2.61856	0.123338	0.901858	0.93476	-7.63754	1367	0.549071	0.450929	1	0.939635	284371
OPN1LW	0.0783448	0.00561533	2.3569	0.0186682	0.240431	-3.4572	793	FALSE	-0.00702411	0.00692134	-0.249519	0.802997	0.869071	-7.61405	1367	0.401499	0.598501	0.872766	1	5956
IL6	0.0783511	0.191976	2.35684	0.0186702	0.240431	-3.45733	796	FALSE	-1.97742	2.03016	-3.5793	0.000356577	0.00188429	-1.279	1367	0.000178289	0.999822	0.00323773	1	3569
TRNAU1AP	0.145262	-0.420782	2.3557	0.0187273	0.240994	-3.45987	796	FALSE	0.40958	4.26802	2.99342	0.00280821	0.0107042	-3.18625	1367	0.998596	0.00140411	1	0.00795232	54952
LPIN1	0.065828	0.215277	2.35496	0.0187643	0.240995	-3.46151	796	FALSE	-0.555155	3.85048	-2.29224	0.0220433	0.0597067	-5.02697	1367	0.0110216	0.988978	0.0833365	1	23175
SZRD1	0.108539	-0.238463	2.35489	0.0187676	0.240995	-3.46165	796	FALSE	0.545852	6.17272	3.60861	0.000318951	0.00170805	-1.17479	1367	0.999841	0.000159476	1	0.00119838	26099
ZNRD1	0.14078	-0.963208	2.3547	0.0187806	0.240995	-3.46207	784	FALSE	NA	NA	NA	NA	NA	NA	NA	NA	NA	NA	NA	NA
WFIKKN1	0.0804434	-0.10793	2.35465	0.0187796	0.240995	-3.46219	796	FALSE	-0.0748368	0.370311	-0.746398	0.455556	0.603578	-7.36706	1367	0.227778	0.772222	0.646359	1	117166
RBPJ	0.129059	-0.173759	2.35386	0.0188191	0.241319	-3.46394	796	TRUE	0.153251	4.64551	0.80334	0.421918	0.573328	-7.32302	1367	0.789041	0.210959	1	0.532381	3516
PSMD13	0.115276	-1.26663	2.35308	0.0188587	0.241656	-3.46568	796	FALSE	0.0371301	7.202	0.305466	0.760058	0.840966	-7.59855	1367	0.619971	0.380029	1	0.834514	5719
MST1R	-0.0874658	-0.0633849	-2.35168	0.0189291	0.242351	-3.46878	796	FALSE	-2.29487	2.47904	-4.37777	1.29033e-05	0.000103838	1.85618	1367	6.45166e-06	0.999994	0.000196387	1	4486
CDC23	-0.119126	-1.62144	-2.35147	0.0189398	0.242351	-3.46925	796	FALSE	0.281964	4.84434	2.21008	0.0272649	0.0709057	-5.21096	1367	0.986368	0.0136324	1	0.0556351	8697
TNRC18	0.114949	-0.166963	2.35031	0.0189983	0.242929	-3.47182	796	FALSE	0.325656	5.17066	1.35027	0.177154	0.306144	-6.73551	1367	0.911423	0.0885769	1	0.264339	84629
HMGCR	0.157207	-0.824146	2.34989	0.0190196	0.242952	-3.47275	796	FALSE	1.23263	5.31239	6.32298	3.46738e-10	7.05881e-09	12.0275	1367	1	1.73369e-10	1	4.26243e-09	3156
ZG16B	-0.0736112	-0.0225806	-2.34969	0.0190301	0.242952	-3.47321	796	FALSE	-1.00076	1.37263	-2.56864	0.0103151	0.0317977	-4.3591	1367	0.00515757	0.994842	0.0459817	1	124220
GBA2	-0.0728267	0.027864	-2.34949	0.0190403	0.242952	-3.47365	796	FALSE	-0.353172	5.05276	-2.08208	0.0375211	0.0919072	-5.48432	1367	0.0187605	0.981239	0.124336	1	57704
HAGHL	0.0701516	-0.00546559	2.34823	0.0191041	0.243427	-3.47643	796	FALSE	-1.49492	3.56102	-5.68112	1.6331e-08	2.53792e-07	8.28022	1367	8.1655e-09	1	6.28875e-07	1	84264
RIPOR3	0.0931995	-0.171938	2.34804	0.0191139	0.243427	-3.47686	796	FALSE	2.65666	0.833591	9.23859	9.25814e-20	4.73449e-18	33.6851	1367	1	4.62907e-20	1	2.4866e-18	140876
SH3BP5L	0.0929954	-0.109814	2.34783	0.0191247	0.243427	-3.47733	796	FALSE	0.0679566	3.97369	0.416116	0.67739	0.783446	-7.55869	1367	0.661305	0.338695	1	0.767296	80851
CTNNA2	0.0854019	-0.147331	2.34764	0.0191341	0.243427	-3.47774	796	FALSE	-0.462806	0.482713	-1.88257	0.0599706	0.133541	-5.87807	1367	0.0299853	0.970015	0.17526	1	1496
UNC119	0.0958542	-0.258344	2.34744	0.0191447	0.243427	-3.4782	796	FALSE	0.196443	4.27489	1.02426	0.305892	0.456541	-7.12157	1367	0.847054	0.152946	1	0.411079	9094
FAM160A2	-0.0877567	0.0984351	-2.34594	0.0192212	0.244228	-3.48152	796	FALSE	-0.0971507	3.83395	-0.647971	0.517113	0.658741	-7.43555	1367	0.258556	0.741444	0.694978	1	84067
GMPPB	0.144874	-0.901581	2.34379	0.0193318	0.245382	-3.48628	796	FALSE	-0.337994	4.09654	-1.73164	0.0835643	0.172754	-6.14977	1367	0.0417821	0.958218	0.2196	1	29925
AQP6	-0.0885055	-0.17923	-2.34364	0.0193391	0.245382	-3.4866	796	FALSE	-0.12823	0.183308	-1.89683	0.0580611	0.130135	-5.85124	1367	0.0290306	0.970969	0.171193	1	363
TBCK	-0.0946887	0.00590916	-2.34284	0.0193806	0.245737	-3.48838	796	FALSE	0.294397	3.01472	1.79128	0.0734689	0.156546	-6.04509	1367	0.963266	0.0367345	1	0.127801	93627
ZDHHC9	0.0676329	0.155183	2.34243	0.0194028	0.245846	-3.48929	793	FALSE	-0.0446597	4.15248	-0.214605	0.830108	0.887494	-7.62214	1367	0.415054	0.584946	0.888832	1	51114
OR2T3	0.0807165	-0.203193	2.34177	0.0194358	0.246091	-3.49074	796	FALSE	-0.0190882	0.0195267	-0.411055	0.681097	0.786262	-7.56078	1367	0.340548	0.659452	0.802333	1	343173
KHK	0.069559	-0.101726	2.34106	0.0194727	0.246252	-3.49232	796	FALSE	1.84887	2.17485	7.3526	3.33672e-13	9.92067e-12	18.8229	1367	1	1.66836e-13	1	5.66268e-12	3795
ELOA3D	0.0796027	0.239418	2.341	0.0194756	0.246252	-3.49244	796	FALSE	NA	NA	NA	NA	NA	NA	NA	NA	NA	NA	NA	NA
CROCC	0.110606	-0.16896	2.34031	0.0195116	0.246534	-3.49397	796	FALSE	0.423562	3.28253	1.71249	0.0870324	0.178276	-6.18261	1367	0.956484	0.0435162	1	0.14705	9696
PCNX3	0.110551	-0.448727	2.33992	0.0195318	0.246534	-3.49484	796	FALSE	-0.263008	4.44716	-1.73985	0.0821101	0.170562	-6.13556	1367	0.041055	0.958945	0.217195	1	399909
ADH5	-0.0846135	-0.061393	-2.33958	0.0195495	0.246534	-3.49559	796	FALSE	0.448668	6.65631	2.83955	0.00458468	0.0161618	-3.63158	1367	0.997708	0.00229234	1	0.0121303	128
HOMER2	-0.0706153	-0.0805556	-2.33952	0.0195524	0.246534	-3.49571	796	FALSE	0.0705712	3.08031	0.215684	0.829266	0.886841	-7.62191	1367	0.585367	0.414633	1	0.88536	9455
GPR18	0.0865651	-0.0624337	2.3381	0.0196262	0.247183	-3.49884	796	FALSE	-0.375531	0.401004	-1.60825	0.108011	0.210757	-6.35507	1367	0.0540054	0.945995	0.262858	1	2841
CBL	0.0920685	0.0240995	2.33751	0.0196573	0.247183	-3.50015	796	FALSE	-0.0855342	3.28873	-0.511195	0.609297	0.732984	-7.51468	1367	0.304649	0.695351	0.759325	1	867
LILRA4	0.0908228	-0.0491143	2.33728	0.0196693	0.247183	-3.50066	796	FALSE	-0.0164204	0.0701238	-0.201874	0.840045	0.893882	-7.62479	1367	0.420023	0.579977	0.894081	1	23547
XPA	0.0982841	-0.274401	2.33725	0.0196707	0.247183	-3.50072	796	TRUE	0.500677	3.64333	3.88093	0.000109018	0.000677019	-0.166947	1367	0.999945	5.45089e-05	1	0.000471926	7507
ALKBH7	0.0891731	-0.153963	2.33719	0.0196738	0.247183	-3.50085	796	FALSE	0.00118531	4.60867	0.00787427	0.993718	0.995952	-7.6451	1367	0.503141	0.496859	0.996564	1	84266
SH2D3A	-0.0764056	0.0385351	-2.33696	0.0196857	0.247183	-3.50135	796	FALSE	-1.51522	2.73545	-3.4323	0.000616355	0.00298877	-1.78896	1367	0.000308178	0.999692	0.00497887	1	10045
NPY1R	-0.0608184	0.00638414	-2.33651	0.0197093	0.247308	-3.50235	796	FALSE	5.08785	0.481934	25.39	8.13783e-117	4.21781e-114	255.862	1367	1	4.06891e-117	1	2.10891e-114	4886
SIX4	-0.087079	-0.0860686	-2.33506	0.0197857	0.247814	-3.50556	796	TRUE	-0.402742	2.12065	-1.55672	0.119769	0.227993	-6.43635	1367	0.0598844	0.940116	0.28154	1	51804
SESN1	-0.0832395	0.0606544	-2.33502	0.0197878	0.247814	-3.50565	796	FALSE	0.124307	2.84785	0.535225	0.592582	0.720276	-7.50213	1367	0.703709	0.296291	1	0.694822	27244
SYVN1	0.142327	-0.405035	2.33485	0.0197967	0.247814	-3.50602	796	FALSE	-0.506021	4.6396	-2.81816	0.00489951	0.0170864	-3.69162	1367	0.00244975	0.99755	0.0254628	1	84447
CHST14	0.0942813	0.152289	2.33466	0.0198062	0.247814	-3.50642	796	FALSE	-0.211401	3.6739	-0.914628	0.360548	0.514146	-7.22762	1367	0.180274	0.819726	0.567671	1	113189
LACRT	-0.0778258	-0.0455353	-2.33444	0.019818	0.247814	-3.50691	796	FALSE	0.132761	0.0109024	4.32738	1.61879e-05	0.000126605	1.64017	1367	0.999992	8.09393e-06	1	8.62797e-05	90070
H6PD	0.0914302	-0.208883	2.33411	0.0198353	0.247859	-3.50764	796	FALSE	0.412734	3.04038	1.91431	0.0557897	0.12621	-5.81808	1367	0.972105	0.0278948	1	0.101622	9563
SCN3B	-0.0842015	-0.113743	-2.3324	0.0199256	0.248816	-3.51141	796	FALSE	0.449145	0.383558	2.29126	0.0220997	0.0598089	-5.02919	1367	0.98895	0.0110499	1	0.0465926	55800
MAGEA6	0.0765148	-0.170734	2.33198	0.019949	0.248853	-3.51234	793	FALSE	-1.06685	2.04379	-1.74108	0.0818939	0.170242	-6.13342	1367	0.0409469	0.959053	0.216917	1	4105
HAPLN2	0.100684	-0.432527	2.33182	0.019956	0.248853	-3.51268	796	FALSE	-0.0138878	0.228672	-0.144105	0.885439	0.924538	-7.63477	1367	0.442719	0.557281	0.921327	1	60484
RNF139	-0.0932728	-0.188569	-2.33017	0.0200437	0.249775	-3.51632	796	FALSE	0.309242	4.44042	2.21574	0.0268737	0.0700119	-5.1985	1367	0.986563	0.0134369	1	0.0549188	11236
KLHL23	-0.0702978	0.143167	-2.32885	0.0201138	0.250476	-3.51921	796	FALSE	1.52157	3.12972	5.76309	1.0194e-08	1.6539e-07	8.73754	1367	1	5.09701e-09	1	1.03107e-07	100526832
VEGFA	-0.074959	-0.0206067	-2.32809	0.0201585	0.25086	-3.5209	784	FALSE	-0.143023	5.79401	-0.47125	0.637537	0.754555	-7.53427	1367	0.318769	0.681231	0.777887	1	7422
FN1	-0.0789718	0.0255837	-2.32732	0.0201957	0.25115	-3.52259	796	FALSE	1.97473	6.16623	2.34278	0.0192837	0.0533071	-4.91049	1367	0.990358	0.00964186	1	0.0414067	2335
IL27RA	0.0814006	-0.107023	2.32683	0.0202217	0.251301	-3.52365	796	FALSE	0.255772	2.71079	0.894522	0.3712	0.524566	-7.24577	1367	0.8144	0.1856	1	0.480461	9466
CLNS1A	-0.129726	-1.50594	-2.32631	0.0202496	0.251475	-3.5248	796	FALSE	0.352366	7.19635	2.29436	0.0219207	0.0594167	-5.02212	1367	0.98904	0.0109603	1	0.0462864	1207
ZYG11B	-0.0855646	-0.191121	-2.32567	0.0202838	0.251728	-3.5262	796	FALSE	0.488573	2.60044	3.36539	0.000785563	0.00366985	-2.01414	1367	0.999607	0.000392782	1	0.00263554	79699
DGAT2	0.0732432	0.0978005	2.32491	0.0203251	0.252067	-3.52788	796	FALSE	0.27959	2.47944	0.916958	0.359327	0.512938	-7.22549	1367	0.820337	0.179663	1	0.46838	84649
C1orf109	-0.196639	-1.85837	-2.32453	0.0203452	0.252144	-3.5287	796	FALSE	0.502637	4.73168	2.94877	0.00324467	0.0120728	-3.31788	1367	0.998378	0.00162233	1	0.0089762	54955
IFNL3	0.0896716	-0.00734892	2.32314	0.0204202	0.25227	-3.53176	796	FALSE	-0.040616	0.042154	-0.882534	0.377643	0.531021	-7.2564	1367	0.188822	0.811178	0.582722	1	282617
INPP5A	-0.0975881	-0.108002	-2.32313	0.0204206	0.25227	-3.53177	796	FALSE	-0.0334314	3.22801	-0.175474	0.860733	0.908148	-7.62976	1367	0.430367	0.569633	0.906795	1	3632
BIRC7	0.0714378	0.150447	2.32261	0.0204489	0.25227	-3.53292	796	FALSE	-0.415872	0.474841	-1.50427	0.132742	0.246666	-6.51636	1367	0.066371	0.933629	0.301754	1	79444
LRRN1	-0.0892152	0.209737	-2.32256	0.0204518	0.25227	-3.53304	796	FALSE	-0.502293	0.958272	-1.41432	0.157496	0.280359	-6.64723	1367	0.0787482	0.921252	0.336862	1	57633
RAD9B	0.0803959	0.00663963	2.32244	0.0204582	0.25227	-3.5333	796	FALSE	-0.122056	0.601953	-1.18376	0.236713	0.377752	-6.94591	1367	0.118357	0.881643	0.435941	1	144715
HSPB3	-0.0802623	0.0762873	-2.32209	0.0204771	0.25227	-3.53406	796	FALSE	-0.343841	0.492879	-1.37097	0.170609	0.297622	-6.70742	1367	0.0853043	0.914696	0.354317	1	8988
NUP107	0.114543	-0.857509	2.32207	0.020478	0.25227	-3.5341	796	FALSE	0.473279	5.84351	2.59196	0.00964472	0.0300743	-4.29931	1367	0.995178	0.00482236	1	0.0229361	57122
SPPL2C	-0.0896402	-0.277847	-2.32178	0.0204939	0.25227	-3.53475	796	FALSE	0.0590495	0.00729694	6.00216	2.49084e-09	4.48095e-08	10.107	1367	1	1.24542e-09	1	2.73579e-08	162540
SBSN	0.0953586	-0.123382	2.32122	0.0205242	0.25227	-3.53597	796	FALSE	-0.591682	0.622321	-2.27734	0.0229202	0.0615085	-5.06084	1367	0.0114601	0.98854	0.0856303	1	374897
NKAIN1	0.0749522	-0.0202046	2.32117	0.0205271	0.25227	-3.53609	796	FALSE	1.57072	0.698631	5.96266	3.15495e-09	5.5814e-08	9.87712	1367	1	1.57747e-09	1	3.42208e-08	79570
RIC1	0.252275	-0.75977	2.32114	0.0205285	0.25227	-3.53614	796	FALSE	0.0509754	3.17734	0.267713	0.788961	0.860134	-7.60935	1367	0.60552	0.39448	1	0.855708	57589
PTPMT1	-0.16955	-0.817344	-2.32106	0.020533	0.25227	-3.53633	796	FALSE	-1.16571	5.76197	-7.45054	1.64173e-13	5.08619e-12	19.5187	1367	8.20867e-14	1	2.15641e-11	1	114971
FAM200B	-0.0844093	-0.269795	-2.32096	0.0205384	0.25227	-3.53654	796	TRUE	-0.0811742	4.91639	-0.414786	0.678364	0.784005	-7.55925	1367	0.339182	0.660818	0.800356	1	285550
MCFD2	0.0801642	-0.134589	2.32074	0.0205503	0.25227	-3.53702	796	FALSE	-0.422765	5.85732	-2.14393	0.0322143	0.0813609	-5.35425	1367	0.0161071	0.983893	0.11115	1	90411
CPT1B	-0.0771767	-0.271095	-2.32047	0.020565	0.25228	-3.53762	796	FALSE	0.306815	3.73531	1.10531	0.26922	0.415878	-7.03548	1367	0.86539	0.13461	1	0.370361	1375
HIST1H4I	0.0976111	0.321317	2.31985	0.0205985	0.25251	-3.53897	796	FALSE	NA	NA	NA	NA	NA	NA	NA	NA	NA	NA	NA	NA
LRRK2	-0.0743879	-0.0213358	-2.31936	0.020625	0.25251	-3.54003	796	FALSE	0.483004	0.60699	2.39049	0.0169606	0.0480929	-4.79819	1367	0.99152	0.00848028	1	0.0371547	120892
ABCA7	-0.0849818	0.0575702	-2.31905	0.0206421	0.25251	-3.54072	796	FALSE	-0.979495	3.32299	-3.54514	0.000405645	0.00209452	-1.39937	1367	0.000202823	0.999797	0.00356184	1	10347
THOC7	-0.112831	-1.26621	-2.31876	0.0206581	0.25251	-3.54136	796	FALSE	-0.504427	6.11563	-3.74235	0.000189866	0.00109769	-0.688798	1367	9.49328e-05	0.999905	0.00194917	1	80145
KIAA1147	-0.0999461	-0.115657	-2.31872	0.02066	0.25251	-3.54144	796	FALSE	NA	NA	NA	NA	NA	NA	NA	NA	NA	NA	NA	NA
UEVLD	0.0780278	0.0648946	2.31859	0.0206674	0.25251	-3.54174	796	FALSE	-0.158757	3.4248	-0.839902	0.40111	0.553746	-7.29304	1367	0.200555	0.799445	0.603491	1	55293
ZBTB2	-0.119535	-0.138035	-2.31787	0.0207063	0.252815	-3.5433	796	TRUE	0.226024	3.59698	1.80787	0.0708464	0.152192	-6.01536	1367	0.964577	0.0354232	1	0.12412	57621
WDR63	0.0751717	-0.15642	2.31718	0.0207445	0.252843	-3.54482	796	FALSE	NA	NA	NA	NA	NA	NA	NA	NA	NA	NA	NA	NA
OSBPL6	-0.0753791	-0.0991132	-2.31715	0.020746	0.252843	-3.54488	796	FALSE	0.617865	1.64268	2.22001	0.026582	0.0694499	-5.18908	1367	0.986709	0.013291	1	0.0544269	114880
SPINK14	-0.0754147	-0.143228	-2.31707	0.0207505	0.252843	-3.54506	796	FALSE	-0.00566433	0.00558146	-0.414883	0.678292	0.783982	-7.55921	1367	0.339146	0.660854	0.800356	1	408187
TMEM94	0.104801	-0.0166085	2.31647	0.0207829	0.253068	-3.54636	796	FALSE	0.396895	5.14413	2.15289	0.031502	0.0799621	-5.3351	1367	0.984249	0.015751	1	0.0629679	9772
HAUS8	0.127498	-0.783209	2.31615	0.0208007	0.253115	-3.54707	796	FALSE	0.225848	4.10914	1.33913	0.180751	0.310792	-6.75044	1367	0.909625	0.0903754	1	0.268494	93323
ZSCAN2	-0.0784973	-0.128434	-2.31565	0.0208283	0.253209	-3.54817	796	TRUE	0.526203	3.16834	2.89139	0.00389611	0.0140966	-3.48414	1367	0.998052	0.00194806	1	0.0105277	54993
WNT9B	0.0800025	-0.0244775	2.31535	0.0208447	0.253209	-3.54882	796	FALSE	-0.0267187	0.0319795	-0.561887	0.574285	0.707025	-7.48753	1367	0.287143	0.712857	0.736807	1	7484
CASP9	0.0904536	-0.0871275	2.31525	0.0208504	0.253209	-3.54904	796	FALSE	-0.465919	3.10786	-2.91095	0.00366176	0.013373	-3.42783	1367	0.00183088	0.998169	0.0203188	1	842
ADORA1	0.0863868	-0.0470662	2.31481	0.0208744	0.253331	-3.55	796	FALSE	-1.14948	1.50691	-3.09065	0.00203758	0.00818145	-2.89294	1367	0.00101879	0.998981	0.0126866	1	134
PTGIS	0.0862061	-0.0925107	2.31443	0.0208954	0.253417	-3.55083	796	FALSE	0.101051	0.684385	0.310042	0.756577	0.838776	-7.59715	1367	0.621712	0.378288	1	0.831882	5740
SH3KBP1	0.071922	0.162611	2.31398	0.020921	0.253557	-3.55181	793	FALSE	-1.14439	4.58637	-3.58851	0.000344327	0.0018271	-1.24634	1367	0.000172163	0.999828	0.00314436	1	30011
PNMA3	0.0602992	0.190184	2.31314	0.0209672	0.253712	-3.55364	793	FALSE	1.4834	0.305593	9.47118	1.17095e-20	6.37936e-19	35.7266	1367	1	5.85476e-21	1	3.3218e-19	29944
NOX5	-0.0710345	0.100564	-2.31308	0.02097	0.253712	-3.55378	796	FALSE	-0.0483596	0.293691	-0.310211	0.756448	0.838714	-7.59709	1367	0.378224	0.621776	0.845657	1	79400
CPT1A	-0.0881681	-0.241698	-2.31261	0.0209959	0.253712	-3.55481	796	FALSE	0.659824	4.09596	2.11585	0.0345383	0.086119	-5.41378	1367	0.982731	0.0172692	1	0.0681421	1374
JUNB	0.141377	-0.330146	2.31254	0.0209994	0.253712	-3.55495	796	TRUE	-1.75116	5.35944	-5.30163	1.337e-07	1.72309e-06	6.24455	1367	6.68499e-08	1	3.87305e-06	1	3726
OR7A5	0.0742657	0.248321	2.31246	0.0210038	0.253712	-3.55512	796	FALSE	-0.00583219	0.0169455	-0.239118	0.81105	0.874628	-7.61659	1367	0.405525	0.594475	0.878035	1	26659
LRP1B	-0.095048	-0.249685	-2.31168	0.0210472	0.254066	-3.55683	796	FALSE	1.29496	0.254803	10.4042	1.89007e-24	1.30381e-22	44.3579	1367	1	9.45035e-25	1	6.7122e-23	53353
PTPDC1	-0.0773099	0.00466048	-2.31115	0.0210767	0.254254	-3.55799	796	FALSE	-0.0697605	2.49984	-0.377962	0.705517	0.803474	-7.57382	1367	0.352759	0.647241	0.816253	1	138639
MARCKSL1	-0.0866745	-0.223616	-2.31042	0.0211169	0.254569	-3.55957	796	FALSE	2.07284	6.0354	5.48218	4.99787e-08	7.0948e-07	7.19625	1367	1	2.49894e-08	1	4.50395e-07	65108
TGM3	0.0739799	0.152586	2.30925	0.0211823	0.254645	-3.56213	796	FALSE	0.0793639	0.238334	0.480345	0.631059	0.748895	-7.52995	1367	0.684471	0.315529	1	0.726138	7053
TESC	-0.0759982	0.212343	-2.3092	0.0211852	0.254645	-3.56225	796	FALSE	-0.647916	2.12948	-1.24225	0.214357	0.352066	-6.87514	1367	0.107178	0.892822	0.409843	1	54997
SAMHD1	0.102142	-0.226977	2.30907	0.0211925	0.254645	-3.56253	796	FALSE	-0.438879	3.65216	-1.70777	0.0879069	0.179741	-6.19066	1367	0.0439535	0.956047	0.227871	1	25939
CNGA4	-0.0759727	0.0101998	-2.30899	0.0211966	0.254645	-3.56269	796	FALSE	-0.0601583	0.137306	-0.927613	0.353772	0.507464	-7.21569	1367	0.176886	0.823114	0.561892	1	1262
SPRR1A	0.0706911	0.0772582	2.30894	0.0211994	0.254645	-3.5628	796	FALSE	-0.489762	0.496347	-1.61105	0.1074	0.209842	-6.35059	1367	0.0536998	0.9463	0.261814	1	6698
CERS1	0.0783471	-0.0100834	2.30856	0.0212208	0.254645	-3.56364	796	FALSE	2.02819	1.58967	6.25647	5.25801e-10	1.0449e-08	11.6216	1367	1	2.62901e-10	1	6.32578e-09	10715
HYKK	-0.0778764	-0.167129	-2.30841	0.0212293	0.254645	-3.56397	796	FALSE	-0.632203	1.90736	-3.28447	0.00104763	0.00467652	-2.28062	1367	0.000523813	0.999476	0.00759272	1	123688
RIMKLB	0.0905741	-0.139662	2.30773	0.0212674	0.254645	-3.56545	796	FALSE	1.25829	3.73812	3.16505	0.0015848	0.00661554	-2.66224	1367	0.999208	0.000792402	1	0.00482563	57494
FOSL1	0.198085	-0.324293	2.30754	0.0212779	0.254645	-3.56586	796	TRUE	-3.5413	4.56023	-5.98859	2.70192e-09	4.82895e-08	10.0279	1367	1.35096e-09	1	1.3218e-07	1	8061
SLC1A3	-0.0723559	0.0402813	-2.30732	0.0212903	0.254645	-3.56635	796	FALSE	0.930524	2.16433	2.05998	0.0395891	0.0959053	-5.52987	1367	0.980205	0.0197946	1	0.0762403	6507
SFTPA2	0.0737446	0.078298	2.30731	0.0212906	0.254645	-3.56635	796	FALSE	-0.106571	0.157283	-0.804048	0.421509	0.572917	-7.32245	1367	0.210755	0.789245	0.620645	1	729238
FBXL5	-0.107007	0.040983	-2.30729	0.0212919	0.254645	-3.5664	796	FALSE	0.390167	4.68014	2.4435	0.0146713	0.042616	-4.6708	1367	0.992664	0.00733563	1	0.0328297	26234
FZD2	0.0809879	-0.158454	2.30569	0.0213819	0.255553	-3.5699	796	FALSE	0.817079	2.82453	2.47606	0.0134044	0.0394863	-4.59119	1367	0.993298	0.00670219	1	0.0303132	2535
MINOS1	-0.184342	-0.666118	-2.30533	0.021402	0.255624	-3.57068	796	FALSE	NA	NA	NA	NA	NA	NA	NA	NA	NA	NA	NA	NA
TAS2R5	-0.0694241	0.205525	-2.30397	0.0214784	0.255756	-3.57363	796	FALSE	-0.149093	0.73689	-1.18885	0.234704	0.375766	-6.93988	1367	0.117352	0.882648	0.434368	1	54429
RBM4B	-0.0894794	-0.159545	-2.30395	0.0214796	0.255756	-3.57367	796	FALSE	0.331564	4.31378	2.35198	0.0188151	0.0522924	-4.889	1367	0.990592	0.00940756	1	0.0406326	83759
DSEL	-0.0693027	0.176662	-2.30383	0.0214866	0.255756	-3.57394	796	FALSE	1.5664	1.10522	5.59441	2.67094e-08	3.98604e-07	7.80321	1367	1	1.33547e-08	1	2.5207e-07	92126
PEPD	-0.0892861	0.00201837	-2.30342	0.0215097	0.255756	-3.57483	796	FALSE	-0.278103	5.09008	-1.26838	0.204878	0.341054	-6.84243	1367	0.102439	0.897561	0.398716	1	5184
POP4	-0.126342	-0.570176	-2.30339	0.021511	0.255756	-3.57488	796	FALSE	-0.217042	6.32167	-1.51744	0.129386	0.241836	-6.49653	1367	0.064693	0.935307	0.296727	1	10775
MSH6	0.0816092	0.0403962	2.30326	0.0215227	0.255756	-3.57517	784	FALSE	0.921335	5.1394	4.20298	2.80524e-05	0.000205879	1.11739	1367	0.999986	1.40262e-05	1	0.000141271	2956
HECTD2	0.0852084	0.0160584	2.30312	0.0215262	0.255756	-3.57547	796	FALSE	0.626939	2.03142	2.87528	0.00409923	0.0147294	-3.53022	1367	0.99795	0.00204961	1	0.0110161	143279
DBP	0.0903508	-0.161306	2.30304	0.0215313	0.255756	-3.57566	796	TRUE	1.70562	3.1877	6.83854	1.20306e-11	2.98077e-10	15.3107	1367	1	6.01532e-12	1	1.75579e-10	1628
ACBD6	0.0762531	0.0773948	2.3028	0.0215447	0.255756	-3.57618	796	FALSE	0.486595	5.53503	3.87535	0.00011152	0.000690989	-0.188327	1367	0.999944	5.57598e-05	1	0.000481453	100527964
PDLIM2	0.0695456	0.0449295	2.30263	0.0215542	0.255756	-3.57654	796	FALSE	-2.76303	4.54635	-7.07526	2.37587e-12	6.45354e-11	16.8987	1367	1.18793e-12	1	2.42351e-10	1	64236
GPR161	0.0864204	0.012182	2.30173	0.0216052	0.256064	-3.5785	796	FALSE	1.10602	2.2761	3.72586	0.000202591	0.00115938	-0.749685	1367	0.999899	0.000101296	1	0.00080637	23432
SP3	-0.107434	-0.275638	-2.30167	0.0216083	0.256064	-3.57862	796	TRUE	0.255436	5.00547	1.80322	0.0715744	0.153412	-6.02373	1367	0.964213	0.0357872	1	0.125213	6670
KIR2DL1	0.0882717	-0.0922336	2.30102	0.0216454	0.256093	-3.58004	796	FALSE	-0.0235565	0.0341602	-0.310826	0.755981	0.838487	-7.5969	1367	0.37799	0.62201	0.845462	1	3802
PRR5L	-0.0812566	-0.0334853	-2.30088	0.0216533	0.256093	-3.58034	796	FALSE	2.09394	2.17234	5.51477	4.17121e-08	6.01919e-07	7.37132	1367	1	2.08561e-08	1	3.80929e-07	79899
DYNAP	0.0607645	0.185237	2.30064	0.021667	0.256093	-3.58086	796	FALSE	-0.0386889	0.0381229	-1.07648	0.281902	0.430249	-7.06685	1367	0.140951	0.859049	0.48788	1	284254
C12orf60	-0.0747141	0.099928	-2.30048	0.0216762	0.256093	-3.58122	796	FALSE	-0.0940024	1.49255	-0.664017	0.506791	0.649605	-7.42504	1367	0.253396	0.746604	0.687225	1	144608
QTRT2	0.0924652	0.0269914	2.29991	0.0217088	0.256093	-3.58246	796	FALSE	0.11699	4.08084	0.816986	0.414079	0.565744	-7.31199	1367	0.792961	0.207039	1	0.524421	79691
HAUS3	-0.1308	-0.90992	-2.29962	0.0217251	0.256093	-3.58308	796	FALSE	0.396261	3.43015	3.03785	0.00242788	0.00946697	-3.05336	1367	0.998786	0.00121394	1	0.00701197	79441
SPOCK2	0.082771	0.055854	2.29956	0.0217287	0.256093	-3.58322	796	FALSE	-0.840157	1.10917	-2.21727	0.0267685	0.0698136	-5.19512	1367	0.0133842	0.986616	0.0963678	1	9806
DCAKD	-0.08338	-0.247941	-2.29944	0.0217353	0.256093	-3.58347	796	FALSE	0.744985	4.17994	4.41904	1.06977e-05	8.76337e-05	2.03489	1367	0.999995	5.34887e-06	1	5.94639e-05	79877
ADAMTS1	0.095176	-0.0598631	2.29939	0.021738	0.256093	-3.58357	796	FALSE	-0.0761334	2.58839	-0.144895	0.884815	0.924138	-7.63465	1367	0.442408	0.557592	0.921078	1	9510
POLR3B	0.133866	-1.51223	2.29865	0.0217842	0.25647	-3.58517	784	FALSE	0.537413	2.68752	4.01018	6.39559e-05	0.000423363	0.336469	1367	0.999968	3.19779e-05	1	0.00029412	55703
WDCP	0.0898368	0.00465696	2.29818	0.0218076	0.256499	-3.58622	796	FALSE	0.928515	2.77475	6.09099	1.45627e-09	2.71399e-08	10.6293	1367	1	7.28137e-10	1	1.65444e-08	80304
POLR2F	0.106544	-1.08341	2.29812	0.0218149	0.256499	-3.58634	784	FALSE	0.718963	6.79248	4.84573	1.4055e-06	1.45144e-05	3.97785	1367	0.999999	7.02749e-07	1	9.60558e-06	5435
SLC18A1	-0.0781112	0.160438	-2.29776	0.0218317	0.256529	-3.58713	796	FALSE	-0.123297	0.217503	-0.690976	0.489698	0.634523	-7.40681	1367	0.244849	0.755151	0.674346	1	6570
CRAMP1	0.140026	-0.396258	2.29652	0.0219025	0.257195	-3.58981	796	FALSE	0.350925	3.13553	2.19187	0.0285569	0.0737755	-5.25083	1367	0.985722	0.0142785	1	0.0579141	57585
LRRTM2	0.0764643	0.0147069	2.29561	0.0219548	0.257577	-3.59179	796	FALSE	-0.0269195	0.269828	-0.203683	0.838632	0.893121	-7.62442	1367	0.419316	0.580684	0.893568	1	26045
C6orf58	-0.0761707	0.00965734	-2.29546	0.0219635	0.257577	-3.59211	796	FALSE	-0.0452951	0.160811	-0.549092	0.583032	0.712889	-7.49463	1367	0.291516	0.708484	0.741728	1	352999
STXBP3	0.174323	-0.283505	2.29468	0.0220085	0.257674	-3.59381	796	FALSE	-0.198684	4.76251	-1.47715	0.139865	0.256379	-6.55666	1367	0.0699325	0.930068	0.311743	1	6814
TROAP	0.104275	-0.289472	2.29458	0.0220141	0.257674	-3.59402	796	FALSE	0.930816	5.63324	4.76701	2.06967e-06	2.03018e-05	3.60636	1367	0.999999	1.03483e-06	1	1.35092e-05	10024
LGALS7B	0.104817	-0.0741206	2.29457	0.0220145	0.257674	-3.59403	796	FALSE	-0.518668	0.555499	-1.76962	0.0770139	0.162314	-6.08352	1367	0.0385069	0.961493	0.208307	1	653499
NEDD8	-0.123611	-1.53581	-2.29377	0.0220606	0.257963	-3.59576	796	FALSE	0.189242	8.24569	1.45829	0.14499	0.263352	-6.58426	1367	0.927505	0.0724948	1	0.224291	4738
ATP6V0C	0.146969	-1.82177	2.29341	0.0220816	0.257963	-3.59655	796	FALSE	-0.184749	6.77879	-0.882538	0.377641	0.531021	-7.2564	1367	0.18882	0.81118	0.582722	1	527
NCKAP1	0.169028	-0.649533	2.29297	0.0221072	0.257963	-3.59751	796	FALSE	1.19134	5.39079	2.99243	0.00281732	0.0107326	-3.18921	1367	0.998591	0.00140866	1	0.00797104	10787
TUT4	-0.0816928	0.0707943	-2.29292	0.0221101	0.257963	-3.59762	796	FALSE	0.790266	4.75766	3.93595	8.70407e-05	0.000554913	0.0453652	1367	0.999956	4.35203e-05	1	0.000386742	23318
OR8I2	0.0964831	-0.277798	2.29291	0.0221103	0.257963	-3.59762	796	FALSE	-0.000831618	0.000819451	-0.192735	0.847195	0.898815	-7.62659	1367	0.423597	0.576403	0.898517	1	120586
PRRT2	-0.0892272	-0.107628	-2.29166	0.022183	0.258509	-3.60034	796	FALSE	2.07992	1.49721	7.04012	3.03223e-12	8.1785e-11	16.6598	1367	1	1.51612e-12	1	4.72757e-11	112476
SNX16	-0.0695893	0.00103949	-2.29161	0.0221857	0.258509	-3.60044	796	FALSE	0.082057	2.86722	0.486531	0.626669	0.746112	-7.52697	1367	0.686666	0.313334	1	0.722908	64089
DCT	-0.0678471	-0.0410807	-2.29056	0.0222467	0.259054	-3.60271	796	FALSE	-0.464833	0.531356	-1.29438	0.195753	0.329932	-6.80921	1367	0.0978767	0.902123	0.388368	1	1638
ICAM3	0.086471	-0.0906347	2.29009	0.022274	0.259196	-3.60373	796	FALSE	-2.02765	3.15112	-6.18873	8.00222e-10	1.55165e-08	11.2124	1367	4.00111e-10	1	4.31938e-08	1	3385
HCRTR2	-0.0780247	0.0875144	-2.28986	0.0222876	0.259196	-3.60423	796	FALSE	0.116251	0.0608971	1.52814	0.12671	0.238156	-6.48029	1367	0.936645	0.0633548	1	0.200819	3062
LIPT1	0.141031	-0.275126	2.28822	0.0223834	0.259531	-3.60778	796	FALSE	0.281084	2.82378	2.42014	0.0156442	0.0449655	-4.72729	1367	0.992178	0.00782212	1	0.0346752	51601
MAU2	-0.190798	-0.747089	-2.288	0.0223965	0.259531	-3.60826	796	FALSE	0.197622	4.12089	1.15966	0.246389	0.389402	-6.97408	1367	0.876805	0.123195	1	0.344388	23383
KIAA1522	-0.0824696	-0.00191238	-2.28762	0.0224183	0.259531	-3.60906	796	FALSE	-1.17238	3.79555	-2.87223	0.00413876	0.014852	-3.53892	1367	0.00206938	0.997931	0.0223953	1	57648
DGUOK	-0.0909306	0.0720611	-2.28754	0.022423	0.259531	-3.60924	796	FALSE	0.445318	6.42317	3.69244	0.000230868	0.00129796	-0.87222	1367	0.999885	0.000115434	1	0.000903172	1716
NUDC	0.110921	-0.911664	2.28739	0.022432	0.259531	-3.60957	796	FALSE	0.553031	6.65178	3.86557	0.000116036	0.000715504	-0.225727	1367	0.999942	5.80179e-05	1	0.000498481	10726
ZNF679	0.088267	-0.237241	2.28723	0.0224413	0.259531	-3.60991	796	TRUE	0.0914785	0.0540792	1.56215	0.118484	0.225884	-6.42791	1367	0.940758	0.0592419	1	0.189726	168417
HMCN1	-0.0822391	-0.0328378	-2.28699	0.0224555	0.259531	-3.61043	796	FALSE	5.17561	1.32181	12.6279	1.17754e-34	1.18229e-32	67.6427	1367	1	5.8877e-35	1	5.97399e-33	83872
DENND2A	-0.0856721	-0.129842	-2.28674	0.0224699	0.259531	-3.61097	796	FALSE	0.217115	1.15138	0.673452	0.500773	0.644087	-7.41875	1367	0.749613	0.250387	1	0.610355	27147
GLT6D1	-0.0655051	-0.0631218	-2.28648	0.0224853	0.259531	-3.61153	796	FALSE	-0.00117299	0.00328805	-0.126248	0.899554	0.933238	-7.63718	1367	0.449777	0.550223	0.928558	1	360203
HSPG2	-0.0645955	0.0360414	-2.28639	0.0224909	0.259531	-3.61174	796	FALSE	-1.53632	4.45018	-3.43322	0.0006143	0.00298088	-1.78585	1367	0.00030715	0.999693	0.00497064	1	3339
DUSP19	-0.0864837	-0.159121	-2.28627	0.0224978	0.259531	-3.61199	796	FALSE	0.605584	0.870183	5.3095	1.28168e-07	1.65403e-06	6.28537	1367	1	6.40842e-08	1	1.0631e-06	142679
SLF2	0.083708	-0.058256	2.28616	0.0225043	0.259531	-3.61223	796	FALSE	0.0641722	3.59189	0.40511	0.68546	0.789091	-7.56321	1367	0.65727	0.34273	1	0.774881	55719
TRAM1L1	-0.0787236	-0.109017	-2.28608	0.0225091	0.259531	-3.6124	796	FALSE	1.14726	1.13203	5.02728	5.63445e-07	6.34852e-06	4.85697	1367	1	2.81722e-07	1	4.14627e-06	133022
CTPS1	0.206284	-0.797101	2.28594	0.0225168	0.259531	-3.61269	796	FALSE	0.853849	5.57379	4.20433	2.78882e-05	0.00020483	1.12296	1367	0.999986	1.39441e-05	1	0.000140592	1503
RXFP4	-0.0728229	-0.0189668	-2.28526	0.0225569	0.259827	-3.61416	796	FALSE	-0.149002	0.262397	-1.31837	0.187601	0.319477	-6.77795	1367	0.0938006	0.906199	0.377823	1	339403
SESN3	0.0807755	0.0558593	2.28441	0.0226071	0.26024	-3.616	796	FALSE	0.29515	1.72059	0.90689	0.364625	0.517995	-7.23466	1367	0.817687	0.182313	1	0.473805	143686
SRPRA	-0.124323	-0.655986	-2.28367	0.0226509	0.260579	-3.6176	796	FALSE	-0.331127	6.15048	-2.02447	0.043116	0.102917	-5.60206	1367	0.021558	0.978442	0.137919	1	6734
SOWAHC	-0.0890465	-0.242418	-2.28327	0.0226745	0.260685	-3.61846	796	FALSE	0.18775	2.51792	0.642327	0.520769	0.661814	-7.43919	1367	0.739616	0.260384	1	0.629525	65124
TRIML1	0.0770318	0.0925892	2.28233	0.0227304	0.261162	-3.62049	796	FALSE	-0.0142773	0.0315748	-0.38771	0.698291	0.798326	-7.57009	1367	0.349146	0.650854	0.811682	1	339976
LYSMD4	-0.065214	0.170211	-2.28202	0.0227483	0.261181	-3.62114	796	FALSE	0.0426487	2.53034	0.278828	0.780419	0.854132	-7.60632	1367	0.60979	0.39021	1	0.849158	145748
NCDN	0.103577	-0.212024	2.28171	0.0227668	0.261181	-3.62181	796	FALSE	0.00615277	4.03927	0.0350246	0.972065	0.982595	-7.64452	1367	0.513967	0.486033	1	0.989461	23154
ARHGAP28	0.0811474	0.108682	2.28147	0.0227812	0.261181	-3.62234	796	FALSE	0.931526	0.900392	3.63822	0.000284754	0.0015509	-1.0687	1367	0.999858	0.000142377	1	0.00108736	79822
KHDRBS2	0.0853479	0.0567967	2.28066	0.0228294	0.261181	-3.62408	796	FALSE	-0.0254577	0.143226	-0.233613	0.81532	0.877604	-7.61789	1367	0.40766	0.59234	0.880371	1	202559
SLC34A3	0.0914852	-0.13406	2.28052	0.0228376	0.261181	-3.62438	796	FALSE	-0.103303	0.243192	-1.27571	0.202276	0.337974	-6.83313	1367	0.101138	0.898862	0.396063	1	142680
CLEC18A	0.0846322	-0.0750618	2.28047	0.0228408	0.261181	-3.62449	796	FALSE	-0.0445374	0.311005	-0.397449	0.691099	0.793082	-7.56628	1367	0.345549	0.654451	0.807236	1	348174
PTPN6	-0.0706539	0.0391182	-2.28029	0.0228517	0.261181	-3.62489	796	FALSE	-2.3453	3.41881	-4.51747	6.79822e-06	5.89025e-05	2.46767	1367	3.39911e-06	0.999997	0.000114195	1	5777
NUP133	0.116177	-1.36592	2.28019	0.0228574	0.261181	-3.62509	796	FALSE	0.586787	4.22911	4.53335	6.31333e-06	5.51575e-05	2.53838	1367	0.999997	3.15666e-06	1	3.70927e-05	55746
ADGRG3	-0.086792	-0.154256	-2.28	0.0228685	0.261181	-3.62549	796	FALSE	-0.178526	0.210154	-1.3056	0.191908	0.324993	-6.79466	1367	0.0959541	0.904046	0.383629	1	222487
ARID1A	0.173105	-0.318414	2.2797	0.0228905	0.261181	-3.62613	784	FALSE	0.761319	4.76838	3.55924	0.000384678	0.00200788	-1.34984	1367	0.999808	0.000192339	1	0.0014181	8289
ADD3	-0.078902	0.0433059	-2.27963	0.0228907	0.261181	-3.6263	796	FALSE	0.503478	4.84519	1.66013	0.0971186	0.194268	-6.2706	1367	0.951441	0.0485593	1	0.161055	120
PNPO	-0.0832018	-0.125141	-2.27887	0.0229362	0.261536	-3.62794	796	FALSE	-0.636119	4.03173	-3.81904	0.000139977	0.000842543	-0.402314	1367	6.99886e-05	0.99993	0.0014847	1	55163
GLG1	0.0693485	-0.11384	2.27818	0.0229772	0.261689	-3.62941	796	FALSE	2.19448	5.68464	11.0304	3.67277e-27	2.94698e-25	50.5378	1367	1	1.83639e-27	1	1.51795e-25	2734
SIGLEC15	0.0786095	-0.02156	2.27816	0.0229785	0.261689	-3.62946	796	FALSE	-0.231114	0.707198	-0.852305	0.394194	0.54743	-7.28257	1367	0.197097	0.802903	0.597775	1	284266
TMEM9B	-0.0770143	-0.213845	-2.27755	0.023015	0.26194	-3.63077	796	FALSE	-1.14664	4.82173	-7.7009	2.57933e-14	8.7392e-13	21.336	1367	1.28967e-14	1	4.05442e-12	1	56674
FAU	0.132106	-1.79267	2.27615	0.0230994	0.262683	-3.6338	796	FALSE	-0.0122915	9.59127	-0.101746	0.918973	0.946667	-7.63997	1367	0.459487	0.540513	0.941106	1	2197
CYP2W1	0.0895376	-0.148789	2.27598	0.0231092	0.262683	-3.63415	796	FALSE	-0.109582	0.383096	-0.571463	0.56778	0.701522	-7.48212	1367	0.28389	0.71611	0.732431	1	54905
AFTPH	0.0947034	-0.0298532	2.27517	0.023158	0.263072	-3.63589	796	FALSE	-0.487409	4.2323	-3.63082	0.000292966	0.00158841	-1.09531	1367	0.000146483	0.999854	0.00276759	1	54812
CEND1	0.086693	-0.184432	2.27479	0.0231811	0.263169	-3.63671	796	FALSE	-0.344304	0.998582	-1.11922	0.263243	0.409325	-7.02004	1367	0.131621	0.868379	0.468381	1	51286
RPH3A	-0.0744472	-0.150123	-2.27422	0.0232154	0.263292	-3.63793	796	FALSE	0.950697	0.169402	6.76037	2.03329e-11	4.85583e-10	14.7974	1367	1	1.01664e-11	1	2.86708e-10	22895
LAMP5	0.0769605	0.235691	2.27413	0.0232209	0.263292	-3.63813	796	FALSE	0.19738	0.436815	0.695409	0.486917	0.632144	-7.40375	1367	0.756541	0.243459	1	0.5965	24141
BMP10	-0.075666	-0.0535242	-2.2738	0.0232407	0.263351	-3.63883	796	FALSE	-0.0305975	0.0344423	-0.443802	0.657256	0.769299	-7.54681	1367	0.328628	0.671372	0.790133	1	27302
ADAM17	-0.0834253	0.0154888	-2.27171	0.0233675	0.264507	-3.64332	796	FALSE	-0.491922	4.25409	-2.85841	0.00432231	0.0153869	-3.57824	1367	0.00216116	0.997839	0.0231275	1	6868
KYNU	-0.0698214	-0.0241157	-2.27101	0.0234099	0.264507	-3.64482	796	FALSE	-1.9169	2.14631	-3.70313	0.000221435	0.00125154	-0.833112	1367	0.000110718	0.999889	0.00222795	1	8942
ACSBG2	-0.0737526	-0.0636378	-2.271	0.0234105	0.264507	-3.64484	796	FALSE	0.00821656	0.236463	0.131638	0.89529	0.930806	-7.63648	1367	0.552355	0.447645	1	0.93513	81616
ZDHHC20	-0.0971984	-0.0546091	-2.2708	0.0234231	0.264507	-3.64528	796	FALSE	0.623359	4.79549	3.58364	0.000350753	0.00185709	-1.26362	1367	0.999825	0.000175377	1	0.00130813	253832
OR2H1	0.0802086	-0.002252	2.27054	0.0234384	0.264507	-3.64582	796	FALSE	-0.00550317	0.0104258	-0.369907	0.711509	0.807613	-7.57683	1367	0.355755	0.644245	0.819693	1	26716
ADCK5	0.0853103	0.0123538	2.27032	0.023452	0.264507	-3.6463	796	FALSE	-0.0294935	3.08816	-0.168618	0.866122	0.911615	-7.63094	1367	0.433061	0.566939	0.909878	1	203054
PCDH20	-0.0820489	-0.175025	-2.2703	0.0234535	0.264507	-3.64635	796	FALSE	0.958659	0.412539	4.92678	9.38022e-07	1.00719e-05	4.36648	1367	1	4.69011e-07	1	6.63291e-06	64881
SIGLEC6	0.0847936	-0.0590247	2.2702	0.0234595	0.264507	-3.64657	796	FALSE	-0.234844	0.235611	-1.12477	0.260884	0.406778	-7.01383	1367	0.130442	0.869558	0.465778	1	946
NRCAM	-0.0702417	0.0489733	-2.26994	0.0234752	0.264519	-3.64712	796	FALSE	0.0118556	2.02838	0.0240557	0.980812	0.98796	-7.64485	1367	0.509594	0.490406	1	0.994805	4897
RCBTB2	-0.0690076	-0.201216	-2.26941	0.0235074	0.264717	-3.64825	796	FALSE	0.0236933	1.92921	0.0994628	0.920785	0.947953	-7.6402	1367	0.539607	0.460393	1	0.953277	1102
DLGAP3	0.0835012	-0.17454	2.26877	0.0235463	0.264848	-3.64961	796	FALSE	-0.0683618	0.426216	-0.357955	0.720432	0.813756	-7.58117	1367	0.360216	0.639784	0.824335	1	58512
SOCS3	0.193803	-0.31559	2.26854	0.0235605	0.264848	-3.65011	796	FALSE	-1.35518	2.90375	-3.63697	0.000286122	0.00155658	-1.07319	1367	0.000143061	0.999857	0.00271363	1	9021
CCDC96	0.0818323	-0.0522319	2.2685	0.0235629	0.264848	-3.65019	796	FALSE	-0.409045	0.890993	-3.37185	0.000767513	0.0035978	-1.99258	1367	0.000383757	0.999616	0.0059206	1	257236
KCNJ12	0.0990387	-0.223672	2.26781	0.0236052	0.26516	-3.65168	796	FALSE	0.17603	0.551993	0.932154	0.351422	0.50524	-7.21147	1367	0.824289	0.175711	1	0.46014	3768
CDAN1	-0.247757	-1.17724	-2.2676	0.0236225	0.26519	-3.65212	784	FALSE	0.147232	3.19865	1.03046	0.302975	0.453476	-7.11522	1367	0.848512	0.151488	1	0.407861	146059
CERCAM	0.0782539	-0.385002	2.26689	0.0236617	0.265466	-3.65365	796	FALSE	-0.0529698	4.10563	-0.135536	0.892208	0.928983	-7.63596	1367	0.446104	0.553896	0.924966	1	51148
VPREB3	0.07888	0.00173279	2.2665	0.0236857	0.265515	-3.65449	796	FALSE	-0.38651	0.834921	-1.02555	0.305287	0.455922	-7.12026	1367	0.152644	0.847356	0.512653	1	29802
ATP9B	0.0822167	-0.0511221	2.2662	0.023704	0.265515	-3.65512	796	FALSE	0.0716419	3.14868	0.32356	0.746321	0.831573	-7.59287	1367	0.62684	0.37316	1	0.823961	374868
HBB	0.067335	0.186186	2.26604	0.0237138	0.265515	-3.65546	796	FALSE	-0.165551	0.524704	-0.509725	0.610326	0.733735	-7.51543	1367	0.305163	0.694837	0.759787	1	3043
PNKD	-0.0821527	-0.213203	-2.26586	0.023725	0.265515	-3.65585	796	FALSE	-0.0938999	5.6888	-0.653293	0.513677	0.655627	-7.43209	1367	0.256839	0.743161	0.692742	1	25953
FOXL2NB	0.0815856	-0.00188191	2.26563	0.0237394	0.265515	-3.65635	796	FALSE	-0.466426	0.528291	-2.38668	0.0171367	0.04849	-4.80725	1367	0.00856834	0.991432	0.0687009	1	401089
TNFSF8	-0.0678993	0.0091512	-2.26513	0.0237703	0.265697	-3.65743	796	FALSE	-0.22456	0.227003	-1.22753	0.219836	0.358456	-6.89328	1367	0.109918	0.890082	0.416252	1	944
MPHOSPH9	-0.065948	-0.0668528	-2.26484	0.0237881	0.265732	-3.65805	796	FALSE	0.62256	4.20528	3.18045	0.00150352	0.0063272	-2.61381	1367	0.999248	0.000751761	1	0.00460886	10198
ZNF184	0.0635035	0.111707	2.2635	0.0238709	0.266207	-3.66091	796	TRUE	0.683242	2.47362	4.22691	2.52654e-05	0.000187869	1.21678	1367	0.999987	1.26327e-05	1	0.000128655	7738
TMEM115	0.0734955	-0.0928468	2.26328	0.023884	0.266207	-3.66136	796	FALSE	-0.123893	4.35242	-0.782981	0.433774	0.583224	-7.33914	1367	0.216887	0.783113	0.629425	1	11070
FBXO25	-0.0655525	0.0785365	-2.26317	0.0238912	0.266207	-3.66161	796	FALSE	-0.144508	2.96877	-0.667443	0.504602	0.647578	-7.42277	1367	0.252301	0.747699	0.685323	1	26260
TNFSF15	0.0786511	0.0232695	2.26298	0.0239031	0.266207	-3.66202	796	FALSE	-0.757946	0.803076	-2.84932	0.00444702	0.0157518	-3.60399	1367	0.00222351	0.997776	0.0236365	1	9966
TM2D1	0.105834	-0.317155	2.26296	0.0239041	0.266207	-3.66206	796	FALSE	0.16554	5.21302	1.05615	0.291087	0.440548	-7.08848	1367	0.854456	0.145544	1	0.394891	83941
PRG4	0.0779096	-0.04758	2.2627	0.0239203	0.266224	-3.66262	796	FALSE	0.0212011	0.148539	0.178733	0.858174	0.906633	-7.62919	1367	0.570913	0.429087	1	0.907633	10216
NEUROG3	-0.0832915	-0.358607	-2.26251	0.0239357	0.266232	-3.66299	784	TRUE	-0.0802358	0.0804903	-0.750984	0.452792	0.600975	-7.36363	1367	0.226396	0.773604	0.643794	1	50674
BRSK2	0.0892032	-0.124195	2.26156	0.0239909	0.266535	-3.66504	796	FALSE	1.41883	1.30929	4.3929	1.20486e-05	9.74505e-05	1.92151	1367	0.999994	6.02428e-06	1	6.62049e-05	9024
NCLN	-0.105617	-0.251366	-2.26117	0.024015	0.266535	-3.66588	796	FALSE	0.0442639	5.33954	0.289816	0.772001	0.848566	-7.6032	1367	0.614	0.386	1	0.842898	56926
SLC10A2	0.0773743	0.151114	2.26106	0.0240219	0.266535	-3.66611	796	FALSE	-0.022852	0.0232354	-0.501675	0.615977	0.73801	-7.5195	1367	0.307988	0.692012	0.763877	1	6555
CPAMD8	0.0972985	-0.470019	2.2609	0.0240317	0.266535	-3.66645	796	FALSE	-0.120798	0.741223	-0.521864	0.60185	0.727631	-7.50918	1367	0.300925	0.699075	0.754539	1	27151
MTSS1	-0.082352	-0.158956	-2.26083	0.0240365	0.266535	-3.66661	796	FALSE	0.957113	2.3403	2.50447	0.0123793	0.036978	-4.52088	1367	0.99381	0.00618967	1	0.0283902	9788
NMRK1	0.0673469	0.190254	2.26027	0.0240711	0.266755	-3.6678	796	FALSE	-1.24228	3.22438	-5.06484	4.64596e-07	5.31914e-06	5.04276	1367	2.32298e-07	1	1.13642e-05	1	54981
MZT2A	-0.0876466	-0.285932	-2.25977	0.0241026	0.266903	-3.66888	796	FALSE	-0.106889	6.49772	-0.529747	0.596373	0.723314	-7.50504	1367	0.298187	0.701813	0.750338	1	653784
SLC9A8	0.084083	0.119116	2.25959	0.0241139	0.266903	-3.66926	796	FALSE	-0.290024	2.73217	-2.01367	0.0442403	0.105026	-5.62378	1367	0.0221202	0.97788	0.140556	1	23315
CLEC12B	0.0727279	0.042278	2.25921	0.0241373	0.266998	-3.67006	796	FALSE	-0.0958873	0.117545	-0.875902	0.381237	0.534658	-7.26222	1367	0.190619	0.809381	0.585796	1	387837
NCOR1	0.12871	-0.139491	2.25848	0.0241867	0.267183	-3.67159	784	FALSE	0.13003	5.27099	0.832606	0.405213	0.557684	-7.29913	1367	0.797394	0.202606	1	0.515371	9611
MICALCL	0.0759348	0.0556716	2.25839	0.0241888	0.267183	-3.67182	796	FALSE	NA	NA	NA	NA	NA	NA	NA	NA	NA	NA	NA	NA
LSM7	-0.122842	-1.38427	-2.25795	0.0242162	0.267183	-3.67275	796	FALSE	0.274189	7.3583	1.94113	0.0524483	0.120306	-5.76659	1367	0.973776	0.0262242	1	0.0966636	51690
DEFB124	0.0637921	0.219958	2.25774	0.0242291	0.267183	-3.67319	796	FALSE	-0.0960145	0.0946097	-0.972093	0.331176	0.483798	-7.17353	1367	0.165588	0.834412	0.540025	1	245937
TMEM38A	0.0878476	-0.249859	2.25772	0.0242306	0.267183	-3.67324	796	FALSE	1.30274	2.43367	5.21442	2.12787e-07	2.61914e-06	5.79579	1367	1	1.06393e-07	1	1.6876e-06	79041
TET2	-0.068631	0.176243	-2.2576	0.0242424	0.267183	-3.67349	784	TRUE	0.431556	2.14554	2.57841	0.0100295	0.0311072	-4.33413	1367	0.994985	0.00501476	1	0.023751	54790
ARRB2	0.0932689	0.0501518	2.25706	0.0242721	0.267347	-3.67465	796	FALSE	0.732315	4.53445	2.95055	0.00322618	0.0120133	-3.31268	1367	0.998387	0.00161309	1	0.0089302	409
ATAD3B	0.0884371	-0.247815	2.2568	0.0242882	0.267362	-3.6752	796	FALSE	0.134214	4.50011	0.570674	0.568315	0.701956	-7.48257	1367	0.715843	0.284157	1	0.673583	83858
AGPS	-0.0916077	0.0166901	-2.25608	0.0243333	0.267584	-3.67673	796	FALSE	-0.512175	4.54067	-2.50085	0.012506	0.0372751	-4.52989	1367	0.00625302	0.993747	0.053413	1	8540
SLC16A12	-0.0650706	-0.0867255	-2.25601	0.0243379	0.267584	-3.67688	796	FALSE	-0.247687	0.303844	-1.73967	0.0821415	0.170605	-6.13587	1367	0.0410708	0.958929	0.217195	1	387700
ZNF143	-0.108787	-0.201203	-2.25527	0.0243844	0.267917	-3.67846	796	TRUE	0.304698	3.66633	3.07838	0.00212276	0.00845094	-2.93047	1367	0.998939	0.00106138	1	0.00623593	7702
RAD51B	-0.11997	-0.202967	-2.25506	0.0243977	0.267917	-3.67891	796	FALSE	0.0556991	3.43389	0.321688	0.747738	0.832571	-7.59347	1367	0.626131	0.373869	1	0.824953	5890
CPED1	-0.078377	0.0603925	-2.2544	0.0244392	0.26821	-3.68031	796	FALSE	-1.12814	1.18657	-3.28744	0.00103672	0.00463645	-2.27095	1367	0.000518358	0.999482	0.00753073	1	79974
TRHDE	-0.084193	-0.0836155	-2.25336	0.0245052	0.268392	-3.68253	796	FALSE	2.1291	0.600083	9.58486	4.19464e-21	2.35207e-19	36.7406	1367	1	2.09732e-21	1	1.22623e-19	29953
QRICH1	0.121823	-0.412871	2.25283	0.0245389	0.268392	-3.68366	796	FALSE	0.250735	5.28297	1.94262	0.0522674	0.119954	-5.76371	1367	0.973866	0.0261337	1	0.0964152	54870
TMEM185B	-0.0833881	-0.178934	-2.25278	0.0245421	0.268392	-3.68377	796	FALSE	-0.149289	4.19676	-0.727442	0.46708	0.615107	-7.381	1367	0.23354	0.76646	0.657746	1	79134
FGFR4	0.0870846	-0.00482358	2.25266	0.0245492	0.268392	-3.68401	796	FALSE	0.377615	2.59226	0.865477	0.386929	0.53992	-7.27128	1367	0.806536	0.193464	1	0.497261	2264
KRTAP6-1	0.0676055	0.0422394	2.25266	0.0245496	0.268392	-3.68402	796	FALSE	NA	NA	NA	NA	NA	NA	NA	NA	NA	NA	NA	NA
FGF2	-0.0734395	0.0856948	-2.25264	0.024555	0.268392	-3.68404	784	FALSE	-0.768126	2.06211	-1.80723	0.070947	0.152362	-6.01652	1367	0.0354735	0.964527	0.196845	1	2247
PSMC3	0.115946	-1.38528	2.25237	0.0245717	0.268392	-3.68461	784	FALSE	0.468041	7.66654	3.01824	0.00258957	0.01	-3.11227	1367	0.998705	0.00129478	1	0.00741861	5702
TIMM23	0.116325	-0.891894	2.25227	0.0245743	0.268392	-3.68485	796	FALSE	0.134259	6.13281	1.06254	0.288179	0.437284	-7.08173	1367	0.855911	0.144089	1	0.391721	100287932
DUS1L	-0.0857582	-0.0849661	-2.25202	0.0245898	0.268399	-3.68537	796	FALSE	0.0877951	6.15436	0.497934	0.618611	0.740009	-7.52136	1367	0.690695	0.309305	1	0.716111	64118
MAGEA8	0.0725858	0.0305163	2.25156	0.0246203	0.26857	-3.68635	793	FALSE	-0.138476	0.198373	-0.761073	0.446745	0.595732	-7.35602	1367	0.223372	0.776628	0.63925	1	4107
GSDME	0.0649669	0.00744372	2.25117	0.0246442	0.268669	-3.68719	796	FALSE	-1.47102	3.2928	-3.30199	0.000984816	0.00444268	-2.22346	1367	0.000492408	0.999508	0.00724705	1	1687
LRRC31	0.0722292	0.0776578	2.25048	0.0246879	0.268878	-3.68865	796	FALSE	-0.237537	0.250153	-1.49222	0.135872	0.250951	-6.53436	1367	0.0679359	0.932064	0.306111	1	79782
NAGA	-0.0756458	0.0573463	-2.2504	0.0246931	0.268878	-3.68882	796	FALSE	-0.115	3.9579	-0.63625	0.52472	0.665142	-7.44306	1367	0.26236	0.73764	0.700176	1	4668
FN3KRP	0.0822841	-0.0480516	2.25004	0.0247158	0.268965	-3.68958	796	FALSE	0.089813	5.01108	0.591326	0.5544	0.689924	-7.47059	1367	0.7228	0.2772	1	0.660274	79672
TMEM165	0.133359	-0.270139	2.24936	0.0247592	0.269173	-3.69103	796	FALSE	-0.89551	5.72234	-5.97988	2.84646e-09	5.08255e-08	9.97719	1367	1.42323e-09	1	1.38545e-07	1	55858
ZMYM3	-0.0982901	-0.264677	-2.24929	0.0247647	0.269173	-3.69117	793	FALSE	1.25041	3.95918	6.77405	1.85564e-11	4.44265e-10	14.8869	1367	1	9.2782e-12	1	2.62044e-10	9203
CXCL5	0.0808251	-0.0179879	2.24898	0.0247834	0.269215	-3.69183	796	FALSE	-0.972687	1.10361	-2.02802	0.0427524	0.102151	-5.59491	1367	0.0213762	0.978624	0.137009	1	6374
UBXN7	0.0965728	-0.150912	2.2487	0.0248015	0.269239	-3.69243	796	FALSE	0.865934	3.57096	5.40481	7.64705e-08	1.04079e-06	6.78467	1367	1	3.82352e-08	1	6.62963e-07	26043
MED22	0.117848	-1.01869	2.24855	0.0248153	0.269239	-3.69273	784	FALSE	0.459995	4.21481	2.94251	0.00331057	0.0122798	-3.33617	1367	0.998345	0.00165528	1	0.00912691	6837
KCNK3	-0.0822049	0.0841503	-2.24725	0.0248946	0.269937	-3.69552	796	FALSE	-0.121278	0.54348	-0.484012	0.628455	0.747264	-7.52819	1367	0.314227	0.685773	0.771894	1	3777
ZNF502	0.0702588	0.102436	2.247	0.0249107	0.26995	-3.69605	796	TRUE	0.722722	1.01177	3.39785	0.00069871	0.00332238	-1.90544	1367	0.999651	0.000349355	1	0.00237911	91392
GPR173	0.0772519	0.0143308	2.24559	0.0250024	0.270782	-3.69904	793	FALSE	1.0078	1.00571	3.6834	0.000239129	0.00133852	-0.905173	1367	0.99988	0.000119565	1	0.000932448	54328
DNAJB5	-0.0802528	0.0411064	-2.2453	0.0250195	0.270806	-3.69964	796	FALSE	0.814992	2.48294	3.00374	0.00271532	0.010406	-3.15556	1367	0.998642	0.00135766	1	0.00772577	25822
RECQL5	0.082714	-0.0354957	2.24476	0.0250545	0.271022	-3.70079	796	FALSE	0.00033533	4.40138	0.00219524	0.998249	0.998717	-7.64513	1367	0.500876	0.499124	0.993514	1	9400
C1orf127	-0.0758889	-0.274755	-2.24388	0.0251113	0.271475	-3.70266	796	FALSE	0.534803	0.162281	4.59236	4.78625e-06	4.29308e-05	2.80317	1367	0.999998	2.39313e-06	1	2.88817e-05	148345
LEXM	-0.0833313	-0.217975	-2.24325	0.0251523	0.271755	-3.704	796	FALSE	-0.0643808	0.0802792	-1.65801	0.0975441	0.194936	-6.27409	1367	0.048772	0.951228	0.245293	1	163747
WDR66	0.065701	-0.0542431	2.24268	0.0251891	0.271991	-3.7052	796	FALSE	NA	NA	NA	NA	NA	NA	NA	NA	NA	NA	NA	NA
USP47	0.0845708	-0.119153	2.24204	0.0252306	0.272276	-3.70656	796	FALSE	0.104815	4.63922	0.750015	0.453375	0.601457	-7.36436	1367	0.773313	0.226687	1	0.563913	55031
GPC2	0.0916171	-0.258612	2.24168	0.0252538	0.272276	-3.70731	796	FALSE	2.11966	2.10131	6.66658	3.78932e-11	8.72363e-10	14.1888	1367	1	1.89466e-11	1	5.17577e-10	221914
TMEM65	-0.0887346	0.118808	-2.24158	0.0252606	0.272276	-3.70753	796	FALSE	0.15563	2.37319	0.787066	0.43138	0.581335	-7.33594	1367	0.78431	0.21569	1	0.541334	157378
TTR	0.0736435	0.181844	2.24095	0.0253018	0.272465	-3.70888	796	FALSE	-0.131829	0.234964	-0.627016	0.530754	0.670416	-7.44889	1367	0.265377	0.734623	0.705223	1	7276
IL27	-0.0753227	0.0205086	-2.24085	0.0253082	0.272465	-3.70908	796	FALSE	-0.036604	0.0374969	-0.957479	0.338495	0.491655	-7.1876	1367	0.169247	0.830753	0.548048	1	246778
DLC1	-0.0786232	0.126692	-2.24056	0.0253314	0.272553	-3.70968	784	FALSE	1.11826	2.41568	2.46195	0.0139412	0.040856	-4.62583	1367	0.993029	0.00697058	1	0.0314026	10395
SLITRK1	-0.0797347	0.154533	-2.2399	0.02537	0.272738	-3.71109	796	FALSE	0.515235	0.190074	4.09259	4.51545e-05	0.000312723	0.665905	1367	0.999977	2.25773e-05	1	0.000215405	114798
RHEB	-0.13502	-0.464408	-2.23977	0.0253787	0.272738	-3.71138	796	FALSE	-0.0674724	6.92107	-0.388978	0.697353	0.797682	-7.5696	1367	0.348676	0.651324	0.811083	1	6009
FAM84B	-0.089809	-0.0790485	-2.23938	0.0254037	0.272826	-3.71218	796	FALSE	NA	NA	NA	NA	NA	NA	NA	NA	NA	NA	NA	NA
FAAP100	0.0899907	-0.376222	2.23877	0.025444	0.272826	-3.71349	796	FALSE	0.258977	3.90792	1.58152	0.11399	0.21972	-6.39756	1367	0.943005	0.0569951	1	0.184099	80233
LRFN5	-0.0724248	0.108663	-2.23876	0.0254443	0.272826	-3.7135	796	FALSE	2.85674	0.325869	16.9702	9.25982e-59	1.67524e-56	122.789	1367	1	4.62991e-59	1	8.3762e-57	145581
IL3	0.0869086	-0.0801939	2.23872	0.0254471	0.272826	-3.71359	796	FALSE	-0.00283443	0.00279296	-0.456128	0.64837	0.762716	-7.54127	1367	0.324185	0.675815	0.784909	1	3562
WNT9A	0.0819368	0.0421094	2.23839	0.0254687	0.272874	-3.71429	796	FALSE	-1.03174	1.30363	-3.70226	0.000222188	0.00125431	-0.836292	1367	0.000111094	0.999889	0.0022285	1	7483
EPHA1	0.0857054	-0.111837	2.23819	0.0254817	0.272874	-3.71471	796	FALSE	-1.4109	2.01756	-3.46422	0.000548226	0.00270335	-1.68003	1367	0.000274113	0.999726	0.00452381	1	2041
PCID2	-0.109967	-1.04153	-2.23726	0.0255423	0.273213	-3.71666	796	FALSE	-0.0544962	5.52588	-0.35449	0.723026	0.815136	-7.5824	1367	0.361513	0.638487	0.825387	1	55795
MMP26	0.0727807	0.0201857	2.23725	0.0255435	0.273213	-3.7167	796	FALSE	-0.0310975	0.0306426	-0.658784	0.510146	0.65278	-7.4285	1367	0.255073	0.744927	0.690561	1	56547
LAMA2	-0.0652165	-0.0243194	-2.23697	0.0255616	0.273245	-3.71728	796	FALSE	-0.370301	0.916888	-1.51606	0.129734	0.242305	-6.49861	1367	0.0648672	0.935133	0.297067	1	3908
SPNS1	0.116108	-0.298519	2.23651	0.0255917	0.273399	-3.71825	796	FALSE	-0.212733	4.75356	-1.28552	0.198829	0.33397	-6.8206	1367	0.0994143	0.900586	0.392277	1	83985
TBC1D7	0.0745811	0.252438	2.23629	0.0256062	0.273399	-3.71872	796	FALSE	0.371103	4.67958	1.80948	0.0705956	0.151722	-6.01246	1367	0.964702	0.0352978	1	0.123704	107080638
DDB1	0.103041	-1.72535	2.23564	0.0256534	0.273742	-3.72007	784	FALSE	0.356388	6.89663	3.00135	0.00273664	0.0104835	-3.1627	1367	0.998632	0.00136832	1	0.00778411	1642
IFIT5	-0.0629502	0.0225037	-2.23471	0.0257105	0.274073	-3.72206	796	FALSE	-0.0363648	2.4804	-0.14844	0.882018	0.92207	-7.63413	1367	0.441009	0.558991	0.918964	1	24138
RPS5	-0.121682	-0.956949	-2.23465	0.0257147	0.274073	-3.72219	796	FALSE	0.358932	10.4509	2.4616	0.0139548	0.0408879	-4.62669	1367	0.993023	0.00697741	1	0.0314245	6193
ZNF101	-0.0787871	0.104892	-2.2344	0.0257308	0.274084	-3.72271	796	TRUE	-0.00982381	2.9599	-0.0592589	0.952755	0.969643	-7.64338	1367	0.476377	0.523623	0.963862	1	94039
MEGF10	-0.0744458	0.193843	-2.23413	0.0257486	0.274113	-3.72328	796	FALSE	-0.0151058	0.342937	-0.0809442	0.935498	0.958336	-7.64186	1367	0.467749	0.532251	0.95294	1	84466
C1orf100	0.072767	-0.293471	2.23344	0.0257943	0.274437	-3.72474	796	FALSE	-0.0412503	0.203437	-0.763352	0.445385	0.594374	-7.35428	1367	0.222693	0.777307	0.638066	1	200159
TPRX1	0.0772608	-0.0554612	2.23248	0.0258579	0.274953	-3.72676	796	TRUE	-0.00702146	0.0104934	-0.223455	0.823215	0.883227	-7.62021	1367	0.411608	0.588392	0.885631	1	284355
PQLC3	-0.0821004	0.15307	-2.23173	0.0259075	0.275009	-3.72834	796	FALSE	NA	NA	NA	NA	NA	NA	NA	NA	NA	NA	NA	NA
ITGAL	-0.0731732	-0.00347418	-2.23113	0.0259474	0.275009	-3.7296	796	FALSE	-0.727582	0.867789	-1.75338	0.0797602	0.166912	-6.11201	1367	0.0398801	0.96012	0.21335	1	3683
RAP2A	-0.0746847	-0.321663	-2.23085	0.025966	0.275009	-3.73019	796	FALSE	0.44212	3.24561	2.25275	0.0244331	0.0648247	-5.11624	1367	0.987783	0.0122165	1	0.0506982	5911
PNPLA4	0.0705852	0.0831005	2.23067	0.0259795	0.275009	-3.73058	793	FALSE	-0.904345	2.92825	-2.55509	0.0107237	0.0328563	-4.39361	1367	0.00536184	0.994638	0.0474279	1	8228
APOBR	-0.0791132	-0.0558003	-2.23054	0.025987	0.275009	-3.73086	796	FALSE	-0.502044	0.535654	-2.06504	0.0391073	0.0949919	-5.51948	1367	0.0195537	0.980446	0.128233	1	55911
TSHB	-0.0774158	-0.246669	-2.23018	0.0260108	0.275009	-3.73161	796	FALSE	0.0449896	0.0186473	1.53887	0.124068	0.23427	-6.46389	1367	0.937966	0.0620339	1	0.197272	7252
RIMBP2	-0.0700165	0.0821395	-2.23017	0.0260113	0.275009	-3.73163	796	FALSE	1.34455	0.58725	4.39677	1.18386e-05	9.58737e-05	1.93827	1367	0.999994	5.9193e-06	1	6.51259e-05	23504
GOLGA8N	0.087225	-0.481245	2.23011	0.0260151	0.275009	-3.73175	796	FALSE	0.407948	1.60457	1.50504	0.132545	0.246372	-6.51521	1367	0.933727	0.0662726	1	0.208312	643699
VAMP5	0.0773164	0.399301	2.22997	0.026025	0.275009	-3.73206	796	FALSE	-1.98758	3.16613	-3.7406	0.000191179	0.00110396	-0.695271	1367	9.55896e-05	0.999904	0.00195846	1	10791
OR11H4	0.0722818	-0.0446323	2.22997	0.026025	0.275009	-3.73206	796	FALSE	-0.00822129	0.0179707	-0.637874	0.523663	0.664304	-7.44203	1367	0.261831	0.738169	0.699616	1	390442
DIAPH3	-0.109478	-0.295357	-2.22981	0.0260354	0.275009	-3.73239	796	FALSE	0.590326	3.65208	2.96504	0.00307894	0.0115751	-3.27015	1367	0.998461	0.00153947	1	0.00860461	81624
IL13RA2	0.0662695	0.0277883	2.22968	0.0260454	0.275009	-3.73266	793	FALSE	-1.00645	1.04545	-2.18834	0.0288138	0.0742991	-5.25853	1367	0.0144069	0.985593	0.102175	1	3598
KLHL35	-0.0948535	0.00717765	-2.22923	0.0260741	0.275132	-3.73361	796	FALSE	0.500861	1.0993	1.95732	0.0505127	0.116695	-5.73515	1367	0.974744	0.0252563	1	0.0936648	283212
PEX5	0.105498	-0.114225	2.22903	0.0260874	0.275132	-3.73403	796	FALSE	0.313413	4.56772	1.96256	0.0499002	0.115614	-5.72494	1367	0.97505	0.0249501	1	0.0926905	5830
PSG8	0.107567	-0.353485	2.22773	0.0261744	0.275816	-3.73676	796	FALSE	-0.221922	0.223631	-1.35612	0.175284	0.303706	-6.72761	1367	0.0876419	0.912358	0.36121	1	440533
PLXNA1	-0.0974268	0.0315759	-2.22761	0.0261827	0.275816	-3.73702	796	FALSE	-0.940896	4.03367	-3.50094	0.00047855	0.00240807	-1.55347	1367	0.000239275	0.999761	0.0040571	1	5361
NUP88	0.121523	-1.03198	2.22696	0.0262261	0.275892	-3.73839	796	FALSE	0.417604	5.8656	2.95295	0.0032013	0.0119367	-3.30563	1367	0.998399	0.00160065	1	0.00887571	4927
PCBP4	0.0868205	0.0040524	2.22684	0.0262342	0.275892	-3.73864	796	FALSE	-0.627786	4.22339	-1.98143	0.0477435	0.111547	-5.68789	1367	0.0238718	0.976128	0.148633	1	57060
ELOVL2	0.0701675	-0.114017	2.22667	0.0262457	0.275892	-3.739	796	FALSE	1.86431	1.19845	5.27451	1.54606e-07	1.9674e-06	6.1042	1367	1	7.73029e-08	1	1.26573e-06	54898
TTC37	0.0908504	-0.194026	2.22659	0.0262507	0.275892	-3.73916	796	FALSE	0.430933	4.67735	2.68364	0.0073706	0.0239773	-4.05909	1367	0.996315	0.0036853	1	0.0181866	9652
TFAP4	0.146264	-0.413994	2.22581	0.0263031	0.276272	-3.7408	796	TRUE	0.528059	3.64977	2.67783	0.00749888	0.0243285	-4.07455	1367	0.996251	0.00374944	1	0.0184556	7023
FOXJ3	0.0765897	-0.0600258	2.22535	0.0263342	0.276272	-3.74177	796	TRUE	0.3621	4.21988	2.51811	0.011912	0.0358107	-4.48682	1367	0.994044	0.00595601	1	0.0274828	22887
SLC22A18	0.0747217	0.0980456	2.22533	0.0263355	0.276272	-3.74181	796	FALSE	-1.32594	3.42699	-4.30823	1.76339e-05	0.000136577	1.55873	1367	8.81695e-06	0.999991	0.000255798	1	5002
APOPT1	0.0858839	-0.125203	2.2249	0.0263648	0.276272	-3.74272	796	FALSE	NA	NA	NA	NA	NA	NA	NA	NA	NA	NA	NA	NA
FCGR3A	0.0742585	0.0639586	2.22482	0.02637	0.276272	-3.74288	796	FALSE	-0.0254327	0.0369183	-0.418986	0.675292	0.781962	-7.5575	1367	0.337646	0.662354	0.799387	1	2214
USP6NL	0.0757679	0.043022	2.22453	0.0263899	0.276272	-3.7435	796	FALSE	0.22642	3.1739	1.23146	0.218362	0.356673	-6.88845	1367	0.890819	0.109181	1	0.313063	9712
WDR3	0.102562	-1.10236	2.22447	0.0263936	0.276272	-3.74362	796	FALSE	0.753654	4.54551	3.67112	0.000250797	0.00139649	-0.949809	1367	0.999875	0.000125398	1	0.000973589	10885
SCO1	-0.117481	-0.379804	-2.22401	0.0264248	0.276438	-3.74459	796	FALSE	-0.0208443	4.40716	-0.132704	0.894447	0.930171	-7.63634	1367	0.447224	0.552776	0.926003	1	6341
C12orf10	-0.0717104	-0.349038	-2.22347	0.0264614	0.276661	-3.74573	796	FALSE	NA	NA	NA	NA	NA	NA	NA	NA	NA	NA	NA	NA
CLDN17	0.0713662	0.158986	2.2231	0.0264863	0.276762	-3.7465	796	FALSE	-0.0199586	0.0196666	-0.481986	0.629893	0.748232	-7.52916	1367	0.314946	0.685054	0.772443	1	26285
KRTAP5-3	0.0972046	-0.267089	2.22228	0.026542	0.277107	-3.74823	796	FALSE	NA	NA	NA	NA	NA	NA	NA	NA	NA	NA	NA	NA
RGS5	-0.0830674	0.0506627	-2.22216	0.0265499	0.277107	-3.74847	796	FALSE	-0.102353	2.45695	-0.288109	0.773307	0.8495	-7.6037	1367	0.386654	0.613346	0.855232	1	8490
ENHO	-0.0758474	0.0670864	-2.22174	0.0265786	0.277247	-3.74936	796	FALSE	-0.0152928	0.918159	-0.0600011	0.952164	0.969152	-7.64334	1367	0.476082	0.523918	0.963476	1	375704
TNP1	-0.0698761	-0.0572473	-2.22033	0.0266787	0.278131	-3.75229	784	FALSE	-0.0261314	0.0257491	-0.519219	0.603692	0.728939	-7.51056	1367	0.301846	0.698154	0.755714	1	7141
MTFP1	-0.0743896	-0.220503	-2.21973	0.0267155	0.278355	-3.75358	796	FALSE	0.615895	4.7893	2.96278	0.00310146	0.011637	-3.27678	1367	0.998449	0.00155073	1	0.00865243	51537
MVB12A	0.0859774	-0.138024	2.21937	0.0267399	0.278448	-3.75433	796	FALSE	0.0528565	5.16604	0.328657	0.742465	0.828769	-7.59121	1367	0.628767	0.371233	1	0.820838	93343
CADM4	0.0882024	-0.536379	2.21687	0.0269109	0.280068	-3.75956	796	FALSE	1.4497	3.0886	3.60919	0.000318254	0.00170527	-1.17275	1367	0.999841	0.000159127	1	0.0011967	199731
TLN1	0.129122	-0.946135	2.21616	0.0269597	0.280307	-3.76105	796	FALSE	-0.191651	6.22309	-0.871772	0.383486	0.536992	-7.26582	1367	0.191743	0.808257	0.588046	1	7094
CEP162	-0.069753	0.0959915	-2.21609	0.0269648	0.280307	-3.76121	796	FALSE	0.586089	2.20519	3.89099	0.000104643	0.000653449	-0.128348	1367	0.999948	5.23216e-05	1	0.000455457	22832
GADL1	0.0664294	0.169324	2.21377	0.0271245	0.281805	-3.76605	796	FALSE	2.20496	0.108169	28.4866	1.7059e-140	1.36309e-137	310.162	1367	1	8.52952e-141	1	6.81544e-138	339896
ABRAXAS2	0.0935778	0.225001	2.21341	0.0271497	0.281906	-3.76681	796	FALSE	0.151904	3.49948	1.40916	0.159016	0.282383	-6.65449	1367	0.920492	0.079508	1	0.242057	23172
ALKBH2	0.0720011	0.118955	2.21296	0.0271847	0.282108	-3.76771	784	FALSE	0.900366	4.91424	5.04495	5.14646e-07	5.85025e-06	4.94421	1367	1	2.57323e-07	1	3.82172e-06	121642
KRTAP19-2	0.066149	0.142019	2.21247	0.0272142	0.282136	-3.76876	796	FALSE	NA	NA	NA	NA	NA	NA	NA	NA	NA	NA	NA	NA
ZMYM6	0.0718946	-0.0166241	2.21241	0.0272186	0.282136	-3.7689	796	FALSE	0.0628791	3.02366	0.509125	0.610747	0.734083	-7.51574	1367	0.694627	0.305373	1	0.709664	9204
UBE3C	-0.0834828	-0.0563351	-2.21138	0.0272904	0.282718	-3.77106	796	FALSE	0.0819615	5.13068	0.495428	0.620378	0.741384	-7.52261	1367	0.689811	0.310189	1	0.71781	9690
ALX1	-0.0872264	-0.139847	-2.21075	0.0273342	0.28301	-3.77237	796	TRUE	2.18877	0.793508	7.51351	1.03603e-13	3.26238e-12	19.9706	1367	1	5.18013e-14	1	1.83962e-12	8092
PRKRA	0.239703	-0.76802	2.21039	0.0273593	0.283108	-3.77312	796	FALSE	0.151374	4.98071	1.21371	0.225068	0.364599	-6.9101	1367	0.887466	0.112534	1	0.32052	8575
EPN2	0.090088	-0.03188	2.21016	0.0273753	0.283112	-3.7736	796	FALSE	0.313481	3.60428	1.24471	0.213453	0.351092	-6.8721	1367	0.893274	0.106726	1	0.307496	22905
CCDC7	-0.0672211	0.162701	-2.20974	0.027404	0.283248	-3.77446	796	FALSE	0.640189	1.06295	5.86397	5.66021e-09	9.62286e-08	9.30895	1367	1	2.83011e-09	1	5.93796e-08	79741
DAZL	0.0847682	-0.00609499	2.20893	0.0274606	0.283627	-3.77616	796	FALSE	-0.0368474	0.0384405	-0.621397	0.534442	0.673309	-7.45239	1367	0.267221	0.732779	0.707589	1	1618
RRAGB	-0.0696295	-0.0145258	-2.20868	0.0274793	0.283627	-3.77668	793	FALSE	0.671264	3.21808	3.77088	0.000169615	0.000996845	-0.582876	1367	0.999915	8.48075e-05	1	0.000694133	10325
RBPJL	0.0787745	-0.132512	2.20831	0.0275042	0.283627	-3.77746	796	TRUE	-0.00661668	0.02559	-0.281292	0.778529	0.853043	-7.60563	1367	0.389264	0.610736	0.858339	1	11317
FOXP1	-0.0878932	-0.0904468	-2.20827	0.0275071	0.283627	-3.77755	796	TRUE	0.573183	2.94847	2.1154	0.0345764	0.0861873	-5.41472	1367	0.982712	0.0172882	1	0.0681704	27086
BEND5	-0.0777957	0.0463368	-2.2081	0.027519	0.283627	-3.7779	796	FALSE	2.52038	0.819386	9.38442	2.54521e-20	1.36721e-18	34.9599	1367	1	1.27261e-20	1	7.11509e-19	79656
TMEM132E	0.0737418	0.0615267	2.20774	0.0275439	0.283723	-3.77864	796	FALSE	0.295944	0.183776	1.89306	0.0585615	0.131027	-5.85836	1367	0.970719	0.0292807	1	0.105727	124842
FAM43B	0.0834452	-0.0154527	2.20719	0.0275822	0.283726	-3.77978	796	FALSE	1.19053	0.270863	9.01897	6.26237e-19	2.9874e-17	31.7988	1367	1	3.13118e-19	1	1.5719e-17	163933
PCP4L1	0.0694562	0.113768	2.20688	0.027604	0.283726	-3.78043	796	FALSE	0.251849	0.264213	1.73826	0.0823908	0.17096	-6.13832	1367	0.958805	0.0411954	1	0.140796	654790
TMEM238	0.0744939	0.0444816	2.20656	0.0276267	0.283726	-3.78111	796	FALSE	-0.940301	1.06582	-4.18825	2.99115e-05	0.000217938	1.05646	1367	1.49557e-05	0.999985	0.000401689	1	388564
STX11	-0.0656691	0.0343118	-2.20633	0.0276428	0.283726	-3.78158	796	FALSE	-0.90515	1.03058	-3.68775	0.000235114	0.00131835	-0.889302	1367	0.000117557	0.999882	0.00233615	1	8676
ALPP	0.0816763	0.112966	2.20592	0.0276719	0.283726	-3.78245	796	FALSE	-1.03932	1.05993	-2.38239	0.0173366	0.0489537	-4.81741	1367	0.0086683	0.991332	0.0692695	1	250
SARS2	-0.127327	-0.814618	-2.20565	0.0276904	0.283726	-3.78299	796	FALSE	0.566072	4.52102	3.39438	0.000707546	0.00335354	-1.91711	1367	0.999646	0.000353773	1	0.00240162	54938
PHLDA2	0.0884091	-0.092554	2.20559	0.0276953	0.283726	-3.78314	796	FALSE	-2.95421	4.21133	-5.67545	1.68681e-08	2.61714e-07	8.24884	1367	8.43403e-09	1	6.4438e-07	1	7262
NOSIP	0.0926899	-0.206513	2.20554	0.0276987	0.283726	-3.78324	796	FALSE	0.623427	6.02448	4.44919	9.3195e-06	7.76032e-05	2.16647	1367	0.999995	4.65975e-06	1	5.25647e-05	51070
KCNG4	0.0675217	-0.113509	2.20537	0.0277106	0.283726	-3.78359	796	FALSE	-0.0386837	0.0395462	-0.616095	0.537934	0.676105	-7.45566	1367	0.268967	0.731033	0.709882	1	93107
SIAH1	0.142321	0.0244179	2.20491	0.0277426	0.283726	-3.78454	796	FALSE	-0.0731255	3.93651	-0.545223	0.585689	0.714898	-7.49674	1367	0.292844	0.707156	0.742939	1	6477
PTPN11	0.195998	-0.623883	2.20455	0.0277685	0.283726	-3.7853	796	FALSE	0.132097	5.67804	0.894655	0.371129	0.524522	-7.24565	1367	0.814436	0.185564	1	0.48044	5781
TMEM217	-0.0733387	-0.0152894	-2.20434	0.0277829	0.283726	-3.78573	796	FALSE	-0.71231	0.975328	-4.3417	1.51809e-05	0.000119755	1.70133	1367	7.59043e-06	0.999992	0.000224632	1	221468
NAA50	-0.115858	-1.28274	-2.20433	0.0277883	0.283726	-3.78573	784	FALSE	-0.222171	6.89099	-1.31997	0.187067	0.318907	-6.77585	1367	0.0935335	0.906466	0.377236	1	80218
TMEM161B	-0.102711	-0.124543	-2.20433	0.027784	0.283726	-3.78576	796	FALSE	-0.139784	3.74521	-0.963415	0.33551	0.488637	-7.18191	1367	0.167755	0.832245	0.545002	1	153396
C4orf48	0.0869657	-0.0191745	2.2043	0.0277855	0.283726	-3.7858	796	FALSE	0.049476	3.40873	0.147423	0.88282	0.922557	-7.63428	1367	0.55859	0.44141	1	0.925431	401115
AGXT	-0.0719447	-0.100217	-2.20399	0.0278122	0.283726	-3.78644	784	FALSE	-0.0950231	0.111263	-0.911808	0.362031	0.515646	-7.23019	1367	0.181015	0.818985	0.569164	1	189
MANF	0.117553	-0.585613	2.20394	0.0278111	0.283726	-3.78656	796	FALSE	-0.329222	6.81736	-1.666	0.0959424	0.192417	-6.26086	1367	0.0479712	0.952029	0.242665	1	7873
NR4A3	-0.0798804	0.0240433	-2.20373	0.0278261	0.283726	-3.787	796	TRUE	0.691035	0.541643	3.65747	0.000264391	0.00145896	-0.999249	1367	0.999868	0.000132196	1	0.00102039	8013
NR2C2	-0.0991868	-0.127819	-2.20212	0.02794	0.284552	-3.79035	796	TRUE	0.151923	3.87942	0.863848	0.387823	0.540697	-7.27268	1367	0.806088	0.193912	1	0.498077	7182
CYP4F2	0.0889367	-0.330785	2.202	0.0279488	0.284552	-3.79061	796	FALSE	-0.0531005	0.189599	-0.499448	0.617544	0.739103	-7.52061	1367	0.308772	0.691228	0.764732	1	8529
SPATA31E1	-0.0658247	0.196257	-2.20192	0.0279542	0.284552	-3.79077	796	FALSE	0.0436637	0.03058	1.05379	0.292166	0.441727	-7.09096	1367	0.853917	0.146083	1	0.396074	286234
CENPO	-0.119396	-0.189774	-2.20065	0.0280485	0.285216	-3.79337	784	FALSE	0.530844	4.29712	2.85663	0.00434644	0.0154516	-3.58328	1367	0.997827	0.00217322	1	0.0115807	79172
PDYN	-0.0657932	0.0525261	-2.20006	0.0280862	0.285216	-3.79463	796	FALSE	0.373121	0.0221819	8.32706	1.98949e-16	7.70757e-15	26.1206	1367	1	9.94745e-17	1	4.15604e-15	5173
FES	-0.075846	0.0220818	-2.20005	0.0280872	0.285216	-3.79466	796	FALSE	-0.728851	1.21584	-2.09873	0.0360243	0.088963	-5.44969	1367	0.0180121	0.981988	0.120892	1	2242
MRPS23	-0.146359	-0.985762	-2.19998	0.0280922	0.285216	-3.7948	796	FALSE	0.188856	6.48475	1.23787	0.215976	0.354118	-6.88056	1367	0.892012	0.107988	1	0.310524	51649
KRT18	0.108503	-0.311639	2.1999	0.0280981	0.285216	-3.79498	796	FALSE	-3.33554	7.08282	-4.20562	2.77321e-05	0.00020384	1.1283	1367	1.3866e-05	0.999986	0.000375577	1	3875
PRAMEF11	0.0638658	0.0880606	2.19888	0.0281707	0.285792	-3.79709	796	FALSE	-0.00444269	0.00795944	-0.239764	0.810549	0.874449	-7.61643	1367	0.405274	0.594726	0.877906	1	440560
PPP2R5B	-0.0893068	-0.201299	-2.19824	0.0282161	0.286093	-3.79841	796	FALSE	-0.1582	2.95803	-0.797925	0.425053	0.576018	-7.32735	1367	0.212526	0.787474	0.622707	1	5526
CLDN20	-0.0731967	0.148621	-2.19765	0.0282585	0.286234	-3.79964	796	FALSE	-0.121764	0.328042	-1.668	0.0955444	0.191799	-6.25754	1367	0.0477722	0.952228	0.241914	1	49861
MLF2	0.0824896	-0.097875	2.19761	0.0282616	0.286234	-3.79973	796	FALSE	0.152783	7.42052	0.977087	0.328699	0.481746	-7.16867	1367	0.83565	0.16435	1	0.435924	8079
C9orf131	-0.0755414	-0.0876452	-2.19675	0.0283231	0.286577	-3.80151	796	FALSE	-0.0112824	0.115286	-0.296135	0.767172	0.845374	-7.60135	1367	0.383586	0.616414	0.85149	1	138724
TFPI	-0.0612189	0.0889924	-2.19669	0.0283272	0.286577	-3.80163	796	FALSE	0.128484	3.38268	0.22161	0.82465	0.883926	-7.62062	1367	0.587675	0.412325	1	0.881708	7035
UBR4	0.173945	-1.18153	2.19642	0.0283468	0.286616	-3.8022	796	FALSE	0.0919554	6.245	0.64018	0.522163	0.663015	-7.44056	1367	0.738919	0.261081	1	0.630733	23352
CIR1	-0.0941677	-0.356162	-2.19607	0.0283758	0.286749	-3.80288	784	FALSE	0.0975838	4.45825	0.778373	0.436484	0.585838	-7.34273	1367	0.781758	0.218242	1	0.546232	9541
MTMR1	0.0669807	0.0308463	2.19581	0.0283919	0.286752	-3.80346	793	FALSE	-0.0334383	3.96088	-0.185248	0.853062	0.902882	-7.628	1367	0.426531	0.573469	0.902195	1	8776
SLC35A2	0.128071	-0.225247	2.19542	0.0284199	0.286771	-3.80427	793	FALSE	-0.246058	4.89231	-1.45865	0.144892	0.263249	-6.58374	1367	0.0724459	0.927554	0.318792	1	7355
PTPN7	0.0873014	-0.175869	2.19532	0.0284255	0.286771	-3.80447	796	FALSE	-0.535597	1.09187	-1.07982	0.280415	0.428487	-7.06326	1367	0.140207	0.859793	0.486301	1	5778
POLR1E	0.127089	-0.976336	2.19454	0.028482	0.287182	-3.8061	796	FALSE	0.40916	4.66336	2.37041	0.0179064	0.0502191	-4.84572	1367	0.991047	0.0089532	1	0.0389045	64425
ATP12A	0.0760025	-0.0355886	2.19389	0.0285291	0.287496	-3.80745	796	FALSE	0.101666	0.10853	1.28485	0.199063	0.334232	-6.82146	1367	0.900468	0.0995316	1	0.290886	479
SREK1IP1	0.0656961	-0.153805	2.19358	0.0285515	0.287507	-3.80809	796	FALSE	0.108842	3.53569	0.710381	0.477589	0.624359	-7.39324	1367	0.761205	0.238795	1	0.588003	285672
NRBF2	-0.0941436	-0.381968	-2.19343	0.0285619	0.287507	-3.80839	796	FALSE	0.235785	4.02742	1.86966	0.0617453	0.136542	-5.9022	1367	0.969127	0.0308726	1	0.110415	29982
CENPN	-0.117939	-1.30745	-2.19272	0.0286174	0.287906	-3.80982	784	FALSE	0.0847504	6.44038	0.380935	0.703311	0.802333	-7.57269	1367	0.648345	0.351655	1	0.789752	55839
TYRO3	-0.0878122	-0.171418	-2.19115	0.0287268	0.288847	-3.81311	796	FALSE	0.448304	3.48584	1.65009	0.099154	0.197556	-6.28715	1367	0.950423	0.049577	1	0.164034	7301
IL17RB	0.0660264	-0.103396	2.1903	0.0287891	0.288939	-3.81488	796	FALSE	-0.838559	1.72064	-2.59731	0.00949664	0.0297033	-4.28553	1367	0.00474832	0.995252	0.0430537	1	55540
TYK2	-0.102831	0.143084	-2.19017	0.0287988	0.288939	-3.81516	796	FALSE	-0.171352	5.88309	-0.972331	0.331058	0.483678	-7.1733	1367	0.165529	0.834471	0.540025	1	7297
ZSCAN25	0.0688924	-0.241282	2.18989	0.028819	0.288939	-3.81573	796	TRUE	0.201325	3.08441	1.36941	0.171096	0.298313	-6.70955	1367	0.914452	0.085548	1	0.257143	221785
ZFYVE9	-0.0721885	0.0446794	-2.18973	0.0288301	0.288939	-3.81605	796	FALSE	1.15673	2.77416	5.6129	2.40621e-08	3.62257e-07	7.90438	1367	1	1.20311e-08	1	2.28662e-07	9372
TXNDC2	0.063223	0.156516	2.18972	0.0288309	0.288939	-3.81607	796	FALSE	-0.0714356	0.103193	-2.00084	0.0456072	0.107605	-5.64941	1367	0.0228036	0.977196	0.143886	1	84203
PIK3C2G	-0.0820395	0.0947113	-2.18938	0.0288562	0.288939	-3.81679	796	FALSE	-0.18495	0.198737	-1.37702	0.168731	0.295044	-6.69913	1367	0.0843654	0.915635	0.351483	1	5288
DNAJC13	0.14686	-0.365192	2.18936	0.0288576	0.288939	-3.81682	796	FALSE	0.0254663	4.15571	0.177479	0.859159	0.907082	-7.62941	1367	0.570421	0.429579	1	0.908174	23317
SYK	0.0947017	0.0830148	2.18908	0.0288781	0.288939	-3.81741	796	FALSE	-1.38657	1.9809	-2.88819	0.0039357	0.0142191	-3.49331	1367	0.00196785	0.998032	0.0214906	1	6850
NCSTN	-0.10393	-0.0827294	-2.18906	0.0288796	0.288939	-3.81745	796	FALSE	-0.452159	6.11413	-2.97575	0.00297408	0.0112294	-3.23858	1367	0.00148704	0.998513	0.0171273	1	23385
NQO1	-0.0779902	-0.0364413	-2.18746	0.0289961	0.289813	-3.82075	796	FALSE	-3.24658	7.3909	-5.9693	3.03234e-09	5.37939e-08	9.91566	1367	1.51617e-09	1	1.45378e-07	1	1728
OLFML3	-0.0899087	-0.622752	-2.18729	0.0290089	0.289813	-3.82111	796	FALSE	4.97593	1.51794	10.7209	8.35e-26	6.27953e-24	47.4449	1367	1	4.175e-26	1	3.24146e-24	56944
RBM7	0.0913581	-0.053451	2.18711	0.0290219	0.289813	-3.82147	796	FALSE	-0.266125	4.40806	-1.57603	0.115249	0.221457	-6.4062	1367	0.0576247	0.942375	0.274208	1	10179
MARCO	-0.0644739	-0.0737972	-2.18699	0.0290308	0.289813	-3.82173	796	FALSE	-0.20138	0.239888	-1.39893	0.162061	0.28639	-6.66881	1367	0.0810306	0.918969	0.342554	1	8685
FAM19A4	0.0799969	0.0145301	2.1865	0.0290668	0.289916	-3.82274	796	FALSE	NA	NA	NA	NA	NA	NA	NA	NA	NA	NA	NA	NA
FERMT2	0.250464	-0.651362	2.18641	0.0290732	0.289916	-3.82292	796	FALSE	-0.141847	3.82538	-0.31419	0.753425	0.837008	-7.59585	1367	0.376713	0.623287	0.844525	1	10979
C15orf53	0.0819443	-0.0397785	2.18501	0.0291761	0.290782	-3.82581	796	FALSE	NA	NA	NA	NA	NA	NA	NA	NA	NA	NA	NA	NA
NHLRC3	-0.0714218	-0.103883	-2.18477	0.0291937	0.290797	-3.8263	796	FALSE	-0.116801	3.65944	-0.670016	0.502961	0.646077	-7.42105	1367	0.251481	0.748519	0.683869	1	387921
SLIRP	0.0867671	-0.274663	2.18418	0.029237	0.291069	-3.82752	796	FALSE	0.297306	8.12747	1.79267	0.0732466	0.156194	-6.04262	1367	0.963377	0.0366233	1	0.127464	81892
CSK	-0.149025	-0.0464537	-2.18394	0.0292552	0.291088	-3.82803	796	FALSE	0.107033	5.43497	0.526121	0.59889	0.725286	-7.50696	1367	0.700555	0.299445	1	0.699958	1445
CALM2	0.102195	-0.0475083	2.18351	0.0292869	0.291088	-3.82891	796	FALSE	-0.221002	9.46109	-1.31843	0.187581	0.319477	-6.77787	1367	0.0937904	0.90621	0.377823	1	805
LGI2	-0.0710668	-0.00972272	-2.18333	0.0293002	0.291088	-3.82928	796	FALSE	0.474523	0.392167	2.77024	0.00567733	0.0192698	-3.82456	1367	0.997161	0.00283867	1	0.0145321	55203
TMEM161A	0.0746561	-0.0282543	2.18329	0.0293032	0.291088	-3.82937	796	FALSE	0.432101	4.66811	2.90169	0.00377109	0.0137304	-3.45454	1367	0.998114	0.00188554	1	0.0102347	54929
RAD17	-0.119855	-0.906327	-2.18284	0.0293363	0.291257	-3.83029	796	FALSE	0.279988	4.12917	2.1474	0.0319366	0.0807883	-5.34683	1367	0.984032	0.0159683	1	0.0636781	5884
PUS7L	-0.068551	0.0318743	-2.18249	0.0293618	0.291276	-3.831	796	FALSE	0.222765	2.59466	1.50721	0.131988	0.245655	-6.51196	1367	0.934006	0.0659942	1	0.207573	83448
HS3ST1	0.0735327	0.106511	2.18238	0.0293703	0.291276	-3.83124	796	FALSE	-0.836472	0.837623	-3.29781	0.000999471	0.00450054	-2.23712	1367	0.000499735	0.9995	0.00732543	1	9957
ASPHD1	-0.0787731	-0.192153	-2.18135	0.029451	0.291916	-3.83333	784	FALSE	-0.695329	3.05425	-1.78991	0.0736899	0.156852	-6.04755	1367	0.036845	0.963155	0.202283	1	253982
MAP3K2	0.101805	-0.137094	2.18098	0.029474	0.291985	-3.83412	796	FALSE	-0.0619385	3.19644	-0.424822	0.671033	0.778746	-7.55504	1367	0.335517	0.664483	0.797037	1	10746
CDH15	0.0836912	-0.308979	2.18068	0.0294963	0.292045	-3.83474	796	FALSE	-0.271788	0.342189	-1.48309	0.138281	0.254176	-6.54791	1367	0.0691406	0.930859	0.30943	1	1013
RCOR2	-0.0907318	-0.297685	-2.17941	0.0295949	0.292574	-3.83731	784	FALSE	1.30756	1.49869	4.1981	2.86556e-05	0.000209664	1.09719	1367	0.999986	1.43278e-05	1	0.000143931	283248
CNGA3	0.0708765	-0.0896021	2.17902	0.0296201	0.292574	-3.83817	796	FALSE	-0.0627981	0.0647433	-0.861649	0.389032	0.54187	-7.27458	1367	0.194516	0.805484	0.592194	1	1261
GOLGA7B	-0.074502	-0.118808	-2.17899	0.029622	0.292574	-3.83822	796	FALSE	-0.553264	0.840162	-2.36495	0.0181718	0.0508392	-4.85859	1367	0.00908591	0.990914	0.0715611	1	401647
RORA	-0.0721779	0.0103041	-2.17881	0.0296351	0.292574	-3.83858	796	TRUE	-0.0522237	1.37413	-0.213114	0.83127	0.888241	-7.62246	1367	0.415635	0.584365	0.88948	1	6095
TBC1D5	0.0907204	-0.171655	2.17875	0.0296403	0.292574	-3.83872	796	FALSE	0.204593	4.18314	1.05238	0.292809	0.442455	-7.09244	1367	0.853595	0.146405	1	0.396834	9779
PSG1	0.0863513	-0.0480673	2.17866	0.0296465	0.292574	-3.8389	796	FALSE	-0.64201	0.657028	-2.10246	0.0356952	0.0884316	-5.44187	1367	0.0178476	0.982152	0.120177	1	5669
DMP1	-0.0714442	0.00279829	-2.17772	0.0297166	0.293079	-3.84083	796	FALSE	-0.040302	0.0518095	-0.455758	0.648636	0.762728	-7.54144	1367	0.324318	0.675682	0.784909	1	1758
ABLIM1	0.0725355	0.009298	2.17753	0.0297313	0.293079	-3.84123	796	FALSE	0.365064	3.79481	0.916968	0.359321	0.512938	-7.22548	1367	0.820339	0.179661	1	0.46838	3983
CDCA2	0.0821365	-0.10662	2.17713	0.0297655	0.293079	-3.84202	784	FALSE	0.648008	3.82906	3.26823	0.00110913	0.00490764	-2.33333	1367	0.999445	0.000554563	1	0.00354613	157313
ZNF222	0.0826318	-0.0924457	2.17702	0.0297694	0.293079	-3.84228	796	TRUE	0.507949	2.08509	2.83136	0.00470296	0.0164818	-3.65461	1367	0.997649	0.00235148	1	0.0123949	7673
CALN1	-0.0732345	-0.240482	-2.1769	0.0297786	0.293079	-3.84253	796	FALSE	0.0235271	0.193204	0.157736	0.874688	0.917709	-7.63271	1367	0.562656	0.437344	1	0.920218	83698
TTI1	-0.104997	-1.03304	-2.17568	0.0298701	0.29382	-3.84504	796	FALSE	0.327138	4.14714	2.16599	0.0304847	0.0778331	-5.30695	1367	0.984758	0.0152423	1	0.0612151	9675
VPS51	0.110082	-0.959431	2.17542	0.0298892	0.293848	-3.84556	796	FALSE	0.00263908	5.6447	0.0167053	0.986674	0.991379	-7.64499	1367	0.506663	0.493337	1	0.997967	738
STX18	0.110889	-0.872217	2.17505	0.0299168	0.293896	-3.84632	796	FALSE	0.0124857	4.35244	0.0976893	0.922193	0.948682	-7.64037	1367	0.538903	0.461097	1	0.953798	53407
MAK	-0.0728969	-0.0966571	-2.17486	0.0299356	0.293896	-3.84667	784	FALSE	-0.0748734	0.222047	-0.920031	0.357719	0.51137	-7.22268	1367	0.17886	0.82114	0.565449	1	4117
VPS13C	-0.0728574	0.00524041	-2.17471	0.0299427	0.293896	-3.84702	796	FALSE	-0.498424	3.77956	-2.84737	0.00447413	0.0158274	-3.60949	1367	0.00223706	0.997763	0.0237411	1	54832
GPRASP1	0.0613005	0.254718	2.17402	0.0299954	0.294254	-3.84842	793	FALSE	0.297782	0.821896	1.64975	0.0992248	0.197656	-6.28772	1367	0.950388	0.0496124	1	0.164122	9737
PLPPR2	0.0713806	-0.208073	2.17368	0.0300204	0.29434	-3.84914	796	FALSE	0.725465	3.35988	2.34213	0.0193171	0.0533857	-4.91199	1367	0.990341	0.00965853	1	0.0414644	64748
S100A12	-0.0713551	-0.151054	-2.1733	0.0300488	0.294458	-3.84992	796	FALSE	-0.216482	0.213315	-1.34357	0.17931	0.308951	-6.7445	1367	0.089655	0.910345	0.367061	1	6283
AVEN	0.0998017	-0.172045	2.17307	0.0300661	0.294461	-3.85039	796	FALSE	-0.198571	3.52131	-1.1561	0.247843	0.391015	-6.97819	1367	0.123921	0.876079	0.449345	1	57099
TWF2	0.0829543	-0.177265	2.17266	0.0300976	0.294461	-3.85124	796	FALSE	-0.574355	5.23277	-3.20994	0.00135851	0.00582177	-2.52042	1367	0.000679255	0.999321	0.00933109	1	11344
ACY1	0.0733802	0.0390228	2.17265	0.0300977	0.294461	-3.85125	796	FALSE	-1.06696	4.82796	-5.16371	2.77916e-07	3.34564e-06	5.53812	1367	1.38958e-07	1	7.34105e-06	1	95
DOCK7	-0.111429	-0.254633	-2.17137	0.0301952	0.295253	-3.85389	796	FALSE	0.338736	4.05976	1.43593	0.151252	0.271513	-6.61653	1367	0.924374	0.0756262	1	0.232008	85440
CIC	0.113983	-0.116247	2.17108	0.0302173	0.295253	-3.85449	796	TRUE	0.446394	4.51073	2.52924	0.0115427	0.03487	-4.45892	1367	0.994229	0.00577136	1	0.0267337	23152
USP17L10	0.092845	-0.037778	2.17094	0.0302276	0.295253	-3.85477	796	FALSE	-4.25239e-05	4.19018e-05	-0.0149266	0.988093	0.992185	-7.64502	1367	0.494046	0.505954	0.985276	1	100287144
VWA2	-0.0680838	-0.0097169	-2.16991	0.0303059	0.295531	-3.85688	796	FALSE	-0.421868	0.499793	-1.86006	0.0630911	0.138893	-5.92002	1367	0.0315456	0.968454	0.181721	1	340706
DYSF	-0.0804122	0.0265918	-2.16966	0.0303248	0.295531	-3.85739	796	FALSE	-1.05158	1.37478	-3.06209	0.00224089	0.00884774	-2.98005	1367	0.00112044	0.99888	0.0136684	1	8291
APC	0.14398	-0.47771	2.16962	0.030328	0.295531	-3.85747	796	FALSE	0.352286	2.98884	2.0857	0.0371913	0.0912987	-5.47682	1367	0.981404	0.0185956	1	0.0723784	324
E2F8	-0.0959184	-0.0453578	-2.16955	0.0303377	0.295531	-3.85758	784	TRUE	0.247034	2.80887	1.0899	0.275948	0.423732	-7.05235	1367	0.862026	0.137974	1	0.378206	79733
OR6X1	-0.0726751	0.0823038	-2.16954	0.0303341	0.295531	-3.85764	796	FALSE	-0.000675531	0.000665647	-0.219573	0.826237	0.884687	-7.62107	1367	0.413118	0.586882	0.886434	1	390260
RPP21	-0.14025	-1.54623	-2.16869	0.0303989	0.295911	-3.85938	796	FALSE	0.2697	5.90592	1.89963	0.0576921	0.129459	-5.84595	1367	0.971154	0.028846	1	0.104334	79897
N4BP2L2	-0.0673415	0.00195349	-2.16861	0.0304093	0.295911	-3.8595	784	FALSE	0.37532	5.34603	2.47451	0.0134625	0.039621	-4.59501	1367	0.993269	0.00673126	1	0.030416	10443
GLYATL3	-0.0744603	-0.0913666	-2.16807	0.0304461	0.295954	-3.86065	796	FALSE	-0.0438034	0.0769037	-0.376778	0.706397	0.803951	-7.57426	1367	0.353198	0.646802	0.8167	1	389396
ATP2A2	-0.129724	-1.46204	-2.16807	0.0304464	0.295954	-3.86066	796	FALSE	0.058558	6.80283	0.343326	0.731406	0.821082	-7.58629	1367	0.634297	0.365703	1	0.812097	488
PCDHB16	-0.0750722	-0.0739764	-2.16783	0.030464	0.295966	-3.86113	796	FALSE	0.705506	0.885882	2.95844	0.00314519	0.0117757	-3.28953	1367	0.998427	0.0015726	1	0.00875912	57717
ZFHX4	-0.0842431	-0.17128	-2.1675	0.0304899	0.296016	-3.86182	796	TRUE	1.78647	1.02552	7.08378	2.23918e-12	6.09886e-11	16.9568	1367	1	1.11959e-12	1	3.51282e-11	79776
KRT6B	0.0831079	-0.0535349	2.16673	0.0305485	0.296016	-3.86339	796	FALSE	-0.549427	0.556938	-1.68118	0.0929569	0.187626	-6.23555	1367	0.0464785	0.953522	0.236801	1	3854
GNG4	0.0705811	0.0305507	2.1662	0.0305893	0.296016	-3.86448	796	FALSE	1.87419	2.0167	4.27025	2.08742e-05	0.000158977	1.39826	1367	0.99999	1.04371e-05	1	0.00010866	2786
HIBCH	0.0686136	-0.114945	2.16596	0.0306077	0.296016	-3.86497	796	FALSE	0.492911	4.03205	3.30101	0.000988247	0.00445711	-2.22668	1367	0.999506	0.000494124	1	0.00321323	26275
ALDH4A1	0.0769272	-0.0563015	2.16588	0.0306133	0.296016	-3.86512	796	FALSE	1.0172	3.09761	4.61784	4.24247e-06	3.86498e-05	2.91857	1367	0.999998	2.12123e-06	1	2.59929e-05	8659
BPIFB2	0.0704518	-0.0704554	2.16587	0.030614	0.296016	-3.86514	796	FALSE	-0.0895778	0.0897028	-0.676192	0.499033	0.642538	-7.4169	1367	0.249516	0.750484	0.680554	1	80341
MRPL43	-0.140134	-0.936989	-2.16583	0.0306177	0.296016	-3.86524	796	FALSE	0.011346	6.0175	0.0964936	0.923143	0.949337	-7.64049	1367	0.538429	0.461571	1	0.954448	84545
BAZ2A	-0.0963383	-0.0983406	-2.1657	0.0306319	0.296016	-3.86546	784	TRUE	0.562324	4.96397	3.1834	0.0014884	0.00627318	-2.6045	1367	0.999256	0.000744198	1	0.00457126	11176
ATF3	0.0715117	-0.0934434	2.16563	0.0306373	0.296016	-3.86561	784	TRUE	-0.971025	3.99592	-2.86206	0.00427314	0.0152486	-3.56787	1367	0.00213657	0.997863	0.0229798	1	467
VTI1B	-0.0873505	-0.341366	-2.16552	0.0306409	0.296016	-3.86586	796	FALSE	-0.0575954	5.89654	-0.415253	0.678022	0.78394	-7.55905	1367	0.339011	0.660989	0.800356	1	10490
HIST1H2BI	-0.107662	-0.468885	-2.16506	0.0306769	0.296016	-3.86682	796	FALSE	NA	NA	NA	NA	NA	NA	NA	NA	NA	NA	NA	NA
TMEM121B	-0.0893934	-0.149354	-2.16495	0.0306848	0.296016	-3.86703	796	FALSE	0.862816	0.480424	4.88457	1.15882e-06	1.21969e-05	4.16327	1367	0.999999	5.79412e-07	1	8.04007e-06	27439
GNG12	0.06935	0.177421	2.16468	0.0307059	0.296016	-3.86759	796	FALSE	-2.04665	4.53809	-4.20996	2.72106e-05	0.000200499	1.14632	1367	1.36053e-05	0.999986	0.000370142	1	55970
MPZL2	-0.067167	0.102713	-2.16458	0.0307134	0.296016	-3.86779	796	FALSE	-2.20754	2.24874	-4.01753	6.20149e-05	0.000411936	0.365609	1367	3.10075e-05	0.999969	0.000734775	1	10205
WNT11	0.0839099	-0.107092	2.16442	0.0307256	0.296016	-3.86811	796	FALSE	-0.403181	1.01071	-1.25571	0.209435	0.346355	-6.85837	1367	0.104717	0.895283	0.404302	1	7481
PTP4A3	0.0871151	-0.182922	2.16427	0.0307377	0.296016	-3.86843	796	FALSE	0.550024	2.55687	1.43931	0.150291	0.270242	-6.61168	1367	0.924854	0.0751456	1	0.230755	11156
ATPAF2	-0.108334	-0.245669	-2.16415	0.0307469	0.296016	-3.86868	796	FALSE	-0.102972	4.03972	-0.708021	0.479053	0.625505	-7.39491	1367	0.239526	0.760474	0.666386	1	91647
HPS5	0.071219	-0.0128853	2.16379	0.0307745	0.296124	-3.86941	796	FALSE	-0.124966	3.66945	-0.740486	0.459132	0.607017	-7.37144	1367	0.229566	0.770434	0.649607	1	11234
KANSL2	-0.118123	-0.737528	-2.16323	0.0308219	0.296272	-3.87051	784	FALSE	0.494351	5.03406	3.75433	0.000181105	0.00105308	-0.644445	1367	0.999909	9.05526e-05	1	0.000733641	54934
USF1	-0.0919396	-0.169173	-2.16308	0.0308293	0.296272	-3.87087	796	TRUE	0.345692	5.48266	2.41413	0.0159038	0.0455885	-4.74174	1367	0.992048	0.0079519	1	0.0351449	7391
PTGER3	-0.0898202	-0.24234	-2.16291	0.0308422	0.296272	-3.87121	796	FALSE	5.14431	0.404612	26.7868	2.15113e-127	1.42249e-124	280.119	1367	1	1.07556e-127	1	7.11244e-125	5733
HEPACAM	-0.0710661	0.0226941	-2.16253	0.0308717	0.296272	-3.87199	796	FALSE	-0.0315043	0.0339144	-0.554245	0.579502	0.710381	-7.49179	1367	0.289751	0.710249	0.739158	1	220296
MDC1	-0.0970871	-0.333849	-2.1624	0.030886	0.296272	-3.87221	784	FALSE	0.340773	4.76579	1.6823	0.0927401	0.187346	-6.23368	1367	0.95363	0.04637	1	0.155055	9656
GGTLC2	0.115147	-1.20843	2.16217	0.0308991	0.296272	-3.87271	796	FALSE	-0.0460085	0.0495386	-0.991047	0.321838	0.474178	-7.15497	1367	0.160919	0.839081	0.530671	1	91227
USP29	0.0615392	0.267863	2.1621	0.030905	0.296272	-3.87287	796	FALSE	-0.000429119	0.00327282	-0.0941547	0.925	0.950781	-7.64071	1367	0.4625	0.5375	0.945561	1	57663
LAMP2	0.0616558	0.244911	2.16191	0.0309206	0.296272	-3.87324	793	FALSE	-0.741965	6.12441	-3.13446	0.00175834	0.00722357	-2.75772	1367	0.000879168	0.999121	0.0113264	1	3920
WFDC1	0.0760372	0.023142	2.16156	0.0309465	0.296284	-3.87396	796	FALSE	-0.059503	0.438821	-0.213972	0.830601	0.887785	-7.62228	1367	0.415301	0.584699	0.889161	1	58189
ABHD12	0.0784475	-0.020183	2.16146	0.0309545	0.296284	-3.87417	796	FALSE	-0.648437	5.42897	-3.33142	0.000887121	0.00406507	-2.12678	1367	0.00044356	0.999556	0.00663507	1	26090
METTL14	-0.122903	-0.994712	-2.16099	0.0309909	0.296344	-3.87513	796	FALSE	0.444286	3.91385	2.86432	0.00424299	0.0151608	-3.56146	1367	0.997879	0.0021215	1	0.0113385	57721
H1FNT	-0.0764921	-0.193853	-2.16095	0.0309935	0.296344	-3.8752	796	FALSE	NA	NA	NA	NA	NA	NA	NA	NA	NA	NA	NA	NA
NOM1	0.109467	-0.779398	2.15976	0.0310863	0.296953	-3.87764	796	FALSE	-0.0790214	3.8249	-0.464883	0.64209	0.75806	-7.53725	1367	0.321045	0.678955	0.780723	1	64434
FOXD4L4	-0.0685912	0.318807	-2.15962	0.0310973	0.296953	-3.87793	796	TRUE	-0.0587767	0.127228	-1.10279	0.270313	0.417207	-7.03825	1367	0.135157	0.864843	0.47536	1	349334
APOBEC1	-0.0655958	-0.104471	-2.15956	0.0311064	0.296953	-3.87801	784	FALSE	-0.131642	0.13398	-1.05491	0.291654	0.441231	-7.08979	1367	0.145827	0.854173	0.498653	1	339
SSMEM1	-0.0608382	0.284128	-2.15896	0.0311483	0.29705	-3.87927	796	FALSE	-0.00194928	0.0257906	-0.129536	0.896953	0.931732	-7.63676	1367	0.448476	0.551524	0.927355	1	136263
GCDH	0.0790533	0.0857299	2.15889	0.031154	0.29705	-3.87942	796	FALSE	0.373042	4.40868	1.99875	0.0458328	0.108044	-5.65356	1367	0.977084	0.0229164	1	0.0863055	2639
CD300A	0.0645828	0.0670052	2.15874	0.0311657	0.29705	-3.87972	796	FALSE	-0.365307	0.404932	-1.30672	0.191526	0.32449	-6.7932	1367	0.0957632	0.904237	0.383042	1	11314
ISX	-0.0694764	-0.0179683	-2.15826	0.0312032	0.297251	-3.88071	796	TRUE	-0.147096	0.160339	-1.01498	0.310295	0.461567	-7.13101	1367	0.155147	0.844853	0.518542	1	91464
PATE4	-0.0658083	0.137125	-2.15719	0.0312868	0.297887	-3.88289	796	FALSE	0.0101014	0.0543804	0.457901	0.647097	0.761889	-7.54046	1367	0.676452	0.323548	1	0.740523	399968
HOXC11	-0.0865857	-0.215351	-2.15698	0.0313029	0.297887	-3.88331	796	TRUE	2.60327	0.946768	10.4864	8.46978e-25	5.92792e-23	45.1521	1367	1	4.23489e-25	1	3.0531e-23	3227
DEFB4B	0.0604041	0.0254119	2.15639	0.0313492	0.298171	-3.88451	796	FALSE	-0.027292	0.0268927	-0.464528	0.642344	0.758091	-7.53741	1367	0.321172	0.678828	0.780723	1	100289462
MYO19	0.0757039	-0.0857924	2.15607	0.0313738	0.298249	-3.88515	796	FALSE	-0.322134	5.59608	-1.7812	0.075102	0.159179	-6.06304	1367	0.037551	0.962449	0.204811	1	80179
FBXL20	0.0786939	0.175809	2.15534	0.0314313	0.298299	-3.88665	796	FALSE	-0.209737	2.24858	-1.53309	0.125486	0.236296	-6.47274	1367	0.0627429	0.937257	0.290283	1	84961
CNDP2	-0.0668544	-0.024436	-2.15517	0.031445	0.298299	-3.887	796	FALSE	-0.882791	6.46902	-4.3044	1.79376e-05	0.000138649	1.54248	1367	8.96878e-06	0.999991	0.000259418	1	55748
CLIP1	-0.0691172	0.092762	-2.15495	0.0314622	0.298299	-3.88745	796	FALSE	-1.12831	4.75561	-5.42087	7.00391e-08	9.63515e-07	6.86966	1367	3.50195e-08	1	2.24605e-06	1	6249
LRRC23	0.0719039	0.0241872	2.15475	0.0314774	0.298299	-3.88784	796	FALSE	0.211754	3.05678	1.22243	0.221755	0.360695	-6.8995	1367	0.889123	0.110877	1	0.316932	10233
JARID2	-0.0836205	0.0586748	-2.15456	0.0314969	0.298299	-3.88819	784	FALSE	1.07971	3.18935	4.79545	1.80083e-06	1.7968e-05	3.73988	1367	0.999999	9.00414e-07	1	1.19414e-05	3720
SLC5A8	-0.0816364	-0.0386611	-2.15443	0.0315027	0.298299	-3.8885	796	FALSE	-0.0215072	0.0488408	-0.30739	0.758593	0.840073	-7.59796	1367	0.379297	0.620703	0.846871	1	160728
BPHL	0.0654545	-0.0106633	2.15434	0.0315101	0.298299	-3.88869	796	FALSE	0.842739	3.63493	4.82175	1.58234e-06	1.61236e-05	3.86404	1367	0.999999	7.91172e-07	1	1.06998e-05	670
PBX4	0.0809828	-0.0796629	2.15402	0.0315352	0.298299	-3.88934	796	TRUE	0.652892	1.85905	2.67997	0.0074514	0.0241884	-4.06886	1367	0.996274	0.0037257	1	0.0183541	80714
DMD	0.0567384	0.0486708	2.15334	0.03159	0.298299	-3.89072	793	FALSE	-1.39446	1.61806	-4.1541	3.46828e-05	0.000248362	0.916017	1367	1.73414e-05	0.999983	0.000456182	1	1756
ITM2B	-0.0858811	-0.0498334	-2.15328	0.0315936	0.298299	-3.89085	796	FALSE	-0.814418	7.3008	-2.99067	0.0028335	0.0107835	-3.19443	1367	0.00141675	0.998583	0.016486	1	9445
GSG1L	-0.0745827	-0.00417486	-2.15318	0.031601	0.298299	-3.89104	796	FALSE	0.0620174	0.147535	0.551563	0.581338	0.711925	-7.49327	1367	0.709331	0.290669	1	0.685341	146395
FAM214B	-0.0869036	-0.180118	-2.15306	0.0316106	0.298299	-3.89129	796	FALSE	-0.638393	3.08231	-2.57082	0.0102508	0.0316605	-4.35354	1367	0.00512541	0.994875	0.0457802	1	80256
SRL	-0.0758659	0.0586357	-2.153	0.0316153	0.298299	-3.89141	796	FALSE	-0.10225	0.146241	-0.71101	0.477199	0.62402	-7.3928	1367	0.2386	0.7614	0.665255	1	6345
TBL3	0.111009	-1.02387	2.15288	0.0316253	0.298299	-3.89167	796	FALSE	0.117629	4.98699	0.870853	0.383988	0.537455	-7.26662	1367	0.808006	0.191994	1	0.494608	10607
TRIM31	0.0639364	0.072381	2.15287	0.031626	0.298299	-3.89169	796	FALSE	-0.882174	0.917619	-2.37792	0.0175475	0.0493853	-4.828	1367	0.00877377	0.991226	0.0697573	1	11074
ACTA2	-0.0630016	0.0402092	-2.15225	0.0316747	0.298523	-3.89294	796	FALSE	2.12411	2.98787	3.94058	8.53947e-05	0.000545872	0.0633825	1367	0.999957	4.26974e-05	1	0.000380133	59
PDK3	0.0807407	-0.174268	2.15203	0.0316931	0.298523	-3.89337	793	FALSE	0.15355	2.50707	0.670257	0.502807	0.645966	-7.42089	1367	0.748596	0.251404	1	0.612102	5165
PTBP3	-0.0703501	-0.114963	-2.15194	0.0316992	0.298523	-3.89357	796	FALSE	-0.988343	4.61371	-5.27705	1.52518e-07	1.94341e-06	6.11733	1367	7.62589e-08	1	4.35243e-06	1	9991
IMPA1	-0.0709454	-0.0897872	-2.15128	0.0317514	0.298628	-3.89491	796	FALSE	0.222157	4.52284	1.22458	0.220945	0.359652	-6.89688	1367	0.889527	0.110473	1	0.315869	3612
DTX3	-0.0635738	-0.173846	-2.15111	0.0317651	0.298628	-3.89526	796	FALSE	2.31691	3.35503	5.51264	4.22086e-08	6.07683e-07	7.35987	1367	1	2.11043e-08	1	3.84712e-07	196403
WIPI1	-0.0665512	0.133741	-2.15104	0.03177	0.298628	-3.89539	796	FALSE	-2.84128	4.20812	-9.05637	4.53506e-19	2.18515e-17	32.1171	1367	2.26753e-19	1	2.17422e-16	1	55062
CDCA8	0.134569	-1.75372	2.15071	0.0318012	0.298628	-3.89603	784	FALSE	0.458336	5.21877	2.18423	0.0291148	0.0749745	-5.26747	1367	0.985443	0.0145574	1	0.0588961	55143
KHDC1L	-0.0832866	-0.173914	-2.15038	0.0318227	0.298628	-3.89674	796	FALSE	-0.173843	0.498317	-0.864144	0.38766	0.540588	-7.27243	1367	0.19383	0.80617	0.591117	1	100129128
CCDC155	0.0803767	0.0499244	2.15034	0.0318255	0.298628	-3.89681	796	FALSE	NA	NA	NA	NA	NA	NA	NA	NA	NA	NA	NA	NA
GTF2H2C	-0.072326	-0.677514	-2.1503	0.0318338	0.298628	-3.89687	784	FALSE	0.880188	4.80179	5.29386	1.3939e-07	1.78682e-06	6.20428	1367	1	6.9695e-08	1	1.15021e-06	728340
ESCO1	0.0916781	-0.002507	2.15013	0.0318425	0.298628	-3.89725	796	FALSE	-0.0790472	3.35785	-0.610726	0.541482	0.679137	-7.45895	1367	0.270741	0.729259	0.712236	1	114799
FAM9B	0.0666204	0.110047	2.14994	0.0318588	0.298628	-3.89763	793	FALSE	-0.161009	0.166376	-1.22286	0.221593	0.360462	-6.89898	1367	0.110796	0.889204	0.418174	1	171483
ALKAL2	0.0670399	0.198272	2.14951	0.0318918	0.298784	-3.89851	796	FALSE	0.307709	0.30583	1.81194	0.0702146	0.151157	-6.00802	1367	0.964893	0.0351073	1	0.123261	285016
DISC1	0.0722373	0.124231	2.1487	0.0319558	0.299197	-3.90014	796	FALSE	0.203371	0.995091	1.06079	0.288974	0.438041	-7.08358	1367	0.855513	0.144487	1	0.392413	27185
TLR2	-0.0577924	-0.091017	-2.14854	0.0319689	0.299197	-3.90048	796	FALSE	-0.428553	0.856964	-1.61413	0.106729	0.208852	-6.34563	1367	0.0533647	0.946635	0.260764	1	7097
SLC52A2	0.085643	-0.248597	2.14777	0.0320302	0.299294	-3.90204	796	FALSE	-0.399201	5.62695	-2.13025	0.0333294	0.0836814	-5.38335	1367	0.0166647	0.983335	0.114054	1	79581
ARF3	-0.0834913	-0.283651	-2.14758	0.0320452	0.299294	-3.90242	796	FALSE	0.132259	6.41159	0.88018	0.378917	0.532378	-7.25847	1367	0.810542	0.189458	1	0.489062	377
CATSPER4	-0.0683464	0.0474295	-2.14758	0.0320453	0.299294	-3.90242	796	FALSE	-0.0100058	0.0141379	-1.20567	0.228153	0.368321	-6.9198	1367	0.114076	0.885924	0.427023	1	378807
AKNAD1	0.0674337	0.00778733	2.14758	0.0320454	0.299294	-3.90243	796	FALSE	0.247577	0.52227	1.40452	0.160391	0.284062	-6.661	1367	0.919804	0.0801955	1	0.243687	254268
EPN3	-0.0922657	-0.134307	-2.14681	0.0321067	0.299643	-3.90398	796	FALSE	-1.38616	1.48426	-3.28847	0.00103296	0.00462503	-2.26759	1367	0.000516478	0.999484	0.0075148	1	55040
CABIN1	0.108763	-0.207986	2.14675	0.0321159	0.299643	-3.90406	784	FALSE	0.149758	4.25042	0.804177	0.421435	0.572856	-7.32235	1367	0.789283	0.210717	1	0.531911	23523
GOLPH3	0.0820744	0.117815	2.14612	0.0321621	0.29992	-3.90539	796	FALSE	-0.312439	5.62025	-2.12598	0.0336839	0.0844386	-5.39239	1367	0.0168419	0.983158	0.115024	1	64083
CHIC2	-0.0880537	-0.0271325	-2.14435	0.0323039	0.301088	-3.90898	796	FALSE	-0.868144	3.72556	-4.61984	4.20256e-06	3.83774e-05	2.92762	1367	2.10128e-06	0.999998	7.51679e-05	1	26511
TPD52L2	0.0719618	0.0237043	2.14404	0.032329	0.301167	-3.90961	796	FALSE	-0.578189	6.60368	-3.66144	0.00026037	0.00144018	-0.984898	1367	0.000130185	0.99987	0.00252688	1	7165
ZNF3	0.068739	-0.19825	2.14355	0.032368	0.301363	-3.91059	796	TRUE	0.711815	4.58478	4.39126	1.21388e-05	9.80565e-05	1.91439	1367	0.999994	6.06941e-06	1	6.66245e-05	7551
OXTR	0.0742325	0.198108	2.14336	0.0323833	0.301363	-3.91098	796	FALSE	-0.865619	1.50368	-2.38664	0.0171385	0.04849	-4.80734	1367	0.00856925	0.991431	0.0687009	1	5021
ZNF764	-0.0765463	-0.05608	-2.14273	0.0324347	0.301479	-3.91227	796	TRUE	0.662086	2.49061	4.04933	5.42502e-05	0.00036684	0.49215	1367	0.999973	2.71251e-05	1	0.000253746	92595
BPIFB6	0.0732286	-0.0361998	2.14269	0.0324375	0.301479	-3.91234	796	FALSE	-0.0111046	0.0109422	-0.387389	0.698528	0.798455	-7.57022	1367	0.349264	0.650736	0.811742	1	128859
PTGER4	-0.0942726	-0.0462719	-2.14259	0.0324458	0.301479	-3.91255	796	FALSE	-0.81719	1.62	-2.57605	0.0100979	0.0312737	-4.34017	1367	0.00504894	0.994951	0.0452411	1	5734
RFC1	-0.0974674	-0.455533	-2.14228	0.0324703	0.301484	-3.91316	796	FALSE	0.462035	4.90629	2.86741	0.00420203	0.0150453	-3.55267	1367	0.997899	0.00210102	1	0.0112545	5981
CFI	-0.0623464	0.0641346	-2.14217	0.03248	0.301484	-3.9134	796	FALSE	-0.971464	1.45567	-2.15106	0.0316464	0.0802542	-5.33902	1367	0.0158232	0.984177	0.109823	1	3426
C4BPA	0.0633856	0.117955	2.14196	0.0324962	0.301484	-3.91381	796	FALSE	-0.112649	0.158399	-0.831247	0.40598	0.558098	-7.30026	1367	0.20299	0.79701	0.607575	1	722
GRK6	0.0879581	-0.132239	2.1416	0.0325253	0.301595	-3.91454	796	FALSE	-0.642533	4.92231	-3.53977	0.000413913	0.00213033	-1.41819	1367	0.000206956	0.999793	0.00362117	1	2870
CCDC90B	-0.0656026	0.0989549	-2.1414	0.0325414	0.301595	-3.91494	796	FALSE	0.941527	5.3866	6.04835	1.88587e-09	3.46079e-08	10.3777	1367	1	9.42933e-10	1	2.10999e-08	60492
NHLRC4	0.0765646	0.00870333	2.14115	0.0325623	0.301634	-3.91547	796	FALSE	0.0580403	0.395656	0.494067	0.621339	0.742069	-7.52328	1367	0.689331	0.310669	1	0.718513	283948
VANGL2	0.0728632	-0.101249	2.14081	0.0325893	0.30173	-3.91614	796	FALSE	2.18699	1.58553	6.16069	9.51048e-10	1.82565e-08	11.0442	1367	1	4.75524e-10	1	1.11481e-08	57216
AMOT	0.0683933	0.0469117	2.14019	0.0326406	0.30205	-3.91738	793	FALSE	0.388286	1.7085	1.13914	0.254843	0.399313	-6.9976	1367	0.872578	0.127422	1	0.35394	154796
CYTH4	0.0757127	-0.147016	2.13976	0.0326747	0.302174	-3.91827	796	FALSE	-0.647874	0.689402	-2.35808	0.0185101	0.0515793	-4.87472	1367	0.00925506	0.990745	0.0723834	1	27128
AKR1E2	-0.0664486	0.0991841	-2.1396	0.0326873	0.302174	-3.91859	796	FALSE	1.06929	1.3415	3.40472	0.000681517	0.00325678	-1.88231	1367	0.999659	0.000340759	1	0.00232967	83592
MRPL22	-0.106753	-0.467525	-2.13891	0.0327435	0.302439	-3.91999	796	FALSE	0.701617	5.44209	5.54476	3.52906e-08	5.17087e-07	7.53325	1367	1	1.76453e-08	1	3.26923e-07	29093
A4GALT	-0.0733649	-0.0530407	-2.13861	0.0327681	0.302439	-3.9206	796	FALSE	0.237751	2.2502	0.623915	0.532788	0.672012	-7.45082	1367	0.733606	0.266394	1	0.640662	53947
EPB41L1	0.0665167	-0.0328373	2.13851	0.0327758	0.302439	-3.92079	796	FALSE	-0.697361	3.83264	-1.79136	0.0734566	0.156537	-6.04496	1367	0.0367283	0.963272	0.201932	1	2036
MORN3	-0.0688359	-0.061794	-2.13843	0.0327827	0.302439	-3.92096	796	FALSE	0.143085	0.602669	0.943665	0.345508	0.499194	-7.2007	1367	0.827246	0.172754	1	0.453698	283385
ADAMTS12	0.0761554	0.124316	2.13639	0.0329486	0.303447	-3.92507	796	FALSE	-1.14367	1.16697	-2.97804	0.0029521	0.0111525	-3.23182	1367	0.00147605	0.998524	0.0170136	1	81792
HCFC2	0.0776197	0.106463	2.13611	0.0329763	0.303447	-3.9256	784	FALSE	0.108889	2.38912	0.67287	0.501144	0.644433	-7.41914	1367	0.749428	0.250572	1	0.610651	29915
TLE3	0.120097	-0.142091	2.13611	0.0329721	0.303447	-3.92565	796	FALSE	0.715538	4.22454	2.73747	0.00627175	0.0209282	-3.91418	1367	0.996864	0.00313587	1	0.0158338	7090
SYF2	0.098565	-1.11206	2.13536	0.0330331	0.303447	-3.92716	796	FALSE	-0.048035	5.69694	-0.404318	0.686042	0.789488	-7.56353	1367	0.343021	0.656979	0.804108	1	25949
PARP15	-0.0632354	0.0580075	-2.13516	0.033054	0.303447	-3.92751	784	FALSE	-0.424143	0.437077	-1.70067	0.0892319	0.181772	-6.20271	1367	0.044616	0.955384	0.230558	1	165631
AP3S1	-0.0828982	-0.170081	-2.13514	0.0330509	0.303447	-3.92759	796	FALSE	-0.436574	6.08198	-2.37053	0.0179008	0.0502191	-4.84545	1367	0.00895042	0.99105	0.0708095	1	1176
CFAP69	-0.0760924	-0.0914899	-2.13505	0.0330588	0.303447	-3.92779	796	FALSE	0.506384	1.19355	2.82541	0.00479074	0.0167466	-3.67133	1367	0.997605	0.00239537	1	0.012599	79846
TXNL4A	0.136674	-1.90245	2.13496	0.0330656	0.303447	-3.92796	796	FALSE	0.520769	6.14008	3.08484	0.00207748	0.00830864	-2.91072	1367	0.998961	0.00103874	1	0.00612922	10907
ATP2B2	0.0604673	-0.0367774	2.13487	0.0330733	0.303447	-3.92814	796	FALSE	0.194407	0.22255	1.36078	0.173807	0.301774	-6.7213	1367	0.913097	0.0869033	1	0.260131	491
C1QTNF9	0.0738311	-0.134874	2.13468	0.0330887	0.303447	-3.92852	796	FALSE	0.0414338	0.0340731	1.63084	0.103155	0.203498	-6.31862	1367	0.948423	0.0515775	1	0.169338	338872
NOMO2	0.068831	0.00651688	2.13449	0.0331048	0.303447	-3.92892	796	FALSE	-0.778049	6.60614	-4.3989	1.1725e-05	9.51146e-05	1.94746	1367	5.86252e-06	0.999994	0.000179881	1	102723728
APOC3	-0.0718855	0.0501186	-2.13447	0.0331059	0.303447	-3.92895	796	FALSE	0.345474	0.15766	2.31182	0.0209359	0.0571268	-4.98214	1367	0.989532	0.0104679	1	0.0444418	345
URI1	-0.112972	-1.11379	-2.13405	0.0331451	0.303447	-3.92975	784	FALSE	0.391057	5.35968	2.78642	0.00540316	0.0185129	-3.77995	1367	0.997298	0.00270158	1	0.0139382	8725
ZFPL1	0.0807742	-0.0958734	2.13406	0.0331399	0.303447	-3.92978	796	FALSE	-0.432596	5.08906	-3.3867	0.000727472	0.00343191	-1.94288	1367	0.000363736	0.999636	0.00565265	1	7542
SUOX	-0.0762502	-0.276163	-2.13389	0.0331536	0.303447	-3.93012	796	FALSE	-2.234	3.51972	-10.9346	9.73455e-27	7.58859e-25	49.5726	1367	4.86727e-27	1	1.16675e-23	1	6821
ENTPD3	0.0628675	0.125313	2.13381	0.03316	0.303447	-3.93028	796	FALSE	0.924465	0.519563	4.16591	3.29569e-05	0.000237868	0.964443	1367	0.999984	1.64785e-05	1	0.000163143	956
SDR9C7	-0.0759466	-0.0220548	-2.13336	0.0331971	0.303634	-3.93119	796	FALSE	0.0110488	0.0625445	0.238457	0.811562	0.875032	-7.61675	1367	0.594219	0.405781	1	0.871602	121214
ST8SIA2	-0.0626141	0.12162	-2.13304	0.0332236	0.303668	-3.93184	796	FALSE	0.82323	0.506099	3.39991	0.000693518	0.00330261	-1.89852	1367	0.999653	0.000346759	1	0.00236395	8128
KRTAP27-1	0.0627321	0.12133	2.13291	0.0332344	0.303668	-3.9321	796	FALSE	NA	NA	NA	NA	NA	NA	NA	NA	NA	NA	NA	NA
EIF2B5	-0.102914	-0.795108	-2.13152	0.0333488	0.304367	-3.9349	796	FALSE	0.366197	5.37152	2.83358	0.0046707	0.0163867	-3.64839	1367	0.997665	0.00233535	1	0.0123171	8893
PDGFRB	-0.0916666	-0.0785202	-2.13131	0.0333663	0.304367	-3.93532	796	FALSE	1.19783	1.3612	2.83829	0.00460263	0.0162013	-3.63511	1367	0.997699	0.00230131	1	0.0121644	5159
KRT33B	0.0806134	-0.00326731	2.13121	0.0333749	0.304367	-3.93553	796	FALSE	-0.136683	0.143757	-1.46992	0.141814	0.259155	-6.56729	1367	0.0709072	0.929093	0.314725	1	3884
WARS	-0.108285	-1.17466	-2.13107	0.0333863	0.304367	-3.93581	796	FALSE	NA	NA	NA	NA	NA	NA	NA	NA	NA	NA	NA	NA
EIF4EBP3	0.0751716	0.00474755	2.13094	0.0333966	0.304367	-3.93606	796	FALSE	0.0058671	2.48514	0.0189453	0.984888	0.99005	-7.64496	1367	0.507556	0.492444	1	0.996896	8637
DARS	-0.103995	-1.14415	-2.13061	0.0334245	0.304367	-3.93674	796	FALSE	NA	NA	NA	NA	NA	NA	NA	NA	NA	NA	NA	NA
DAGLB	0.0839193	-0.168844	2.13056	0.0334284	0.304367	-3.93684	796	FALSE	-0.164989	3.93679	-0.851695	0.394533	0.547702	-7.28309	1367	0.197266	0.802734	0.598099	1	221955
SLC38A5	-0.0821605	-1.52642e-05	-2.12845	0.0336043	0.305672	-3.94107	793	FALSE	2.55798	2.60072	4.24403	2.34345e-05	0.000176029	1.28826	1367	0.999988	1.17172e-05	1	0.000120483	92745
RPL30	0.124899	-0.627941	2.12805	0.0336362	0.305672	-3.94188	796	FALSE	0.596616	11.6014	4.01468	6.27597e-05	0.000416019	0.354321	1367	0.999969	3.13798e-05	1	0.000288896	6156
ATRN	0.102152	-0.102624	2.128	0.0336406	0.305672	-3.94198	796	FALSE	-0.113624	3.8654	-0.527878	0.59767	0.724266	-7.50603	1367	0.298835	0.701165	0.75143	1	8455
NSUN6	-0.0698084	0.0454365	-2.12765	0.0336696	0.305672	-3.94268	796	FALSE	0.319596	2.87736	2.05866	0.0397162	0.0961421	-5.53258	1367	0.980142	0.0198581	1	0.0764236	221078
SFTPA1	0.0640674	0.139403	2.12737	0.0336935	0.305672	-3.94326	796	FALSE	-0.0703522	0.100219	-0.54218	0.587783	0.716632	-7.49839	1367	0.293891	0.706109	0.744512	1	653509
RAN	0.199791	-2.3462	2.12702	0.0337265	0.305672	-3.9439	784	FALSE	0.450243	9.70467	2.93839	0.00335457	0.0124119	-3.34819	1367	0.998323	0.00167729	1	0.00924025	5901
ANKRD50	-0.0672858	0.00432543	-2.12702	0.0337227	0.305672	-3.94397	796	FALSE	-0.351215	2.5948	-1.61097	0.107418	0.209856	-6.35072	1367	0.0537089	0.946291	0.261814	1	57182
PPP4R3B	0.0923811	-0.018503	2.12671	0.0337484	0.305672	-3.94459	796	FALSE	0.0152825	4.81693	0.130842	0.895919	0.93102	-7.63659	1367	0.55204	0.44796	1	0.935379	57223
[truncated: 16,121 more rows]

## Sheet: Table 2
Supplementary Table 2. Tumor-type specific dependencies and gene expression in neuroblastoma.
Gene	EffectSize	Avg	t_stat	p.value	q.value	log_odds	min_samples	TF	CCLE.RNASeq.EffectSize	CCLE.RNASeq.Avg	CCLE.RNASeq.t_stat	CCLE.RNASeq.p.value	CCLE.RNASeq.q.value	CCLE.RNASeq.log_odds	CCLE.RNASeq.min_samples	CCLE.RNASeq.p.left	CCLE.RNASeq.p.right	CCLE.RNASeq.q.left	CCLE.RNASeq.q.right	EntrezID.y
ISL1	-0.67982	-0.0083335	-18.9896	1.02419e-66	1.85573e-62	136.596	796	TRUE	4.26055	0.840947	18.359	1.84994e-67	3.81466e-65	142.718	1367	1	9.24971e-68	1	1.90733e-65	3670
HAND2	-0.480556	0.000269488	-16.0317	2.12584e-50	1.9259e-46	100.893	796	TRUE	7.9153	0.720237	36.9045	2.04947e-207	5.61467e-204	463.59	1367	1	1.02474e-207	1	2.80734e-204	9464
PHOX2B	-0.454135	0.0651707	-14.4985	1.7312e-42	1.04559e-38	83.5453	796	TRUE	6.28007	0.157382	75.5673	0	0	1110.29	1367	1	0	1	0	8929
MYCN	-0.625519	-0.0215715	-13.7268	1.11612e-38	5.05572e-35	75.1852	796	TRUE	7.34203	0.869358	25.5812	2.97768e-118	1.84203e-115	259.154	1367	1	1.48884e-118	1	9.21016e-116	4613
MYC	0.919552	-1.76026	11.1403	7.04102e-27	2.55152e-23	49.2763	784	TRUE	-4.57129	6.04892	-15.4335	1.16984e-49	1.35963e-47	101.954	1367	5.84918e-50	1	1.8695e-46	1	4609
PHOX2A	-0.374952	-0.213376	-10.8761	8.4685e-26	2.55735e-22	46.9065	796	TRUE	7.1501	0.215766	96.2124	0	0	1384.01	1367	1	0	1	0	401
PDK1	-0.283007	-0.0340892	-10.6934	4.80413e-25	1.24352e-21	45.252	796	FALSE	0.420248	2.94983	2.38789	0.0170804	0.0388508	-4.79849	1367	0.99146	0.00854022	1	0.0319002	5163
LIN28B	-0.324346	-0.0590289	-10.5231	2.37628e-24	5.38198e-21	43.7282	796	TRUE	2.62061	0.732537	10.787	4.30924e-26	1.77335e-24	48.1041	1367	1	2.15462e-26	1	9.83789e-25	389421
GATA3	-0.501408	-0.359379	-9.8019	1.67075e-21	3.36359e-18	37.4823	796	TRUE	4.87474	1.72975	14.0734	4.14792e-42	3.69975e-40	84.682	1367	1	2.07396e-42	1	1.94011e-40	2625
SOX11	-0.361228	-0.0349731	-9.46713	3.1037e-20	5.6236e-17	34.7	796	TRUE	4.21297	0.647891	18.647	2.57947e-69	5.55803e-67	146.969	1367	1	1.28973e-69	1	2.77902e-67	6664
TFAP2B	-0.311882	0.0144467	-9.198	3.06967e-19	5.05631e-16	32.5188	796	TRUE	2.88793	0.258378	16.1568	7.18997e-54	9.5091e-52	111.594	1367	1	3.59498e-54	1	4.78757e-52	7021
ALK	-0.256319	-0.181891	-8.53014	7.21176e-17	1.08892e-13	27.3266	796	FALSE	3.65976	0.420008	22.0036	4.27527e-92	1.60758e-89	199.18	1367	1	2.13763e-92	1	8.03792e-90	238
MSI2	-0.321859	-0.168798	-8.41303	1.81535e-16	2.53018e-13	26.4494	796	FALSE	1.27877	4.69712	5.59939	2.59694e-08	2.08113e-07	7.83598	1367	1	1.29847e-08	1	1.44604e-07	124540
MYT1	-0.27547	-0.108106	-8.29162	4.67564e-16	6.05128e-13	25.5506	796	TRUE	2.61785	0.579344	12.6735	7.00053e-35	4.59757e-33	68.1625	1367	1	3.50026e-35	1	2.43205e-33	4661
IGF2BP1	-0.264822	-0.0817345	-8.08408	2.2955e-15	2.77281e-12	24.0396	796	FALSE	2.60947	1.79717	7.28421	5.44837e-13	8.24652e-12	18.3473	1367	1	2.72418e-13	1	5.16222e-12	10642
IRS2	-0.512902	-0.507297	-8.0366	3.28828e-15	3.72377e-12	23.6984	796	FALSE	0.895982	2.20845	3.44258	0.000593612	0.00200841	-1.74821	1367	0.999703	0.000296806	1	0.00153378	8660
LDB1	-0.488171	-0.187013	-8.0275	3.58662e-15	3.8227e-12	23.616	784	FALSE	1.14483	4.96403	7.07439	2.39039e-12	3.37807e-11	16.898	1367	1	1.19519e-12	1	2.14408e-11	8861
ATP6V1G1	0.474974	-1.33686	7.90847	8.59759e-15	8.65394e-12	22.7863	796	FALSE	0.329398	7.04825	2.65672	0.00798234	0.0201159	-4.12462	1367	0.996009	0.00399117	1	0.0161542	9550
HDAC2	-0.344911	0.0337937	-7.90352	9.07472e-15	8.65394e-12	22.7351	784	FALSE	1.1536	6.91981	8.10952	1.12005e-15	2.15872e-14	24.4249	1367	1	5.60026e-16	1	1.30971e-14	3066
EHBP1	-0.230225	0.105663	-7.80641	1.83184e-14	1.65956e-11	22.0687	796	FALSE	0.302053	4.79835	1.70114	0.0891439	0.157777	-6.196	1367	0.955428	0.044572	1	0.13698	23301
ASCL1	-0.287708	-0.0897524	-7.78759	2.10411e-14	1.81545e-11	21.9373	796	TRUE	4.20447	0.505961	14.0905	3.35954e-42	3.03895e-40	84.8914	1367	1	1.67977e-42	1	1.5947e-40	429
GJC1	-0.274058	-0.159972	-7.73703	3.04912e-14	2.51122e-11	21.5855	796	FALSE	2.03248	3.26807	6.21146	6.95361e-10	7.1964e-09	11.3547	1367	1	3.4768e-10	1	4.7727e-09	10052
CDKN1C	0.243444	-0.00726414	6.74206	2.98038e-11	2.34789e-08	15.0687	796	FALSE	1.19893	1.52946	4.91665	9.87001e-07	6.03178e-06	4.32317	1367	1	4.935e-07	1	4.263e-06	1028
CCDC43	-0.21712	-0.382307	-6.69061	4.16298e-11	3.14288e-08	14.7531	796	FALSE	0.505041	4.59117	5.04582	5.12345e-07	3.30482e-06	4.95414	1367	1	2.56172e-07	1	2.32826e-06	124808
PIK3R3	0.204647	0.0728929	6.51706	1.26443e-10	9.1641e-08	13.7048	796	FALSE	1.45744	2.86695	6.01999	2.23768e-09	2.15205e-08	10.2167	1367	1	1.11884e-09	1	1.44582e-08	8503
ZMYND19	-0.184024	0.0181429	-6.50107	1.39891e-10	9.74881e-08	13.6095	796	FALSE	0.386577	4.86851	3.21229	0.00134751	0.00416056	-2.50712	1367	0.999326	0.000673756	1	0.00322451	116225
GATA2	-0.22533	0.161063	-6.20463	8.76967e-10	5.85564e-07	11.88	796	TRUE	3.62788	2.73791	10.0412	6.1301e-23	2.11054e-21	40.9214	1367	1	3.06505e-23	1	1.19468e-21	2624
DNM2	0.5056	-1.2277	6.19946	9.04895e-10	5.85564e-07	11.8505	796	FALSE	-0.466219	6.03495	-3.60248	0.000326499	0.00117274	-1.19088	1367	0.00016325	0.999837	0.00171919	1	1785
INSR	-0.197258	-0.0533941	-6.19175	9.48137e-10	5.92389e-07	11.8065	796	FALSE	0.309811	2.03676	1.49508	0.135126	0.223465	-6.52419	1367	0.932437	0.0675628	1	0.197478	3643
CCND1	-0.702946	-1.03317	-6.16808	1.10144e-09	6.6523e-07	11.6657	784	FALSE	1.96363	5.84009	3.87481	0.000111766	0.000449998	-0.184656	1367	0.999944	5.58831e-05	1	0.000337428	595
ATP1A1	0.54531	-1.36122	6.12721	1.39917e-09	8.17794e-07	11.4404	796	FALSE	-0.172416	7.75399	-0.889479	0.373902	0.495701	-7.24432	1367	0.186951	0.813049	0.527152	1	476
C15orf41	-0.314696	-0.193227	-6.10616	1.58731e-09	8.98762e-07	11.3217	796	FALSE	NA	NA	NA	NA	NA	NA	NA	NA	NA	NA	NA	NA
MAB21L1	-0.182513	0.033612	-5.98082	3.33832e-09	1.83294e-06	10.6227	796	FALSE	5.75175	0.513059	30.9578	6.98602e-160	6.69854e-157	354.615	1367	1	3.49301e-160	1	3.34927e-157	4081
PCM1	-0.284885	-0.29572	-5.92218	4.70543e-09	2.50758e-06	10.3002	796	FALSE	0.825717	5.49716	5.53716	3.68204e-08	2.88088e-07	7.49768	1367	1	1.84102e-08	1	2.0037e-07	5108
EXOSC2	-0.229267	-1.12995	-5.91477	4.91285e-09	2.54124e-06	10.2597	796	FALSE	0.48	5.48478	3.383	0.000737285	0.00243943	-1.94951	1367	0.999631	0.000368642	1	0.00187023	23404
AFMID	-0.160655	-0.0680576	-5.91007	5.0491e-09	2.54124e-06	10.234	796	FALSE	0.946854	5.0637	6.11186	1.28242e-09	1.27557e-08	10.7585	1367	1	6.4121e-10	1	8.50379e-09	125061
SCAP	0.664157	-1.11697	5.85733	6.854e-09	3.34207e-06	9.94705	796	FALSE	0.413543	4.70472	3.34769	0.000837051	0.00272903	-2.06717	1367	0.999581	0.000418526	1	0.00209285	22937
VRK1	-0.418374	-0.644961	-5.85441	7.00914e-09	3.34207e-06	9.92627	784	FALSE	0.063479	5.06915	0.375319	0.707482	0.784502	-7.56886	1367	0.646259	0.353741	1	0.788652	7443
RTTN	-0.294417	-0.818952	-5.8103	8.9837e-09	4.17374e-06	9.69308	796	FALSE	0.40808	2.87539	2.56778	0.0103409	0.0251978	-4.35545	1367	0.99483	0.00517043	1	0.020381	25914
SNAP23	0.559743	-0.794179	5.74937	1.2719e-08	5.7614e-06	9.36688	796	FALSE	-1.13057	5.90733	-7.56757	6.95848e-14	1.14151e-12	20.3665	1367	3.47924e-14	1	2.9136e-12	1	8773
ERC1	-0.173766	-0.0901439	-5.74209	1.32553e-08	5.85786e-06	9.32815	796	FALSE	0.440093	3.36582	2.45784	0.014101	0.0329314	-4.63001	1367	0.992949	0.00705052	1	0.0269409	23085
CBX2	-0.181235	-0.0357835	-5.72199	1.49298e-08	6.44078e-06	9.21682	784	TRUE	2.62251	3.15144	9.84441	3.87069e-22	1.26669e-20	39.0998	1367	1	1.93534e-22	1	7.15108e-21	84733
EPGN	0.186258	0.132831	5.61364	2.72796e-08	1.14948e-05	8.65162	796	FALSE	-0.685872	0.732688	-2.52191	0.0117848	0.0282214	-4.47144	1367	0.00589239	0.994108	0.036602	1	255324
HNRNPA1	0.311426	-0.206376	5.55965	3.67921e-08	1.49119e-05	8.37145	796	FALSE	1.05008	10.618	7.63398	4.25258e-14	7.12864e-13	20.85	1367	1	2.12629e-14	1	4.43215e-13	3178
CCNL1	-0.324598	-0.608448	-5.55845	3.70349e-08	1.49119e-05	8.36529	796	FALSE	-0.341079	6.05115	-2.17473	0.0298217	0.0627349	-5.28219	1367	0.0149109	0.985089	0.0778719	1	57018
PRCD	-0.164214	-0.0617837	-5.51114	4.80324e-08	1.89195e-05	8.12189	796	FALSE	4.61689	0.923721	26.9017	2.85069e-128	2.1026e-125	282.128	1367	1	1.42534e-128	1	1.0513e-125	768206
PCYT1A	0.375778	-0.516405	5.47282	5.92067e-08	2.28248e-05	7.92618	796	FALSE	-0.458611	5.11792	-3.14137	0.00171769	0.00516789	-2.73042	1367	0.000858844	0.999141	0.00723323	1	5130
TSR2	-0.228504	-1.58922	-5.44548	6.8754e-08	2.59532e-05	7.7864	793	FALSE	-0.0408749	5.43993	-0.316658	0.751552	0.817453	-7.58912	1367	0.375776	0.624224	0.808964	1	90121
COL13A1	-0.152348	0.0112624	-5.42895	7.51081e-08	2.77731e-05	7.70367	796	FALSE	-0.123723	1.3579	-0.375312	0.707487	0.784502	-7.56886	1367	0.353743	0.646257	0.780368	1	1305
STX16	-0.130438	0.114092	-5.40552	8.52278e-08	3.08849e-05	7.58549	796	FALSE	-0.0712096	5.63184	-0.518321	0.604319	0.703986	-7.50507	1367	0.302159	0.697841	0.711944	1	8675
SMIM6	-0.152457	0.042232	-5.37916	9.8195e-08	3.48862e-05	7.4531	796	FALSE	-0.605156	0.740387	-2.82588	0.00478377	0.012818	-3.66417	1367	0.00239188	0.997608	0.0173156	1	100130933
CHMP4B	-0.470403	-1.03512	-5.3602	1.08682e-07	3.78693e-05	7.35827	796	FALSE	-0.652714	6.60574	-5.09078	4.06347e-07	2.67141e-06	5.17745	1367	2.03173e-07	1	4.61096e-06	1	128866
SDK2	-0.153098	-0.0424643	-5.35091	1.14209e-07	3.90444e-05	7.31192	796	FALSE	0.508821	0.470022	2.9197	0.00356113	0.00988162	-3.39667	1367	0.998219	0.00178057	1	0.00778521	54549
PCTP	-0.150817	-0.0579568	-5.31891	1.35413e-07	4.5436e-05	7.15283	796	FALSE	0.168606	3.6637	0.856579	0.391828	0.513538	-7.27298	1367	0.804086	0.195914	1	0.4866	58488
PIM3	-0.196149	-0.0838091	-5.26407	1.80938e-07	5.96075e-05	6.88221	796	FALSE	0.00131824	4.69096	0.00752498	0.993997	0.995712	-7.63915	1367	0.503001	0.496999	0.97902	1	415116
AGBL4	-0.196088	-0.336122	-5.25718	1.87607e-07	6.07009e-05	6.84843	796	FALSE	0.360351	0.146635	4.90154	1.0646e-06	6.46068e-06	4.25042	1367	0.999999	5.32298e-07	1	4.56728e-06	84871
ENGASE	-0.165249	-0.178405	-5.23622	2.09413e-07	6.65677e-05	6.7458	796	FALSE	0.469325	3.67959	2.49675	0.0126507	0.0299769	-4.53419	1367	0.993675	0.00632537	1	0.0244461	64772
FURIN	-0.362528	-0.209601	-5.20372	2.48148e-07	7.72933e-05	6.58746	796	FALSE	-1.26751	4.62777	-5.67904	1.65257e-08	1.37549e-07	8.27425	1367	8.26287e-09	1	2.50129e-07	1	5045
NXT1	-0.486594	-0.449644	-5.201	2.51686e-07	7.72933e-05	6.57426	796	FALSE	-0.118461	4.69965	-0.98119	0.326673	0.447567	-7.15872	1367	0.163336	0.836664	0.482034	1	29107
CHCHD2	0.188135	-0.559995	5.1902	2.66228e-07	8.03963e-05	6.52187	796	FALSE	0.149978	9.09681	1.26764	0.205142	0.312298	-6.83743	1367	0.897429	0.102571	1	0.283267	51142
RAD21	-0.248172	-1.35649	-5.18068	2.80699e-07	8.33769e-05	6.47276	784	FALSE	0.0509243	6.94581	0.327579	0.74328	0.81094	-7.58561	1367	0.62836	0.37164	1	0.818343	5885
MAPK11	-0.117903	0.0910345	-5.16272	3.08045e-07	9.00237e-05	6.38608	784	FALSE	0.425914	2.64913	1.84413	0.0653808	0.121859	-5.94351	1367	0.96731	0.0326904	1	0.104746	5600
PIM1	-0.172172	0.0872118	-5.15655	3.18025e-07	9.14651e-05	6.35635	784	FALSE	0.332079	4.11225	1.18899	0.234648	0.347371	-6.93378	1367	0.882676	0.117324	1	0.31698	5292
ATE1	-0.179662	-0.00811241	-5.12889	3.65516e-07	0.000103481	6.22636	796	FALSE	0.441968	3.42	3.58721	0.000346038	0.00123621	-1.24519	1367	0.999827	0.000173019	1	0.000938344	11101
GMNN	0.324866	-0.575466	5.10907	4.04667e-07	0.000112803	6.13154	796	FALSE	0.472883	5.68609	3.031	0.00248329	0.0071666	-3.06816	1367	0.998758	0.00124164	1	0.00561978	51053
ZNF559	-0.2232	-0.91101	-5.09506	4.34764e-07	0.000119356	6.0647	796	TRUE	1.06077	3.19336	5.30085	1.34265e-07	9.52216e-07	6.24605	1367	1	6.71323e-08	1	6.66699e-07	84527
SPHK1	-0.163754	-0.109024	-5.0753	4.80887e-07	0.000130048	5.97078	796	FALSE	-1.22373	3.16212	-3.57666	0.000360156	0.00127949	-1.28255	1367	0.000180078	0.99982	0.00187072	1	8877
REPS1	0.148728	0.0387086	5.0628	5.12472e-07	0.000136551	5.91154	796	FALSE	0.300039	4.47971	2.41255	0.0159722	0.0367089	-4.73964	1367	0.992014	0.00798611	1	0.0301061	85021
TSC1	0.496341	0.0603826	5.02814	6.10944e-07	0.00016043	5.7479	796	FALSE	0.279915	3.86562	2.41695	0.0157814	0.0363357	-4.72908	1367	0.992109	0.0078907	1	0.029805	7248
LDAH	-0.141001	0.162457	-5.00761	6.77604e-07	0.000175393	5.65152	796	FALSE	1.32466	3.46477	7.01294	3.65899e-12	5.06632e-11	16.4811	1367	1	1.8295e-12	1	3.2217e-11	60526
RBBP4	-0.203863	-0.962205	-5.00222	6.98358e-07	0.000178219	5.62371	784	FALSE	0.396839	7.09205	2.40202	0.0164377	0.0376191	-4.76485	1367	0.991781	0.00821884	1	0.0308704	5928
ARL5B	-0.144437	0.122655	-4.98707	7.51322e-07	0.000189072	5.55544	796	FALSE	0.990075	3.07441	6.96805	4.98338e-12	6.77295e-11	16.1786	1367	1	2.49169e-12	1	4.31645e-11	221079
FAM83B	-0.117482	0.278159	-4.97786	7.86843e-07	0.000195299	5.51246	796	FALSE	-0.910239	0.946488	-3.70917	0.000216278	0.000808965	-0.805243	1367	0.000108139	0.999892	0.00119183	1	222584
APPBP2	-0.141347	0.0555036	-4.96968	8.19724e-07	0.000200711	5.47438	796	FALSE	0.766179	3.6876	5.25426	1.7224e-07	1.19849e-06	6.00547	1367	1	8.612e-08	1	8.39616e-07	10513
SCD	0.381825	-0.650063	4.96545	8.37256e-07	0.00020227	5.4547	796	FALSE	-0.0709842	7.02133	-0.267806	0.788889	0.845473	-7.60338	1367	0.394444	0.605556	0.832997	1	6319
GTSF1	0.154861	-0.18765	4.95648	8.75623e-07	0.000208756	5.41303	796	FALSE	1.23603	1.38407	2.55467	0.0107365	0.0260231	-4.38881	1367	0.994632	0.00536827	1	0.0211001	121355
COG3	0.295178	-1.10422	4.95094	9.00154e-07	0.000211817	5.38734	796	FALSE	0.0777582	3.75937	0.705712	0.480488	0.59775	-7.39059	1367	0.759756	0.240244	1	0.576832	83548
PLCG1	0.200696	0.0344409	4.93194	9.89466e-07	0.000229848	5.29939	796	FALSE	1.26372	5.444	6.1651	9.25585e-10	9.37167e-09	11.0761	1367	1	4.62792e-10	1	6.22805e-09	5335
BRD2	0.347782	-0.527404	4.91913	1.05743e-06	0.000242526	5.2379	784	FALSE	-0.00537802	7.13032	-0.0406662	0.967568	0.977405	-7.63835	1367	0.483784	0.516216	0.953105	1	6046
GRK4	-0.142091	0.0659459	-4.90192	1.14824e-06	0.000260061	5.16107	796	FALSE	1.08911	1.75353	8.26262	3.33326e-16	6.82197e-15	25.6176	1367	1	1.66663e-16	1	4.09231e-15	2868
GPS2	0.219771	-0.00745714	4.88123	1.2752e-06	0.000281906	5.06389	784	FALSE	-0.19871	5.59919	-1.52052	0.128611	0.214468	-6.48594	1367	0.0643057	0.935694	0.247678	1	2874
WAC	0.235692	-0.542359	4.88113	1.2758e-06	0.000281906	5.06345	784	FALSE	0.293799	5.7188	2.37931	0.0174817	0.0396834	-4.81883	1367	0.991259	0.00874083	1	0.0325988	51322
GNAO1	-0.145822	-0.0601792	-4.87729	1.29656e-06	0.000283042	5.04819	796	FALSE	3.5757	1.10173	13.1781	2.02366e-37	1.47558e-35	73.9638	1367	1	1.01183e-37	1	7.79272e-36	2775
TOM1L1	-0.147084	-0.100698	-4.86994	1.34425e-06	0.000289958	5.01464	796	FALSE	-0.507843	4.36865	-1.50267	0.133154	0.220834	-6.51284	1367	0.0665772	0.933423	0.254485	1	10040
HJV	0.159898	-0.353187	4.86082	1.40584e-06	0.000299675	4.97304	796	FALSE	-0.0566104	0.0739394	-0.74996	0.453408	0.572341	-7.35845	1367	0.226704	0.773296	0.597563	1	148738
C1D	-0.227911	-0.565295	-4.8394	1.56132e-06	0.000327986	4.87563	796	FALSE	0.573946	5.25173	5.21297	2.14429e-07	1.47071e-06	5.79395	1367	1	1.07215e-07	1	1.03423e-06	10438
C4orf19	-0.150312	-0.268407	-4.83764	1.57485e-06	0.000327986	4.86762	796	FALSE	-0.982243	1.22895	-3.49802	0.00048377	0.00166931	-1.55779	1367	0.000241885	0.999758	0.00242626	1	55286
CTDNEP1	0.269874	-0.480694	4.83308	1.61032e-06	0.000331561	4.84694	796	FALSE	0.104034	6.22671	1.01463	0.310464	0.429906	-7.12543	1367	0.844768	0.155232	1	0.40028	23399
PLPPR5	-0.158676	-0.170117	-4.82368	1.68588e-06	0.000341253	4.80438	796	FALSE	3.25264	0.21322	32.7229	6.62726e-174	8.47273e-171	386.768	1367	1	3.31363e-174	1	4.23637e-171	163404
BTBD17	-0.143958	-0.361872	-4.82257	1.69506e-06	0.000341253	4.79934	796	FALSE	0.0492594	0.162855	0.345404	0.729844	0.801019	-7.57962	1367	0.635078	0.364922	1	0.80707	388419
DUSP23	0.129733	0.104594	4.81185	1.78588e-06	0.000355586	4.7509	796	FALSE	-3.06696	3.96948	-7.84172	8.89282e-15	1.58492e-13	22.3875	1367	4.44641e-15	1	4.20043e-13	1	54935
HNRNPH1	-0.342463	-1.31507	-4.80425	1.85308e-06	0.000364956	4.71662	796	FALSE	0.343039	8.78863	2.31351	0.0208422	0.0462231	-4.97236	1367	0.989579	0.0104211	1	0.0381365	3187
ITPKA	0.174968	-0.229305	4.80049	1.88719e-06	0.000367677	4.69969	796	FALSE	-0.663617	1.82295	-2.84743	0.00447329	0.0121045	-3.60347	1367	0.00223664	0.997763	0.0164338	1	3706
GFRA2	-0.119739	0.0855858	-4.79687	1.92066e-06	0.000370218	4.68338	796	FALSE	4.76614	0.321825	30.9616	6.51999e-160	6.58073e-157	354.684	1367	1	3.25999e-160	1	3.29036e-157	2675
UTP23	-0.187358	-0.830786	-4.78581	2.02638e-06	0.000386484	4.63367	796	FALSE	0.069126	3.87639	0.534171	0.59331	0.694368	-7.49675	1367	0.703345	0.296655	1	0.685334	84294
CSDE1	0.279501	-0.46645	4.77807	2.10372e-06	0.000393134	4.59892	796	FALSE	0.554075	7.76313	4.14395	3.62347e-05	0.00016266	0.880224	1367	0.999982	1.81173e-05	1	0.000120139	7812
LIMD2	-0.140882	-0.293112	-4.77798	2.10464e-06	0.000393134	4.59851	796	FALSE	2.4261	3.50411	6.31873	3.56126e-10	3.8454e-09	12.0069	1367	1	1.78063e-10	1	2.53505e-09	80774
KIAA0825	-0.110585	0.128294	-4.76964	2.19116e-06	0.000405118	4.56115	796	FALSE	0.229684	0.518844	2.99035	0.00283641	0.0080691	-3.18953	1367	0.998582	0.0014182	1	0.00633665	285600
GLYCTK	0.126376	-0.0290661	4.76159	2.27788e-06	0.000416899	4.52515	796	FALSE	0.165055	2.66293	0.75314	0.451495	0.570504	-7.35607	1367	0.774252	0.225748	1	0.547095	132158
FAM131C	0.14811	-0.0237418	4.75191	2.38658e-06	0.000432425	4.48192	796	FALSE	0.256144	0.839575	1.70128	0.0891184	0.157761	-6.19577	1367	0.955441	0.0445592	1	0.136963	348487
PRKCA	-0.146539	-0.17685	-4.74801	2.43792e-06	0.000437354	4.46245	784	FALSE	1.17684	3.08754	4.16562	3.29982e-05	0.000149247	0.968976	1367	0.999984	1.64991e-05	1	0.000110053	5578
SLC35A2	0.229879	-0.225247	4.743	2.49261e-06	0.000442781	4.44168	793	FALSE	-0.719696	4.89231	-5.07635	4.37819e-07	2.86291e-06	5.10557	1367	2.18909e-07	1	4.93355e-06	1	7355
UPP1	0.122345	0.165678	4.72057	2.77378e-06	0.000487943	4.34254	796	FALSE	-2.69741	4.63888	-6.74828	2.2042e-11	2.79748e-10	14.7239	1367	1.1021e-11	1	6.23451e-10	1	7378
CIB2	-0.129638	0.0143705	-4.70864	2.93662e-06	0.000511622	4.28968	796	FALSE	1.91675	2.11832	7.04468	2.93787e-12	4.10339e-11	16.696	1367	1	1.46893e-12	1	2.61315e-11	10518
SYNGR2	-0.147689	-0.146307	-4.70329	3.01253e-06	0.000519849	4.26603	796	FALSE	-1.88563	6.06731	-7.95205	3.81561e-15	7.07659e-14	23.2193	1367	1.9078e-15	1	1.93577e-13	1	9144
GDPD1	-0.143932	-0.116127	-4.69848	3.08229e-06	0.000526868	4.24482	796	FALSE	1.85132	1.70216	10.5402	4.99484e-25	1.93507e-23	45.6791	1367	1	2.49742e-25	1	1.07143e-23	284161
PATZ1	-0.151545	-0.174443	-4.69562	3.12454e-06	0.000529098	4.23221	796	TRUE	1.07492	3.97424	7.07686	2.34957e-12	3.32284e-11	16.9149	1367	1	1.17478e-12	1	2.10944e-11	23598
MED27	-0.16833	-0.469294	-4.68107	3.35641e-06	0.0005631	4.16616	784	FALSE	0.411839	4.5632	3.22982	0.00126813	0.00394021	-2.45115	1367	0.999366	0.000634067	1	0.00305669	9442
CPSF4L	-0.110841	-0.0203852	-4.66623	3.5925e-06	0.00059718	4.10294	796	FALSE	-0.00775674	0.0768671	-0.189879	0.849432	0.890919	-7.62118	1367	0.424716	0.575284	0.872873	1	642843
STK11	0.358455	-0.298084	4.66282	3.65107e-06	0.000599389	4.08796	796	FALSE	-0.0929597	4.82854	-0.534358	0.593181	0.694258	-7.49665	1367	0.29659	0.70341	0.703489	1	6794
UBE3D	-0.231302	-0.2561	-4.66161	3.67196e-06	0.000599389	4.08268	796	FALSE	0.270499	2.19921	2.21528	0.0269056	0.0574831	-5.19363	1367	0.986547	0.0134528	1	0.0479168	90025
NFS1	-0.203565	-1.49299	-4.6558	3.77422e-06	0.000610581	4.05725	796	FALSE	-0.924251	5.10096	-7.50765	1.08153e-13	1.73561e-12	19.9336	1367	5.40767e-14	1	4.35727e-12	1	9054
ZMIZ1	-0.17233	-0.28944	-4.64942	3.88974e-06	0.000623701	4.02934	796	FALSE	1.71686	4.15883	7.80545	1.17189e-14	2.058e-13	22.1163	1367	1	5.85947e-15	1	1.27545e-13	57178
CENPX	-0.19437	-0.463584	-4.61931	4.48219e-06	0.000712392	3.89812	796	TRUE	0.251091	6.42139	1.63319	0.102659	0.177648	-6.30888	1367	0.94867	0.0513296	1	0.155113	201254
SINHCAF	-0.209261	-0.600722	-4.6155	4.57324e-06	0.000720544	3.87978	784	FALSE	1.40632	5.54062	6.6494	4.24327e-11	5.19957e-10	14.0836	1367	1	2.12164e-11	1	3.37089e-10	58516
RHBDF2	-0.138216	-0.257673	-4.61298	4.61721e-06	0.0007212	3.87066	796	FALSE	-1.69923	4.00347	-7.25872	6.53366e-13	9.75826e-12	18.1692	1367	3.26683e-13	1	2.38089e-11	1	79651
TBC1D23	-0.141342	-0.125293	-4.59539	5.01354e-06	0.000776413	3.79448	796	FALSE	-0.32133	4.02758	-2.37692	0.0175951	0.0399031	-4.82449	1367	0.00879754	0.991202	0.0509628	1	55773
MSI1	-0.140232	-0.140369	-4.58782	5.19381e-06	0.000797514	3.76181	796	FALSE	2.44468	0.886346	10.0462	5.85064e-23	2.01794e-21	40.9676	1367	1	2.92532e-23	1	1.14254e-21	4440
AGL	-0.127655	-0.128792	-4.58457	5.27313e-06	0.000802889	3.74779	796	FALSE	0.167906	2.81557	1.19392	0.232718	0.345154	-6.92793	1367	0.883641	0.116359	1	0.314905	178
ACTR10	-0.19163	-0.921876	-4.57884	5.4159e-06	0.000817756	3.72308	796	FALSE	0.0306009	5.38631	0.250109	0.802541	0.855303	-7.60795	1367	0.59873	0.40127	1	0.870592	55860
TTC30B	-0.110586	0.00461927	-4.57694	5.46411e-06	0.000818217	3.71489	796	FALSE	0.220296	1.67642	1.74896	0.080523	0.14494	-6.11382	1367	0.959739	0.0402615	1	0.125381	150737
FBXO7	0.232574	-0.165612	4.57066	5.62609e-06	0.000835567	3.68788	796	FALSE	0.348494	5.8226	2.77115	0.00566159	0.014875	-3.81621	1367	0.997169	0.0028308	1	0.0118555	25793
BMPR1B	-0.137033	0.113007	-4.56555	5.76129e-06	0.000848689	3.66592	796	FALSE	1.66871	0.808546	9.52544	7.18292e-21	2.15224e-19	36.214	1367	1	3.59146e-21	1	1.23398e-19	658
HIST1H3H	0.141778	-0.231027	4.56237	5.84715e-06	0.000854391	3.65225	796	FALSE	NA	NA	NA	NA	NA	NA	NA	NA	NA	NA	NA	NA
NT5C	-0.14849	-0.286064	-4.56062	5.89465e-06	0.000854441	3.64477	796	FALSE	0.254868	5.2455	1.71934	0.0857781	0.152949	-6.16498	1367	0.957111	0.042889	1	0.132594	30833
ADGRG1	-0.145905	-0.0658483	-4.55635	6.01262e-06	0.000864496	3.62645	796	FALSE	-1.36297	4.28179	-2.84723	0.0044761	0.0121086	-3.60404	1367	0.00223805	0.997762	0.0164378	1	9289
TSTD1	0.135046	-0.157481	4.55217	6.13044e-06	0.000864496	3.60851	796	FALSE	-3.28328	4.20903	-6.39275	2.23088e-10	2.47722e-09	12.4631	1367	1.11544e-10	1	5.23003e-09	1	100131187
2022-03-01	-0.124049	0.0343677	-4.54994	6.19418e-06	0.000864496	3.59895	796	FALSE	NA	NA	NA	NA	NA	NA	NA	NA	NA	NA	NA	NA
DENND5A	-0.141927	-0.00717454	-4.54914	6.21705e-06	0.000864496	3.59555	796	FALSE	1.03684	4.78633	4.02641	5.97466e-05	0.000255636	0.406585	1367	0.99997	2.98733e-05	1	0.000190452	23258
HNRNPD	0.19512	-0.240366	4.54903	6.22034e-06	0.000864496	3.59506	796	FALSE	0.738402	8.09021	5.47432	5.21964e-08	3.95797e-07	7.15977	1367	1	2.60982e-08	1	2.75446e-07	3184
AEBP2	-0.141736	-0.10977	-4.54845	6.25029e-06	0.000864496	3.59088	784	TRUE	0.0610175	4.08564	0.460355	0.645335	0.736423	-7.53339	1367	0.677333	0.322667	1	0.733933	121536
UBE2N	0.331276	-1.1546	4.54673	6.30034e-06	0.000864817	3.58351	784	FALSE	0.429494	7.01906	3.65964	0.000262187	0.000961908	-0.985637	1367	0.999869	0.000131094	1	0.000728959	7334
PRSS48	-0.140102	0.0281447	-4.54269	6.40558e-06	0.000872652	3.56794	796	FALSE	0.015854	0.0132664	1.79649	0.0726374	0.133196	-6.02988	1367	0.963681	0.0363187	1	0.114837	345062
ACTL6A	0.204989	-1.40609	4.54125	6.46215e-06	0.000873789	3.56007	784	FALSE	0.0760726	6.64228	0.646181	0.518271	0.631842	-7.43076	1367	0.740865	0.259135	1	0.614042	86
RCC1	-0.186914	-1.46713	-4.53572	6.6291e-06	0.000889724	3.5365	784	FALSE	-0.536652	6.11099	-3.46916	0.000538334	0.00183956	-1.65729	1367	0.000269167	0.999731	0.0026759	1	1104
KMT2A	0.259613	-0.27254	4.53198	6.74457e-06	0.000898565	3.52055	784	TRUE	0.342169	4.08668	2.27627	0.0229838	0.050315	-5.05736	1367	0.988508	0.0114919	1	0.041644	4297
GPC5	-0.105397	0.0480923	-4.52046	7.09771e-06	0.000931915	3.47314	796	FALSE	0.435241	0.291838	3.68007	0.000242237	0.000896618	-0.911502	1367	0.999879	0.000121119	1	0.000678592	2262
TSC2	0.519551	-0.0939324	4.52046	7.09776e-06	0.000931915	3.47313	796	FALSE	0.563674	5.18311	4.14797	3.56127e-05	0.000160203	0.896643	1367	0.999982	1.78064e-05	1	0.00011832	7249
DNAJC11	0.28185	-0.778787	4.51503	7.27738e-06	0.000948625	3.45004	796	FALSE	-0.174265	5.15496	-1.28538	0.198877	0.304768	-6.81485	1367	0.0994386	0.900561	0.340585	1	55735
CACNG4	-0.137443	-0.0777278	-4.51223	7.37194e-06	0.000954087	3.43812	796	FALSE	3.01963	1.46061	8.9671	9.78004e-19	2.4743e-17	31.3639	1367	1	4.89002e-19	1	1.45164e-17	27092
DCXR	-0.127668	-0.159079	-4.5106	7.42719e-06	0.000954421	3.43122	796	FALSE	0.453763	6.21805	3.09568	0.00200352	0.00593475	-2.87167	1367	0.998998	0.00100176	1	0.00463245	51181
PPP1R12A	0.352149	-1.12078	4.50006	7.79549e-06	0.000994694	3.38652	796	FALSE	-0.132371	4.71804	-0.979012	0.327748	0.448816	-7.16085	1367	0.163874	0.836126	0.483255	1	4659
GTSE1	-0.211721	-0.346884	-4.49659	7.92055e-06	0.00100358	3.37183	796	FALSE	0.430381	4.57832	2.1549	0.031344	0.0655204	-5.3249	1367	0.984328	0.015672	1	0.0549236	51512
BCAS3	-0.148023	-0.275412	-4.48684	8.28261e-06	0.00104217	3.33056	796	FALSE	0.616377	3.10147	3.09734	0.00199245	0.00590285	-2.86659	1367	0.999004	0.000996223	1	0.00460795	54828
PRR11	-0.137371	-0.105234	-4.4761	8.69921e-06	0.00108704	3.28526	796	FALSE	0.68148	5.43451	3.46331	0.000550055	0.00187594	-1.67733	1367	0.999725	0.000275028	1	0.00142932	55771
TP53I3	-0.136852	-0.324866	-4.47433	8.77013e-06	0.0010876	3.27776	796	FALSE	1.00923	4.06556	3.69054	0.000232579	0.000864708	-0.873371	1367	0.999884	0.000116289	1	0.000654559	9540
ABHD13	-0.134673	-0.276523	-4.47299	8.82369e-06	0.0010876	3.27214	796	FALSE	0.419515	2.59797	3.86968	0.000114117	0.000458307	-0.204264	1367	0.999943	5.70584e-05	1	0.000343443	84945
THAP1	-0.37996	-1.47839	-4.46514	9.14549e-06	0.00111256	3.23908	796	TRUE	-0.0391841	2.95728	-0.428368	0.668451	0.754851	-7.54758	1367	0.334225	0.665775	0.754982	1	55145
KRT78	0.117847	-0.0946829	4.46505	9.14902e-06	0.00111256	3.23872	796	FALSE	-0.205983	0.204312	-2.108	0.035213	0.0723694	-5.42438	1367	0.0176065	0.982394	0.0891575	1	196374
CEP170	-0.147651	-0.0490276	-4.46004	9.36043e-06	0.00113068	3.21764	796	FALSE	1.66556	4.85347	7.66326	3.41856e-14	5.79644e-13	21.0644	1367	1	1.70928e-14	1	3.60604e-13	9859
CMTR2	0.187575	-0.116006	4.45228	9.6967e-06	0.00116354	3.18507	796	FALSE	-0.369579	3.57388	-2.77138	0.00565766	0.0148706	-3.81558	1367	0.00282883	0.997171	0.0199542	1	55783
COG4	0.195556	-0.699164	4.44705	9.92974e-06	0.00118366	3.16316	796	FALSE	0.231136	5.28819	1.88923	0.0590722	0.112194	-5.85965	1367	0.970464	0.0295361	1	0.0959535	25839
TMEM129	-0.130962	-0.00883821	-4.44451	1.00453e-05	0.00118961	3.15249	796	FALSE	0.216452	4.22917	1.54465	0.122662	0.20616	-6.44908	1367	0.938669	0.0613309	1	0.181616	92305
LBH	-0.113945	-0.0488022	-4.43226	1.06187e-05	0.00124935	3.10128	796	FALSE	0.55451	3.10769	1.29597	0.195206	0.300198	-6.80122	1367	0.902397	0.097603	1	0.271384	81606
SLC7A2	-0.111668	0.155075	-4.42201	1.11227e-05	0.0013002	3.05852	796	FALSE	1.77401	1.54519	5.93401	3.74171e-09	3.47481e-08	9.71674	1367	1	1.87086e-09	1	2.34954e-08	6542
ACAD8	-0.108692	0.211893	-4.41611	1.14229e-05	0.00132674	3.03396	796	FALSE	0.0323419	4.16551	0.220017	0.825891	0.873297	-7.61501	1367	0.587055	0.412945	1	0.889981	27034
COG7	0.25374	-0.442752	4.41047	1.17175e-05	0.00135228	3.01048	796	FALSE	-0.230583	3.70016	-2.12125	0.0340807	0.0703894	-5.3965	1367	0.0170403	0.98296	0.0868641	1	91949
CCDC40	-0.133127	0.0373037	-4.40401	1.20637e-05	0.00138343	2.98364	796	FALSE	1.26268	1.80174	6.27617	4.64994e-10	4.92934e-09	11.7469	1367	1	2.32497e-10	1	3.26876e-09	55036
CD109	0.135085	0.015785	4.40071	1.2244e-05	0.00138994	2.96996	796	FALSE	-2.1446	2.93742	-5.55407	3.35e-08	2.63615e-07	7.58923	1367	1.675e-08	1	4.68927e-07	1	135228
MDFIC	0.112314	0.160047	4.40017	1.22739e-05	0.00138994	2.96771	796	FALSE	-2.543	2.81561	-8.10384	1.17111e-15	2.2526e-14	24.381	1367	5.85555e-16	1	6.38022e-14	1	29969
INSM2	-0.133523	-0.0694498	-4.3878	1.29758e-05	0.0014603	2.91646	796	TRUE	3.14144	0.169832	29.2731	1.25734e-146	1.096e-143	324.22	1367	1	6.28668e-147	1	5.47998e-144	84684
CMIP	0.286808	-0.438443	4.37922	1.34846e-05	0.00150819	2.88101	796	FALSE	-0.343103	4.1151	-1.6756	0.0940452	0.165383	-6.23896	1367	0.0470226	0.952977	0.194637	1	80790
CTNNBL1	-0.224758	-0.967536	-4.37646	1.36523e-05	0.00151758	2.86962	796	FALSE	0.175982	5.62919	1.34723	0.178128	0.279402	-6.73366	1367	0.910936	0.0890641	1	0.251063	56259
UBE4B	0.194246	-0.387266	4.37157	1.39541e-05	0.00154168	2.84947	796	FALSE	-0.324538	4.43156	-2.40685	0.0162228	0.0371824	-4.75331	1367	0.00811142	0.991889	0.0475697	1	10277
CRLS1	0.219005	-0.752772	4.36577	1.43208e-05	0.0015726	2.82558	796	FALSE	-0.127797	5.07935	-1.12366	0.261354	0.377068	-7.00914	1367	0.130677	0.869323	0.413258	1	54675
SNUPN	0.207211	-0.964796	4.3558	1.4973e-05	0.00163357	2.78456	796	FALSE	-0.254332	4.45277	-2.0498	0.040575	0.0816999	-5.54481	1367	0.0202875	0.979713	0.100143	1	10073
HNRNPUL1	0.164271	0.0196567	4.35223	1.52132e-05	0.00163357	2.7699	796	FALSE	0.118889	6.9441	0.898493	0.369081	0.490635	-7.23628	1367	0.81546	0.18454	1	0.462487	11100
RALGDS	-0.110804	0.00357248	-4.35204	1.52263e-05	0.00163357	2.76911	796	FALSE	1.71312	4.35701	10.366	2.73862e-24	1.00803e-22	43.9955	1367	1	1.36931e-24	1	5.64715e-23	5900
RPLP1	-0.153568	-1.02736	-4.35188	1.52366e-05	0.00163357	2.76848	796	FALSE	0.162965	10.9669	1.30048	0.193655	0.298507	-6.79538	1367	0.903173	0.0968275	1	0.269814	6176
HACE1	-0.133966	-0.0243907	-4.33682	1.62933e-05	0.00173658	2.70674	796	FALSE	0.758858	2.70481	5.03743	5.3488e-07	3.43401e-06	4.91268	1367	1	2.6744e-07	1	2.42263e-06	57531
CPEB4	0.175465	0.0513561	4.33116	1.67074e-05	0.0017703	2.68363	796	FALSE	0.0249818	2.91406	0.120172	0.904365	0.931552	-7.63197	1367	0.547818	0.452182	1	0.954087	80315
SHOX2	0.14026	-0.0325998	4.32865	1.68948e-05	0.00177975	2.67337	796	TRUE	1.25913	1.77135	4.50952	7.05407e-06	3.688e-05	2.43806	1367	0.999996	3.52703e-06	1	2.68192e-05	6474
EBF3	-0.122737	-0.0817924	-4.31882	1.7647e-05	0.00183381	2.63327	796	TRUE	1.98153	0.734836	7.89555	5.89289e-15	1.06813e-13	22.792	1367	1	2.94645e-15	1	6.5626e-14	253738
KDM5A	-0.175063	-0.134481	-4.31891	1.76708e-05	0.00183381	2.63229	784	FALSE	0.314796	3.66374	2.41926	0.015682	0.0361199	-4.72353	1367	0.992159	0.00784101	1	0.0296348	5927
RAB40B	-0.120918	-0.120716	-4.318	1.77116e-05	0.00183381	2.62991	796	FALSE	1.11406	2.70916	5.43574	6.45549e-08	4.81513e-07	6.95411	1367	1	3.22774e-08	1	3.34948e-07	10966
C2orf70	-0.109446	-0.0186132	-4.31251	1.81466e-05	0.00186817	2.60758	796	FALSE	NA	NA	NA	NA	NA	NA	NA	NA	NA	NA	NA	NA
MIS18A	-0.204372	-1.52678	-4.31084	1.83129e-05	0.00187464	2.59945	784	FALSE	0.151363	4.54481	0.999887	0.317542	0.437757	-7.14025	1367	0.841229	0.158771	1	0.407909	54069
TSPYL5	-0.196799	-0.936964	-4.30816	1.84993e-05	0.00188308	2.58986	796	FALSE	1.26956	1.37504	3.5139	0.000455993	0.00158301	-1.50269	1367	0.999772	0.000227996	1	0.00120582	85453
G6PC3	-0.100109	-0.0111548	-4.30635	1.86476e-05	0.00188758	2.58251	796	FALSE	0.519297	6.09067	3.47672	0.000523501	0.00179335	-1.63129	1367	0.999738	0.000261751	1	0.0013655	92579
NSD2	-0.136432	-0.106248	-4.30337	1.8927e-05	0.00189508	2.5691	784	FALSE	0.490872	5.54466	2.64236	0.0083271	0.0208771	-4.16242	1367	0.995836	0.00416355	1	0.0167881	7468
TIMM44	0.173052	-0.92644	4.30293	1.89309e-05	0.00189508	2.56864	796	FALSE	0.00671292	5.70572	0.0471255	0.96242	0.973637	-7.63807	1367	0.51879	0.48121	1	0.998853	10469
PYCR1	-0.134967	-0.264572	-4.29313	1.97674e-05	0.00196794	2.52887	796	FALSE	0.944225	6.21781	4.03907	5.6649e-05	0.000243469	0.456945	1367	0.999972	2.83245e-05	1	0.00018118	5831
CHIT1	-0.113024	-0.130326	-4.28509	2.04794e-05	0.00202768	2.49632	796	FALSE	-0.0809858	0.11172	-1.20608	0.227995	0.339593	-6.91337	1367	0.113998	0.886002	0.376076	1	1118
PTEN	0.526393	0.664412	4.28311	2.06577e-05	0.00203422	2.48834	796	FALSE	0.537331	4.51378	2.80182	0.00515324	0.0136818	-3.73137	1367	0.997423	0.00257662	1	0.0108717	5728
COPE	0.234913	-1.11665	4.28048	2.08981e-05	0.00204677	2.4777	796	FALSE	-0.0379338	7.14378	-0.36975	0.711626	0.787788	-7.57093	1367	0.355813	0.644187	0.783293	1	11316
RCC1L	0.182407	-0.714571	4.27841	2.10891e-05	0.00205437	2.46933	796	FALSE	-0.0781181	5.21978	-0.569254	0.569277	0.67535	-7.47742	1367	0.284639	0.715361	0.68799	1	81554
C19orf70	-0.182762	-0.406282	-4.27557	2.13535e-05	0.002069	2.45788	796	FALSE	NA	NA	NA	NA	NA	NA	NA	NA	NA	NA	NA	NA
CABYR	-0.122075	0.0673398	-4.26437	2.24278e-05	0.00216154	2.41274	796	FALSE	0.691907	2.18167	2.34528	0.0191554	0.0430144	-4.89878	1367	0.990422	0.0095777	1	0.03541	26256
CHCHD3	0.168267	-0.257645	4.26233	2.26299e-05	0.00216947	2.4045	796	TRUE	0.722892	6.21608	5.09764	3.9216e-07	2.58613e-06	5.2117	1367	1	1.9608e-07	1	1.82005e-06	54927
PIGB	-0.161082	-0.348693	-4.25616	2.32484e-05	0.00221704	2.37971	796	FALSE	-0.943187	3.51461	-7.62864	4.42493e-14	7.41108e-13	20.811	1367	2.21246e-14	1	1.88571e-12	1	9488
USP3	-0.144418	-0.0570147	-4.25291	2.36198e-05	0.00224067	2.3654	784	FALSE	0.512567	4.29366	4.11791	4.05248e-05	0.000179562	0.774134	1367	0.99998	2.02624e-05	1	0.000132845	9960
MEIS2	-0.159366	0.184904	-4.24969	2.39146e-05	0.00225681	2.35374	796	TRUE	2.73577	3.22297	9.55842	5.33065e-21	1.61239e-19	36.5086	1367	1	2.66532e-21	1	9.25959e-20	4212
CYTH1	-0.123897	-0.0866343	-4.24467	2.44441e-05	0.00229483	2.33361	796	FALSE	0.833551	4.48005	4.53048	6.39844e-06	3.36726e-05	2.53126	1367	0.999997	3.19922e-06	1	2.44916e-05	9267
SPNS1	0.183288	-0.298519	4.23716	2.52577e-05	0.00235899	2.30353	796	FALSE	0.159908	4.75356	1.1398	0.254569	0.369728	-6.99092	1367	0.872715	0.127285	1	0.339679	83985
HCN3	-0.130855	-0.0473033	-4.23072	2.59751e-05	0.00239489	2.27779	796	FALSE	1.23388	2.16199	6.75904	2.05137e-11	2.61563e-10	14.7941	1367	1	1.02568e-11	1	1.68404e-10	57657
SOX30	-0.111242	0.0609815	-4.23034	2.60191e-05	0.00239489	2.27624	796	TRUE	-0.136199	0.159271	-1.87961	0.0603739	0.114259	-5.87771	1367	0.030187	0.969813	0.137537	1	11063
RPL10	-0.185767	-1.33552	-4.23026	2.60386e-05	0.00239489	2.27561	793	FALSE	0.465777	11.5475	3.36126	0.000797314	0.00261637	-2.0221	1367	0.999601	0.000398657	1	0.00200447	6134
IFT172	-0.116178	-0.10469	-4.22646	2.64617e-05	0.00242151	2.26074	796	FALSE	0.732173	3.58371	4.32161	1.66113e-05	8.00391e-05	1.62129	1367	0.999992	8.30567e-06	1	5.87958e-05	26160
SNRK	0.148529	0.114967	4.20994	2.84274e-05	0.00258801	2.19492	796	FALSE	0.58222	2.73331	4.53596	6.2368e-06	3.28941e-05	2.55572	1367	0.999997	3.1184e-06	1	2.39302e-05	54861
STS	-0.109347	-0.08187	-4.2089	2.85668e-05	0.00258801	2.1905	793	FALSE	-0.370198	1.98878	-1.62879	0.103587	0.179076	-6.31603	1367	0.0517936	0.948206	0.209369	1	412
SLFN14	0.101005	0.240744	4.20387	2.91836e-05	0.00262209	2.17082	796	FALSE	-0.0721286	0.0757781	-1.11757	0.263949	0.37984	-7.01595	1367	0.131975	0.868025	0.415511	1	342618
FIBP	0.172205	-0.297223	4.20348	2.92324e-05	0.00262209	2.16928	796	FALSE	0.114607	6.15162	1.09653	0.273038	0.389297	-7.03918	1367	0.863481	0.136519	1	0.359224	9158
TBKBP1	-0.121833	-0.315239	-4.20106	2.95406e-05	0.00263668	2.15965	796	FALSE	1.98498	2.59481	8.91031	1.58906e-18	3.95759e-17	30.8851	1367	1	7.9453e-19	1	2.32267e-17	9755
EPN2	0.14257	-0.03188	4.19716	3.00424e-05	0.00266833	2.14419	796	FALSE	0.627371	3.60428	2.94632	0.00327025	0.00916196	-3.31919	1367	0.998365	0.00163513	1	0.00720846	22905
OGT	-0.200209	-1.57014	-4.19477	3.04136e-05	0.00268812	2.13324	781	FALSE	-0.146863	5.73294	-0.784191	0.433064	0.553104	-7.33224	1367	0.216532	0.783468	0.579945	1	8473
PRL	-0.113742	0.0574037	-4.18346	3.18708e-05	0.00280324	2.08995	796	FALSE	0.112857	0.130155	0.99176	0.32149	0.441888	-7.14832	1367	0.839255	0.160745	1	0.411893	5617
LEO1	0.180369	-0.336586	4.18191	3.21346e-05	0.00281279	2.08265	784	FALSE	0.661275	4.72337	5.75588	1.06281e-08	9.11921e-08	8.70258	1367	1	5.31403e-09	1	6.24431e-08	123169
TARBP2	0.136702	-0.154749	4.18028	3.23102e-05	0.00281456	2.07739	796	FALSE	0.210167	4.92417	1.88365	0.0598246	0.113388	-5.87015	1367	0.970088	0.0299123	1	0.0969786	6895
RICTOR	0.253404	-0.538565	4.17678	3.28003e-05	0.00282841	2.06357	796	FALSE	-0.242131	2.87623	-1.86049	0.0630312	0.118319	-5.91333	1367	0.0315156	0.968484	0.141706	1	253260
TGFBRAP1	0.203834	-0.331085	4.1749	3.30663e-05	0.00282841	2.05616	796	FALSE	0.0593978	3.43944	0.444394	0.656828	0.745722	-7.5406	1367	0.671586	0.328414	1	0.744268	9392
DEFB134	-0.11757	0.0295475	-4.17484	3.30751e-05	0.00282841	2.05591	796	FALSE	0.0186499	0.019196	1.25795	0.208625	0.316619	-6.84964	1367	0.895687	0.104313	1	0.287407	613211
TMEM106C	0.142219	-0.0523122	4.17471	3.30936e-05	0.00282841	2.0554	796	FALSE	-0.561451	7.05074	-3.41924	0.00064645	0.00217338	-1.82746	1367	0.000323225	0.999677	0.00314007	1	79022
TEX101	0.122861	-0.276279	4.17253	3.34046e-05	0.00283653	2.04682	796	FALSE	-0.0348807	0.0643925	-0.721542	0.470699	0.588743	-7.37932	1367	0.23535	0.76465	0.612139	1	83639
TAOK3	-0.144923	-0.107707	-4.17127	3.3586e-05	0.00283653	2.04185	796	FALSE	-0.0981003	3.94874	-0.497148	0.619165	0.716234	-7.5158	1367	0.309582	0.690418	0.722201	1	51347
WBP2	-0.123307	-0.0706367	-4.17113	3.36583e-05	0.00283653	2.04014	784	FALSE	0.321538	6.06156	2.5736	0.0101692	0.0248332	-4.34057	1367	0.994915	0.00508461	1	0.0200716	23558
PRKN	-0.0983989	0.110824	-4.16894	3.39247e-05	0.00284575	2.03264	796	FALSE	0.415675	0.413745	3.78283	0.000161754	0.00062729	-0.532518	1367	0.999919	8.08768e-05	1	0.000472282	5071
SPICE1	-0.16523	-0.345353	-4.16502	3.45002e-05	0.00288069	2.01721	796	FALSE	-0.0912263	2.68102	-0.698673	0.484875	0.601726	-7.39553	1367	0.242438	0.757562	0.623806	1	152185
RBM7	0.144891	-0.053451	4.16183	3.49754e-05	0.00290697	2.00466	796	FALSE	-0.326743	4.40806	-2.28502	0.0224643	0.0493072	-5.03752	1367	0.0112321	0.988768	0.0622899	1	10179
OR2AP1	0.109905	-0.0940447	4.1553	3.59678e-05	0.0029758	1.97899	796	FALSE	0.000447427	0.000582065	0.172683	0.862926	0.900713	-7.62429	1367	0.568537	0.431463	1	0.92046	121129
GYPC	-0.110189	-0.0193377	-4.15129	3.65897e-05	0.0030135	1.96327	796	FALSE	-2.26715	2.40667	-4.25261	2.25657e-05	0.000105702	1.32988	1367	1.12829e-05	0.999989	0.000164666	1	2995
SH3RF2	-0.150356	-0.356481	-4.14966	3.68457e-05	0.00302084	1.95687	796	FALSE	-2.01388	2.13103	-6.34539	3.01077e-10	3.30117e-09	12.1707	1367	1.50538e-10	1	6.92296e-09	1	153769
MRC2	-0.119327	-0.00207719	-4.14495	3.75949e-05	0.00306839	1.93841	796	FALSE	0.987163	3.23325	2.14361	0.0322405	0.067182	-5.34905	1367	0.98388	0.0161202	1	0.0563606	9902
IPO9	0.224554	-0.995189	4.14207	3.8117e-05	0.00309705	1.92602	784	FALSE	0.76813	4.84053	6.17472	8.72399e-10	8.88004e-09	11.1337	1367	1	4.36199e-10	1	5.90331e-09	55705
TBX4	-0.132817	-0.180595	-4.13962	3.8461e-05	0.00311105	1.91752	796	TRUE	0.0419496	0.219947	0.381099	0.703189	0.781289	-7.56668	1367	0.648406	0.351594	1	0.785385	9496
TMOD1	0.117025	0.047784	4.13624	3.90185e-05	0.00313839	1.90433	796	FALSE	4.0095	1.50748	15.8215	6.68521e-52	8.16575e-50	107.088	1367	1	3.3426e-52	1	4.18962e-50	7111
PPOX	0.127608	-0.129345	4.13548	3.91455e-05	0.00313839	1.90135	796	FALSE	0.723849	3.85589	5.36162	9.67289e-08	7.03173e-07	6.56297	1367	1	4.83645e-08	1	4.90993e-07	5498
MAN2A1	0.129553	0.107073	4.13205	3.97228e-05	0.00317065	1.88793	796	FALSE	-0.986888	4.14342	-5.21634	2.10642e-07	1.44681e-06	5.81115	1367	1.05321e-07	1	2.50449e-06	1	4124
NPLOC4	0.180196	-1.16893	4.1298	4.01041e-05	0.00318705	1.87917	796	FALSE	0.183919	5.55121	1.39201	0.164146	0.261426	-6.67251	1367	0.917927	0.0820732	1	0.23345	55666
COL4A3BP	0.18405	-0.168859	4.12766	4.04723e-05	0.00319563	1.87079	796	FALSE	NA	NA	NA	NA	NA	NA	NA	NA	NA	NA	NA	NA
UBL7	0.15044	-0.0258873	4.12712	4.05649e-05	0.00319563	1.8687	796	FALSE	0.723872	5.39135	5.85727	5.88722e-09	5.28307e-08	9.27624	1367	1	2.94361e-09	1	3.59094e-08	84993
ZGRF1	0.113461	-0.343955	4.12537	4.08676e-05	0.00320554	1.86188	796	FALSE	0.985735	2.99325	5.7734	9.60282e-09	8.30687e-08	8.80105	1367	1	4.80141e-09	1	5.68054e-08	55345
WNK1	0.306095	-1.15572	4.12413	4.10845e-05	0.00320866	1.85703	796	FALSE	0.261126	5.43248	1.68016	0.0931552	0.164074	-6.23135	1367	0.953422	0.0465776	1	0.142596	65125
PTPN23	0.242921	-1.1652	4.11844	4.20909e-05	0.00327315	1.83485	796	FALSE	-0.0178913	3.79688	-0.149158	0.881451	0.914651	-7.62807	1367	0.440725	0.559275	0.894635	1	25930
MAML3	-0.120069	0.103664	-4.11397	4.296e-05	0.00332646	1.81637	784	FALSE	2.25407	1.28457	11.8223	8.93873e-31	4.81511e-29	58.7863	1367	1	4.46937e-31	1	2.59724e-29	55534
COPG1	0.318532	-1.43521	4.10215	4.51006e-05	0.00347735	1.77156	796	FALSE	-0.556045	7.00954	-4.49978	7.38012e-06	3.8438e-05	2.3949	1367	3.69006e-06	0.999996	6.13741e-05	1	22820
MEN1	0.360144	-0.474624	4.10001	4.55767e-05	0.00349917	1.7622	784	FALSE	0.216475	4.76178	1.65237	0.0986894	0.172005	-6.27749	1367	0.950655	0.0493447	1	0.149942	4221
RHPN1	0.152046	-0.44829	4.09692	4.61105e-05	0.00351704	1.75127	796	FALSE	-1.39947	2.5375	-4.64267	3.77009e-06	2.06568e-05	3.03724	1367	1.88504e-06	0.999998	3.3524e-05	1	114822
GLRA3	-0.103523	0.0841969	-4.09647	4.61977e-05	0.00351704	1.74954	796	FALSE	-0.0756477	0.126975	-0.945685	0.344477	0.465839	-7.19286	1367	0.172238	0.827762	0.499249	1	8001
CHRNB2	0.120553	0.0552452	4.09488	4.65108e-05	0.00352607	1.74335	796	FALSE	3.00107	0.501573	14.7883	5.14903e-46	5.30876e-44	93.6168	1367	1	2.57452e-46	1	2.75818e-44	1141
ZFR	-0.173048	-0.394949	-4.08984	4.75103e-05	0.00358557	1.72388	796	FALSE	0.214879	5.58755	1.91197	0.0560892	0.107315	-5.81662	1367	0.971955	0.0280446	1	0.0916359	51663
BAIAP2	-0.114571	-0.152881	-4.08894	4.76915e-05	0.00358557	1.72039	796	FALSE	0.162249	4.42105	0.548331	0.583554	0.686975	-7.48909	1367	0.708223	0.291777	1	0.675938	10458
ST6GAL2	0.112009	-0.218067	4.0879	4.79019e-05	0.00358651	1.71636	796	FALSE	2.06335	0.397024	11.6725	4.47203e-30	2.32412e-28	57.1905	1367	1	2.23601e-30	1	1.25748e-28	84620
CCDC175	0.120275	0.0879536	4.08463	4.85664e-05	0.0036213	1.70374	796	FALSE	-0.0207848	0.0613012	-0.548346	0.583544	0.686975	-7.48909	1367	0.291772	0.708228	0.698367	1	729665
DHX38	-0.169232	-0.43733	-4.08226	4.91244e-05	0.00364789	1.69354	784	FALSE	0.257143	5.24884	2.07728	0.0379619	0.0771099	-5.48835	1367	0.981019	0.0189809	1	0.0650692	9785
CDKN2C	0.149067	0.333284	4.07929	4.96739e-05	0.00367364	1.68309	796	FALSE	1.28798	4.37942	3.97446	7.42238e-05	0.000310996	0.201504	1367	0.999963	3.71119e-05	1	0.000232201	1031
APH1B	-0.123265	-0.0313114	-4.06888	5.18977e-05	0.00380938	1.64299	796	FALSE	0.0209593	2.516	0.0982237	0.921769	0.944524	-7.63436	1367	0.539115	0.460885	1	0.967318	83464
AKT3	-0.127657	0.124978	-4.06873	5.19299e-05	0.00380938	1.64242	796	FALSE	2.37379	2.77332	7.01664	3.56669e-12	4.94886e-11	16.5061	1367	1	1.78335e-12	1	3.1462e-11	10000
ENPP3	0.0916486	0.0774232	4.06415	5.2941e-05	0.0038679	1.62477	796	FALSE	-0.163759	0.346488	-1.01524	0.310169	0.429568	-7.12481	1367	0.155085	0.844915	0.463836	1	5169
ZCCHC9	-0.140148	-0.603061	-4.06246	5.3317e-05	0.00387972	1.61829	796	FALSE	-0.341473	4.85636	-3.06789	0.00219812	0.00643758	-2.95658	1367	0.00109906	0.998901	0.00892321	1	84240
EFR3A	0.337561	-0.367157	4.05958	5.39662e-05	0.00390533	1.60721	796	FALSE	-0.986711	4.33576	-6.55015	8.11786e-11	9.56829e-10	13.4499	1367	4.05893e-11	1	2.07016e-09	1	23167
ORC6	-0.241645	-1.45282	-4.05899	5.41e-05	0.00390533	1.60495	796	FALSE	0.60395	5.06746	3.77788	0.000164972	0.000638222	-0.551033	1367	0.999918	8.2486e-05	1	0.000480217	23594
HSD17B1	-0.134012	-0.158717	-4.05789	5.43486e-05	0.00390771	1.60075	796	FALSE	0.66789	1.61762	3.58332	0.000351179	0.00125108	-1.25897	1367	0.999824	0.00017559	1	0.0009496	3292
BCAS2	0.189408	-0.631659	4.05532	5.49383e-05	0.00393449	1.59087	796	FALSE	0.320539	5.65479	2.61208	0.00909792	0.0225589	-4.24144	1367	0.995451	0.00454896	1	0.0181665	10286
LYAR	-0.110586	0.243856	-4.05394	5.52578e-05	0.00394179	1.58557	796	FALSE	-0.224142	5.00542	-1.48255	0.138424	0.227761	-6.54277	1367	0.0692119	0.930788	0.261997	1	55646
CPSF1	-0.176382	-1.39287	-4.05315	5.55181e-05	0.00394483	1.58152	784	FALSE	-0.0734101	5.9542	-0.444927	0.656443	0.745461	-7.54036	1367	0.328221	0.671779	0.747009	1	29894
BCL2	-0.184474	-0.0392958	-4.04375	5.76662e-05	0.00408146	1.54653	796	FALSE	1.66503	1.81949	5.45379	5.84572e-08	4.39277e-07	7.05013	1367	1	2.92286e-08	1	3.05625e-07	596
FOXJ2	0.093376	-0.0858236	4.04053	5.84459e-05	0.00412055	1.53424	796	TRUE	-0.576135	2.99677	-4.28085	1.99172e-05	9.43464e-05	1.44859	1367	9.95861e-06	0.99999	0.000146905	1	55810
GAL	-0.132577	-0.242655	-4.03697	5.93213e-05	0.0041382	1.52064	796	FALSE	3.9861	1.86275	9.88011	2.77714e-22	9.16649e-21	39.428	1367	1	1.38857e-22	1	5.18067e-21	51083
SSTR2	-0.115764	-0.0755137	-4.0363	5.94887e-05	0.0041382	1.51806	796	FALSE	1.89186	0.425846	11.8087	1.035e-30	5.54418e-29	58.641	1367	1	5.17499e-31	1	2.98918e-29	6752
LIG3	0.1386	-0.409411	4.0362	5.95125e-05	0.0041382	1.51769	796	FALSE	0.780762	3.94341	5.00042	6.46258e-07	4.09155e-06	4.73056	1367	1	3.23129e-07	1	2.89157e-06	3980
VCX3B	-0.108708	0.525603	-4.03589	5.96098e-05	0.0041382	1.51626	793	FALSE	-0.21838	0.319575	-1.21358	0.225118	0.336281	-6.90432	1367	0.112559	0.887441	0.372585	1	425054
GPR85	-0.104089	0.241654	-4.0279	6.16112e-05	0.00426081	1.48599	796	FALSE	2.16597	0.685897	11.9075	3.55355e-31	1.94704e-29	59.7007	1367	1	1.77677e-31	1	1.05164e-29	54329
METTL23	-0.137661	-0.446859	-4.02118	6.33594e-05	0.00436505	1.4604	796	FALSE	0.0781556	5.2379	0.760887	0.446856	0.566232	-7.35021	1367	0.776572	0.223428	1	0.542776	124512
VPS72	0.133425	-0.519544	4.01901	6.40203e-05	0.00438526	1.45117	784	FALSE	1.03429	5.73836	8.0403	1.92463e-15	3.63273e-14	23.8924	1367	1	9.62313e-16	1	2.21274e-14	6944
CLSPN	-0.191788	-0.690721	-4.01825	6.41367e-05	0.00438526	1.44925	796	FALSE	-0.0452695	3.80633	-0.203605	0.838693	0.883084	-7.61848	1367	0.419346	0.580654	0.865734	1	63967
PNPLA6	0.137924	-0.129822	4.01432	6.51917e-05	0.00443011	1.43433	796	FALSE	-0.508859	4.81101	-3.33466	0.000876916	0.00284401	-2.11027	1367	0.000438458	0.999562	0.00407577	1	10908
ZFPM1	-0.154681	-0.0777041	-4.01431	6.52817e-05	0.00443011	1.43333	784	TRUE	0.65051	1.33755	4.13939	3.69533e-05	0.00016523	0.861599	1367	0.999982	1.84767e-05	1	0.000122101	161882
ST6GALNAC1	-0.122815	-0.103404	-4.01151	6.59564e-05	0.00445919	1.42367	796	FALSE	-0.884772	0.931139	-2.91807	0.00357969	0.00992593	-3.40139	1367	0.00178985	0.99821	0.0135829	1	55808
EIF2B2	-0.171308	-1.20452	-4.00738	6.70982e-05	0.00449683	1.40798	796	FALSE	0.261877	5.62161	1.94677	0.0517676	0.100314	-5.74977	1367	0.974116	0.0258838	1	0.0853902	8892
ATF7IP	0.201565	-0.147256	4.00727	6.72189e-05	0.00449683	1.4066	784	FALSE	0.596556	3.75257	4.42764	1.02859e-05	5.17452e-05	2.07803	1367	0.999995	5.14295e-06	1	3.78458e-05	55729
PABPC1	-0.231652	-0.984568	-4.00681	6.72576e-05	0.00449683	1.40581	796	FALSE	-0.134089	9.89873	-0.949397	0.342587	0.464165	-7.18935	1367	0.171293	0.828707	0.497854	1	26986
USP8	0.196164	-0.946461	3.99829	6.9674e-05	0.00464126	1.37355	796	FALSE	-0.0751361	4.78224	-0.663021	0.507429	0.622065	-7.41976	1367	0.253714	0.746286	0.642223	1	9101
PFDN5	0.180299	-0.706717	3.99332	7.12168e-05	0.00472666	1.35379	784	FALSE	0.38022	9.0938	3.78186	0.000162379	0.00062946	-0.536144	1367	0.999919	8.11894e-05	1	0.000473963	5204
CANT1	-0.138291	-0.186999	-3.98899	7.24071e-05	0.00478812	1.33838	796	FALSE	-0.0153085	5.42662	-0.0841455	0.932953	0.952422	-7.63565	1367	0.466477	0.533523	0.930285	1	124583
ELANE	-0.108786	0.0521621	-3.98667	7.32001e-05	0.00480577	1.32869	784	FALSE	-0.195234	0.278974	-0.866281	0.386488	0.508276	-7.26464	1367	0.193244	0.806756	0.538875	1	1991
ERAS	0.121049	0.0909651	3.98642	7.32045e-05	0.00480577	1.32844	793	FALSE	0.115871	0.121341	2.6092	0.0091744	0.0227163	-4.24891	1367	0.995413	0.0045872	1	0.0182849	3266
ACTB	0.301183	-0.738312	3.98525	7.36318e-05	0.00481637	1.32331	784	FALSE	-0.611709	11.2992	-3.96008	7.87858e-05	0.000328023	0.145171	1367	3.93929e-05	0.999961	0.00049375	1	60
OR4F5	-0.134925	0.300875	-3.98265	7.43299e-05	0.00484454	1.31443	796	FALSE	-0.00206607	0.00355676	-0.473844	0.635687	0.729304	-7.5271	1367	0.317843	0.682157	0.732987	1	79501
RLN1	-0.10025	0.0556477	-3.98151	7.46799e-05	0.00484991	1.31014	796	FALSE	-0.057673	0.264958	-0.756229	0.449642	0.56862	-7.35374	1367	0.224821	0.775179	0.594043	1	6013
SMURF1	0.144203	-0.228748	3.98002	7.51406e-05	0.0048624	1.30452	796	FALSE	-0.338655	3.68041	-2.21628	0.0268369	0.0573427	-5.19143	1367	0.0134184	0.986582	0.0716385	1	57154
OTX1	-0.123673	-0.402774	-3.97633	7.62911e-05	0.00491928	1.29064	796	TRUE	-0.752138	1.35177	-5.03134	5.51856e-07	3.53354e-06	4.88259	1367	2.75928e-07	1	6.04049e-06	1	5013
FAM19A5	-0.117516	0.0719228	-3.97003	7.82975e-05	0.00503075	1.26693	796	FALSE	NA	NA	NA	NA	NA	NA	NA	NA	NA	NA	NA	NA
RAPGEF6	0.14747	-0.103617	3.96663	7.94014e-05	0.00508365	1.25414	796	FALSE	0.521604	2.55642	4.49016	7.71619e-06	4.00036e-05	2.35237	1367	0.999996	3.8581e-06	1	2.91057e-05	51735
P2RX2	-0.14442	-0.242006	-3.96516	7.98826e-05	0.00509645	1.24862	796	FALSE	-0.0337148	0.173052	-0.358722	0.719859	0.794334	-7.57494	1367	0.359929	0.640071	0.789022	1	22953
PDCD6IP	-0.225469	-0.569283	-3.96052	8.14179e-05	0.00517618	1.23124	796	FALSE	-0.187059	5.95904	-1.46097	0.144254	0.235514	-6.57444	1367	0.072127	0.927873	0.269911	1	10015
C12orf57	-0.130061	0.0554826	-3.95572	8.30399e-05	0.00526084	1.21323	796	FALSE	1.26202	7.19202	6.4609	1.44394e-10	1.64628e-09	12.8876	1367	1	7.21968e-11	1	1.07577e-09	113246
CAV2	0.133536	-0.0689201	3.95158	8.44632e-05	0.00533236	1.19771	796	FALSE	-3.60619	4.52861	-6.79304	1.63392e-11	2.0987e-10	15.0166	1367	8.16958e-12	1	4.74751e-10	1	858
PRTG	-0.121817	0.104972	-3.94923	8.52788e-05	0.0053578	1.18894	796	FALSE	1.3513	1.25883	6.32504	3.42269e-10	3.70411e-09	12.0456	1367	1	1.71134e-10	1	2.44185e-09	283659
ASB13	0.0970746	0.207298	3.94872	8.54574e-05	0.0053578	1.18703	796	FALSE	0.839557	3.33118	4.48471	7.91312e-06	4.0914e-05	2.32831	1367	0.999996	3.95656e-06	1	2.97899e-05	79754
MIOS	0.232017	-0.643485	3.94689	8.60987e-05	0.00537233	1.1802	796	FALSE	0.779772	3.92889	6.11343	1.27023e-09	1.2641e-08	10.7678	1367	1	6.35114e-10	1	8.42878e-09	54468
MCRIP1	-0.121209	-0.137234	-3.94637	8.62823e-05	0.00537233	1.17826	796	FALSE	1.87306	5.14639	9.91136	2.07503e-22	6.88458e-21	39.716	1367	1	1.03752e-22	1	3.89363e-21	348262
HMX1	-0.12319	0.0571798	-3.94285	8.75355e-05	0.0054317	1.1651	796	TRUE	2.55785	0.28608	18.6212	3.78556e-69	7.97755e-67	146.587	1367	1	1.89278e-69	1	3.98878e-67	3166
HCAR2	-0.107461	0.181004	-3.93623	8.99378e-05	0.00556172	1.14039	796	FALSE	-0.618041	0.665586	-2.40057	0.0165026	0.0377335	-4.76831	1367	0.00825132	0.991749	0.0482426	1	338442
ST6GALNAC2	-0.105711	-0.0543893	-3.93338	9.09917e-05	0.00559193	1.12976	796	FALSE	-1.55961	1.73073	-4.55715	5.64824e-06	3.00128e-05	2.65047	1367	2.82412e-06	0.999997	4.81834e-05	1	10610
ADGRF1	0.0978873	0.0700849	3.93324	9.10436e-05	0.00559193	1.12924	796	FALSE	-1.43677	1.50399	-3.35422	0.000817697	0.0026732	-2.04549	1367	0.000408848	0.999591	0.00384526	1	266977
FOXK2	-0.135669	-0.00665519	-3.93046	9.20805e-05	0.00563651	1.1189	796	TRUE	0.913157	4.76182	7.27488	5.8234e-13	8.76573e-12	18.282	1367	1	2.9117e-13	1	5.50667e-12	3607
FBXO9	0.108041	-0.0628153	3.92571	9.38828e-05	0.00572748	1.10122	796	FALSE	-0.25445	5.44413	-1.98826	0.0469827	0.0923048	-5.6685	1367	0.0234913	0.976509	0.112305	1	26268
ZPR1	-0.179384	-1.56068	-3.92297	9.49353e-05	0.00577226	1.09104	796	FALSE	-0.124697	5.11677	-0.958586	0.337937	0.459586	-7.1806	1367	0.168969	0.831031	0.494025	1	8882
NAA50	-0.171999	-1.28274	-3.92173	9.55343e-05	0.00578925	1.08556	784	FALSE	-0.341941	6.89099	-2.40013	0.0165225	0.0377654	-4.76937	1367	0.00826124	0.991739	0.0482858	1	80218
CFLAR	0.389872	-0.69829	3.91703	9.72625e-05	0.00587433	1.06895	796	FALSE	-2.76177	4.81903	-12.1424	2.7144e-32	1.54923e-30	62.2507	1367	1.3572e-32	1	1.18304e-29	1	8837
SUPT6H	-0.181002	-1.60064	-3.90067	0.000104068	0.00626451	1.00753	784	FALSE	-0.00701534	5.18185	-0.0533868	0.957432	0.969975	-7.63776	1367	0.478716	0.521284	0.946398	1	6830
ZACN	-0.117882	-0.370202	-3.8962	0.000105844	0.00631364	0.991847	796	FALSE	0.501225	3.79456	3.45797	0.000560993	0.00190883	-1.69565	1367	0.99972	0.000280497	1	0.00145656	353174
ADAM17	-0.11943	0.0154888	-3.89603	0.000105915	0.00631364	0.991234	796	FALSE	0.0534403	4.25409	0.365254	0.714979	0.790086	-7.57258	1367	0.642511	0.357489	1	0.795009	6868
FARP2	-0.105844	0.0468283	-3.89599	0.00010593	0.00631364	0.991105	796	FALSE	0.132038	3.9105	0.779613	0.435754	0.555578	-7.33582	1367	0.782123	0.217877	1	0.53131	9855
RPF1	0.166888	-0.825919	3.89274	0.000107335	0.00637643	0.97909	796	FALSE	0.30469	5.40725	2.58151	0.00994022	0.0243454	-4.32031	1367	0.99503	0.00497011	1	0.0196641	80135
OR6V1	0.097677	0.0663593	3.88852	0.000109182	0.00646491	0.963544	796	FALSE	-0.00377564	0.0036983	-0.763272	0.445433	0.564952	-7.3484	1367	0.222717	0.777283	0.590738	1	346517
WARS	-0.164749	-1.17466	-3.88551	0.000110519	0.00651006	0.952448	796	FALSE	NA	NA	NA	NA	NA	NA	NA	NA	NA	NA	NA	NA
UNC5C	-0.121609	0.218265	-3.88519	0.000110663	0.00651006	0.951263	796	FALSE	4.46525	0.46685	27.4486	1.81824e-132	1.45285e-129	291.749	1367	1	9.09122e-133	1	7.26426e-130	8633
FGF3	-0.123017	0.0576929	-3.88101	0.000112546	0.0065994	0.935887	796	FALSE	0.0119667	0.0902398	0.107925	0.914071	0.938592	-7.63337	1367	0.542964	0.457036	1	0.961239	2248
MBOAT2	-0.115259	0.0790164	-3.87962	0.00011318	0.00661518	0.930766	796	FALSE	0.858189	3.87218	3.15758	0.00162564	0.00492339	-2.67981	1367	0.999187	0.00081282	1	0.00382608	129642
SNRPD1	-0.201296	-1.99839	-3.87801	0.000113916	0.00661671	0.924858	796	FALSE	0.622045	7.06812	4.78973	1.85201e-06	1.07494e-05	3.71863	1367	0.999999	9.26003e-07	1	7.6609e-06	6632
C1orf185	0.111004	0.0752177	3.87728	0.000114253	0.00661671	0.922165	796	FALSE	0.0311525	0.0147609	2.82855	0.00474427	0.0127193	-3.65667	1367	0.997628	0.00237214	1	0.010091	284546
ZMYND11	-0.131144	0.050822	-3.87659	0.000114704	0.00661671	0.918836	784	FALSE	0.395193	4.72677	2.15017	0.0317168	0.0662098	-5.33503	1367	0.984142	0.0158584	1	0.0555152	10771
PSMD12	0.167687	-0.990307	3.87617	0.000114765	0.00661671	0.918092	796	FALSE	-0.0430812	5.77945	-0.340247	0.733723	0.804081	-7.58139	1367	0.366861	0.633139	0.797563	1	5718
GLI4	0.131187	-0.456732	3.87559	0.000115032	0.00661671	0.915976	796	TRUE	-0.292636	3.62373	-1.80392	0.0714638	0.131409	-6.01655	1367	0.0357319	0.964268	0.156588	1	2738
GBA	-0.112979	0.096033	-3.87341	0.000116049	0.00665	0.907955	796	FALSE	-0.597486	5.53125	-3.07581	0.00214096	0.0062923	-2.93246	1367	0.00107048	0.99893	0.00873186	1	2629
HDDC3	-0.118394	-0.138911	-3.87202	0.000116702	0.00665	0.902842	796	FALSE	-0.0732451	3.81433	-0.538587	0.59026	0.692398	-7.49438	1367	0.29513	0.70487	0.702408	1	374659
STAT5A	-0.135501	-0.60719	-3.872	0.000116712	0.00665	0.902767	796	TRUE	-0.846907	2.14633	-2.61764	0.00895172	0.0222482	-4.22699	1367	0.00447586	0.995524	0.0293548	1	6776
SPDL1	-0.166773	-0.861757	-3.87036	0.000117482	0.0066729	0.896774	796	FALSE	0.381445	5.18187	2.07135	0.0385137	0.0781068	-5.50061	1367	0.980743	0.0192569	1	0.0659522	54908
GALE	0.162069	-0.220436	3.85844	0.000123255	0.00696871	0.85308	796	FALSE	-1.6102	5.4792	-8.42201	9.24094e-17	1.9867e-15	26.8808	1367	4.62047e-17	1	6.19628e-15	1	2582
CPA6	0.10581	0.00296509	3.85676	0.000124088	0.00696871	0.846945	796	FALSE	-0.262287	0.264889	-2.06183	0.0394127	0.0796855	-5.52018	1367	0.0197063	0.980294	0.0977012	1	57094
PBX1	-0.119415	0.0613274	-3.85674	0.000124095	0.00696871	0.84689	796	TRUE	1.98415	2.69391	5.35969	9.77494e-08	7.09516e-07	6.55282	1367	1	4.88747e-08	1	4.9591e-07	5087
ARC	0.117747	0.0974923	3.8561	0.000124414	0.00696871	0.844555	796	FALSE	2.24196	0.68219	12.4956	5.27386e-34	3.30512e-32	66.1592	1367	1	2.63693e-34	1	1.74977e-32	23237
TECPR1	0.117432	-0.052717	3.85571	0.000124613	0.00696871	0.843097	796	FALSE	0.515403	3.13965	2.95572	0.00317286	0.0089222	-3.29167	1367	0.998414	0.00158643	1	0.00701838	25851
FBXO8	-0.12406	0.127948	-3.85172	0.000126621	0.00705921	0.82854	796	FALSE	1.44256	3.42733	11.8391	7.45878e-31	4.05204e-29	58.9657	1367	1	3.72939e-31	1	2.18711e-29	26269
WSB2	-0.153193	-0.219823	-3.84954	0.000127731	0.00709923	0.820595	796	FALSE	0.331167	5.23064	1.61726	0.106053	0.182667	-6.33468	1367	0.946973	0.0530267	1	0.159588	55884
FNDC5	0.110828	-0.132474	3.84384	0.000130682	0.00724106	0.799795	796	FALSE	2.68374	0.981724	11.4724	3.74129e-29	1.83027e-27	55.0855	1367	1	1.87065e-29	1	9.96482e-28	252995
ARRDC1	-0.126726	-0.207646	-3.84109	0.00013213	0.00729762	0.789762	796	FALSE	-1.41396	4.97634	-6.48727	1.21891e-10	1.39886e-09	13.053	1367	6.09454e-11	1	2.98913e-09	1	92714
DMRTA2	-0.130905	-0.44431	-3.84037	0.000132508	0.00729762	0.787161	796	TRUE	-0.147867	0.450345	-0.853529	0.393516	0.515081	-7.27558	1367	0.196758	0.803242	0.54487	1	63950
PDE6B	-0.123215	-0.204946	-3.83881	0.000133339	0.0073139	0.781474	796	FALSE	1.2408	1.01937	4.59502	4.7265e-06	2.54178e-05	2.82086	1367	0.999998	2.36325e-06	1	1.84453e-05	5158
PREP	-0.104084	-0.102815	-3.8383	0.000133611	0.0073139	0.779615	796	FALSE	0.670947	4.73141	5.13309	3.2617e-07	2.18019e-06	5.38932	1367	1	1.63085e-07	1	1.53158e-06	5550
VPS8	0.177683	-0.242163	3.83692	0.000134351	0.00733227	0.774586	796	FALSE	0.210056	3.77647	1.73237	0.0834337	0.149392	-6.14259	1367	0.958283	0.0417169	1	0.129377	23355
MRPL27	0.150008	-0.861954	3.83536	0.000135189	0.00735583	0.768928	796	FALSE	0.487656	6.6176	4.41094	1.11001e-05	5.54775e-05	2.00537	1367	0.999994	5.55006e-06	1	4.06235e-05	51264
NMD3	-0.139893	-1.21057	-3.83249	0.000136747	0.00741832	0.758499	796	FALSE	0.110965	5.41685	0.931367	0.351828	0.473948	-7.20626	1367	0.824086	0.175914	1	0.444506	51068
COASY	0.196916	-0.825023	3.83093	0.000137606	0.00744262	0.752802	796	FALSE	-0.139899	5.74892	-1.27815	0.201414	0.307882	-6.82409	1367	0.100707	0.899293	0.343717	1	80347
YWHAG	0.13546	-0.219628	3.82789	0.000139282	0.00751088	0.741782	796	FALSE	0.713995	6.91142	5.88884	4.88884e-09	4.45173e-08	9.45681	1367	1	2.44442e-09	1	3.01846e-08	7532
SLCO1B7	0.0953535	0.28159	3.82546	0.000140637	0.00754903	0.73297	796	FALSE	NA	NA	NA	NA	NA	NA	NA	NA	NA	NA	NA	NA
HSPA1L	0.116594	-0.156057	3.82513	0.000140823	0.00754903	0.73177	796	FALSE	-0.356611	0.826379	-4.14413	3.62071e-05	0.00016261	0.880945	1367	1.81035e-05	0.999982	0.000251574	1	3305
ERMARD	-0.125005	-0.00752413	-3.81837	0.000144666	0.0076971	0.707272	796	FALSE	-0.332905	3.77687	-2.65649	0.00798784	0.0201265	-4.12523	1367	0.00399392	0.996006	0.026659	1	55780
DCLK1	-0.115528	-0.143936	-3.81826	0.000144729	0.0076971	0.706877	796	FALSE	2.50374	1.13123	8.97784	8.91882e-19	2.26538e-17	31.4548	1367	1	4.45941e-19	1	1.32999e-17	9201
TOGARAM2	-0.0989933	0.0645577	-3.81804	0.00014486	0.0076971	0.706056	796	FALSE	-0.0547031	0.370156	-0.466964	0.6406	0.732764	-7.53033	1367	0.3203	0.6797	0.735694	1	165186
FGF22	-0.123738	0.021083	-3.81645	0.000145775	0.00772312	0.700322	796	FALSE	0.212512	0.258274	4.1312	3.82785e-05	0.000170594	0.828193	1367	0.999981	1.91392e-05	1	0.000126085	27006
SGCZ	-0.099184	0.104644	-3.8111	0.000148912	0.00786449	0.680954	796	FALSE	0.332495	0.0768696	5.85339	6.02296e-09	5.38974e-08	9.25409	1367	1	3.01148e-09	1	3.66441e-08	137868
NRIP2	-0.104634	0.0689982	-3.81042	0.000149312	0.00786449	0.678517	796	FALSE	0.563286	0.837938	6.09614	1.41131e-09	1.39437e-08	10.6653	1367	1	7.05654e-10	1	9.31338e-09	83714
HAUS7	-0.219692	-1.35237	-3.80817	0.000150694	0.0079143	0.670197	793	FALSE	0.22311	4.92537	1.44851	0.147703	0.240124	-6.59251	1367	0.926148	0.0738515	1	0.213066	55559
OR2G3	-0.10769	0.0727372	-3.80719	0.00015124	0.00791997	0.66685	796	FALSE	-0.00097949	0.000959427	-0.324753	0.745418	0.812902	-7.58653	1367	0.372709	0.627291	0.805527	1	81469
FIGLA	-0.12474	-0.0863471	-3.80144	0.00015473	0.00807938	0.646101	796	TRUE	0.00371971	0.0181725	0.174127	0.861791	0.899951	-7.62404	1367	0.569104	0.430896	1	0.919666	344018
RHOB	-0.129702	-0.0960826	-3.79886	0.000156323	0.0081118	0.636787	796	FALSE	0.824783	4.53475	2.34981	0.0189245	0.0425758	-4.88819	1367	0.990538	0.00946227	1	0.0350372	388
CC2D2B	0.0966873	0.0594348	3.79855	0.000156516	0.0081118	0.63566	796	FALSE	0.0835028	0.241371	1.77065	0.0768426	0.139634	-6.0758	1367	0.961579	0.0384213	1	0.12051	387707
CPN2	0.122231	-0.131674	3.79804	0.000156829	0.0081118	0.633844	796	FALSE	-0.0465733	0.0516978	-0.862418	0.388609	0.510505	-7.26797	1367	0.194305	0.805695	0.54101	1	1370
QSER1	0.113029	0.088785	3.79754	0.000157141	0.0081118	0.632038	796	FALSE	0.544427	3.53808	3.65867	0.000263175	0.000964807	-0.989157	1367	0.999868	0.000131587	1	0.000731224	79832
HLF	-0.106037	-0.107891	-3.79383	0.000159466	0.00819774	0.618687	796	TRUE	1.20513	0.578115	7.6441	3.94398e-14	6.63453e-13	20.924	1367	1	1.97199e-14	1	4.12848e-13	3131
CNST	-0.0927013	0.194097	-3.79344	0.000159711	0.00819774	0.617289	796	FALSE	0.571639	3.16787	4.24921	2.29068e-05	0.000107116	1.31562	1367	0.999989	1.14534e-05	1	7.8866e-05	163882
SLC30A9	-0.221158	-0.276443	-3.79205	0.000160594	0.00820019	0.612273	796	FALSE	0.74333	4.78609	5.73177	1.22135e-08	1.03879e-07	8.56762	1367	1	6.10677e-09	1	7.12429e-08	10463
HS1BP3	-0.115516	-0.0447125	-3.79194	0.000160664	0.00820019	0.611881	796	FALSE	0.0433082	3.67516	0.294913	0.768105	0.830605	-7.59576	1367	0.615948	0.384052	1	0.840654	64342
PPP1R27	-0.0990225	-0.14101	-3.791	0.000161262	0.0082076	0.608503	796	FALSE	-0.120505	0.287788	-0.678945	0.497288	0.613131	-7.40909	1367	0.248644	0.751356	0.634235	1	116729
FRMD3	-0.110783	0.124129	-3.78965	0.000162124	0.008218	0.603654	796	FALSE	0.564433	1.15999	2.39204	0.0168897	0.0384992	-4.78865	1367	0.991555	0.00844486	1	0.0315994	257019
[truncated: 17,762 more rows]

## Sheet: Table 3
Supplementary Table 3. Tumor-type specific dependencies and gene expression in rhabdomyosarcoma.
[truncated: 18,120 more rows]

[truncated: 17 more sheets: Table 4, Table 5, Table 6, Table 7, Table 8, Table 9, Table 10, Table 11, Table 12, Table 13, Table 14, Table 15, Table 16, Table 17, Table 18, Table 19, Table 20]
