# Supplementary material for: The ETS transcription factor ETV6 constrains the transcriptional activity of EWS–FLI to promote Ewing sarcoma
Source: Nat Cell Biol. 2023 Jan 19;25(2):285–97. doi: 10.1038/s41556-022-01059-8 (PMC9928584; doi:10.1038/s41556-022-01059-8)
Supplement: Source Data for Fig. 1 — Statistical source data analysed in Fig. 1. [file 41556_2022_1059_MOESM4_ESM.xlsx]

## Sheet: Figure 1
Figure 1b
	Normalized luminescence
	Day	sgChr2.2								sgLacZ								sgETV6-1								sgETV6-2								sgETV6-3								sgETV6-4
		REP 1	REP 2	REP 3	REP 4	REP 5	REP 6	REP 7	REP 8	REP 1	REP 2	REP 3	REP 4	REP 5	REP 6	REP 7	REP 8	REP 1	REP 2	REP 3	REP 4	REP 5	REP 6	REP 7	REP 8	REP 1	REP 2	REP 3	REP 4	REP 5	REP 6	REP 7	REP 8	REP 1	REP 2	REP 3	REP 4	REP 5	REP 6	REP 7	REP 8	REP 1	REP 2	REP 3	REP 4	REP 5	REP 6	REP 7	REP 8
	0	1	1	1	1	1	1	1	1	1	1	1	1	1	1	1	1	1	1	1	1	1	1	1	1	1	1	1	1	1	1	1	1	1	1	1	1	1	1	1	1	1	1	1	1	1	1	1	1
	3	5.00157	4.72527	3.74568	4.71481	2.9168	3.09995	2.94819	3.81894	4.75919	5.26117	4.20261	4.29074	3.98611	4.04455	4.19495	4.00431	4.3041	3.35444	3.39907	3.77374	2.65802	3.0576	2.80332	3.21017	2.1803	2.47676	1.96068	2.12304	1.64248	1.82006	1.81789	2.42675	3.00747	2.61135	2.30891	2.30088	2.60154	2.03056	2.39188	2.42846	2.85613	2.9556	2.34677	2.57194	3.0026	2.31726	2.26042	2.78289
	5	5.21716	4.67713	4.9325	4.74202	5.21402	4.04291	4.45945	4.88435	6.58508	5.88385	4.99677	4.67681	4.71417	3.93917	4.24668	4.97569	4.53243	3.0275	3.40737	3.05968	4.26777	3.18838	3.3233	3.91178	2.83338	3.01821	2.35499	2.25569	1.99619	2.30715	2.42312	2.758	2.66131	2.64436	2.68183	2.76213	2.56228	2.79692	2.68808	2.86919	3.11627	2.78945	3.06271	2.42547	2.95778	2.76103	2.74682	2.68343
	7	16.8142	12.629	15.6264	13.7886	16.876	18.18	19.7384	15.4171	15.7835	15.9023	14.5774	14.3159	24.1609	14.0093	15.6235	15.4789	7.77893	5.86715	6.78983	7.04619	7.94084	6.90815	8.08614	7.9097	5.40582	5.46743	6.36332	5.95814	5.76968	5.26447	5.51454	6.37565	7.25326	6.61626	6.05955	6.91959	6.98115	6.38697	5.72767	5.62953	9.12365	4.42574	7.08731	6.931	6.83263	5.85982	6.51127	6.70911
	Independent experiment
	Day	sgChr2.2								sgLacZ								sgETV6-1								sgETV6-2
	0	1	1	1	1	1	1	1	1	1	1	1	1	1	1	1	1	1	1	1	1	1	1	1	1	1	1	1	1	1	1	1	1
	2	6.23117	11.3098	10.4435	4.40451	10.3827	6.41322	6.45433	6.02567	12.2841	13.5945	8.84052	8.48868	12.4745	9.38113	10.9729	8.59159	6.8786	5.63	6.17326	4.1262	4.7254	2.98296	3.22169	6.21585	5.18144	6.48789	5.787	5.82045	5.5457	5.93791	5.5977	5.52555
	4	21.934	29.5962	23.9046	16.4955	26.1062	20.1012	25.4883	26.0709	21.7666	28.107	22.338	24.9154	25.1669	22.0579	19.2768	16.9981	13.8185	12.4933	12.616	8.96532	11.1865	8.88072	7.30361	13.1011	9.03196	8.19007	6.74327	8.75436	8.97483	9.09643	9.31897	8.69635
	6	54.3261	40.0397	60.5143	33.285	50.2954	46.1849	54.7564	54.9401	75.7117	86.8388	69.1775	77.8498	79.2055	70.8113	64.5073	62.8907	35.5344	24.4311	23.7273	20.7823	22.2037	21.8987	15.9044	29.515	28.6258	19.0581	22.3374	24.8703	25.3351	20.8639	25.9411	28.2818
Figure 1c									Independent experiment
		Colony number								Colony number
	sgChr2.2	421	426	416					sgChr2.2	517	481	409	414
	sgLacZ	615	620	607					sgLacZ	784	809	738	762
	sgETV6-1	139	154	156					sgETV6-1	277	293	326	280
	sgETV6-2	100	124	120					sgETV6-2	214	266	228	248
Figure 1f
		Colony number							Independent experiment
	DMSO	992	975	991						Colony number
	dTAGV-1	425	391	434					DMSO	1719	1695	1491	1640
									dTAGV-1	759	754	676	634
Figure 1g
		Proportion of live cells							Independent experiment	Proportion of live cells
		DMSO			dTAGV-1					DMSO			dTAGV-1
	G1/G0	30.5	28.7	29.3	41.3	40.8	43.3		G1/G0	58.3	55.3	56.4	62.6	63.5	65.5
	S	49.1	49.3	50.7	41.2	40.8	37.6		S	18	16.8	16.5	9.92	9.98	9.83
	G2/M	5.01	5.21	5.71	4.53	4.72	3.41		G2/M	14.6	15.1	14.8	15.5	15.4	14.2
Figure 1h
		Luminescence
		Day 7	Day 14	Day 18	Day 21
	sgChr2.2	15730000	435400000	2479000000	9299000000
		13070000	298300000	1554000000	3840000000
		3557000	106400000	612500000	2801000000
		8105000	170100000	1138000000	2729000000
		7182000	33570000	383100000	1313000000
	sgLacZ	2555000	10910000	35010000	97900000
		13420000	194200000	1618000000	8173000000
		11370000	501300000	1200000000	3607000000
		17390000	566400000	1702000000	6242000000
		15630000	776900000	1987000000	8336000000
	sgETV6-1	3736000	65140000	435400000	3000000000
		4968000	74550000	1038000000	2976000000
		4545000	101100000	698700000	1146000000
		1854000	80790000	505000000	1584000000
		1205000	41470000	107400000	313100000
	sgETV6-2	4450000	96540000	1211000000	2647000000
		4390000	88870000	811400000	1947000000
		4404000	92230000	607000000	1713000000
		2845000	66800000	408100000	1034000000
		5518000	90120000	415100000	1140000000
Figure 1i		Luminescence
	Lung	sgChr2.2	sgLacZ	sgETV6-1	sgETV6-2
		390000	4420000	75800	79400
		152000	806000	306000	113000
		191000	313000	285000	91200
		78600	191000	83100	111000
		549000	121000	168000	86800
	Liver	sgChr2.2	sgLacZ	sgETV6-1	sgETV6-2
		103000	6480000	118000	82500
		122000	127000	95400	91800
		99100	113000	83100	79900
		95200	218000	92000	87600
		1860000	339000	77100	82000
