# Supplementary material for: The ETS transcription factor ETV6 constrains the transcriptional activity of EWS–FLI to promote Ewing sarcoma
Source: Nat Cell Biol. 2023 Jan 19;25(2):285–97. doi: 10.1038/s41556-022-01059-8 (PMC9928584; doi:10.1038/s41556-022-01059-8)
Supplement: Source Data for Fig. 4 — Statistical source data analysed in Fig. 4. [file 41556_2022_1059_MOESM5_ESM.xlsx]

## Sheet: Figure 4
Figure 4g
	2^-ΔΔCt
	sgChr2.2 DMSO						sgChr2.2 dTAGV-1						sgFLI DMSO						sgFLI dTAGV-1
	BIOL REP 1			BIOL REP 2			BIOL REP 1			BIOL REP 2			BIOL REP 1			BIOL REP 2			BIOL REP 1			BIOL REP 2
	TECH REP 1	TECH REP 2	TECH REP 3	TECH REP 1	TECH REP 2	TECH REP 3	TECH REP 1	TECH REP 2	TECH REP 3	TECH REP 1	TECH REP 2	TECH REP 3	TECH REP 1	TECH REP 2	TECH REP 3	TECH REP 1	TECH REP 2	TECH REP 3	TECH REP 1	TECH REP 2	TECH REP 3	TECH REP 1	TECH REP 2	TECH REP 3
FAS	1.09907	1.03267	0.943905	0.948527	1.01202	0.9724	4.1852	3.9519	3.62563	3.88122	3.5025	3.91345	0.551516	0.55448	0.538488	0.445476	0.469527	0.419208	0.818324	0.807911	0.810484	0.92666	0.836451	0.818353
Mean for each biol rep	1.02521			0.977651			3.92091			3.76572			0.548161			0.444737			0.81224			0.860488
ACTA2	0.996984	1.00401	1.0212	1.00719	0.962281	1.00937	4.02959	3.89745	4.37848	4.63064	3.92104	4.36174	1.00257	1.00489	0.934455	0.914283	0.880253	0.888248	1.4738	1.53641	1.35642	1.69575	1.72952	1.66538
Mean for each biol rep	1.0074			0.992949			4.10184			4.30447			0.980637			0.894262			1.45554			1.69688
TRIB1	1.01457	1.05347	1.02173	0.965367	1.01399	0.935482	2.46328	2.74795	2.54773	2.39392	2.40729	2.3478	0.739587	0.797579	0.726283	0.806043	0.816863	0.779473	0.872069	0.88365	0.91099	0.902002	0.925682	0.911467
Mean for each biol rep	1.02992			0.971612			2.58632			2.383			0.754483			0.800793			0.888903			0.913051
SEMA5B	1.0685	0.967553	1.07489	1.02281	1.01098	0.870263	8.62276	9.73401	9.12944	7.62806	8.73284	9.35708	0.110475	0.116741	0.110637	0.193111	0.150087	0.186558	0.888232	0.980771	0.948299	0.9911	0.855635	0.817657
Mean for each biol rep	1.03698			0.968018			9.16207			8.57266			0.112618			0.176585			0.939101			0.888131
BCL11B	1.15437	1.0254	1.06658	0.928051	0.941392	0.906627	1.08216	0.948085	0.917864	0.813444	0.861323	0.815348	0.218336	0.217315	0.273282	0.257044	0.26657	0.275771	0.233745	0.24194	0.22533	0.186994	0.1697	0.205644
Mean for each biol rep	1.08211			0.925357			0.982704			0.830038			0.236311			0.266462			0.233672			0.187446
	Fold-Increase
	sgChr2.2						sgFLI
	BIOL REP 1			BIOL REP 2			BIOL REP 1			BIOL REP 2
	TECH REP 1	TECH REP 2	TECH REP 3	TECH REP 1	TECH REP 2	TECH REP 3	TECH REP 1	TECH REP 2	TECH REP 3	TECH REP 1	TECH REP 2	TECH REP 3
FAS	4.17921	3.94625	3.62044	3.87566	3.49749	3.90785	1.64835	1.62738	1.63256	1.86658	1.68487	1.64841
Mean for each biol rep	3.9153			3.76033			1.6361			1.73328
ACTA2	4.02889	3.89678	4.37773	4.62985	3.92037	4.36099	1.57214	1.63893	1.44693	1.80889	1.84492	1.7765
Mean for each biol rep	4.10113			4.30373			1.55266			1.8101
TRIB1	2.46139	2.74585	2.54578	2.39208	2.40544	2.346	1.12143	1.13633	1.17148	1.15993	1.19038	1.1721
Mean for each biol rep	2.58434			2.38118			1.14308			1.17413
SEMA5B	8.60127	9.70975	9.10669	7.60905	8.71107	9.33376	6.14262	6.78258	6.55802	6.85401	5.9172	5.65456
Mean for each biol rep	9.13924			8.55129			6.49441			6.14192
BCL11B	1.07814	0.944556	0.914448	0.810417	0.858117	0.812314	0.929825	0.962421	0.896351	0.74385	0.675057	0.818038
Mean for each biol rep	0.979047			0.826949			0.929532			0.745648
