# Supplementary material for: The ETS transcription factor ETV6 constrains the transcriptional activity of EWS–FLI to promote Ewing sarcoma
Source: Nat Cell Biol. 2023 Jan 19;25(2):285–97. doi: 10.1038/s41556-022-01059-8 (PMC9928584; doi:10.1038/s41556-022-01059-8)
Supplement: Source Data for Fig. 5 — Statistical source data analysed in Fig. 5. [file 41556_2022_1059_MOESM6_ESM.xlsx]

## Sheet: Figure 5
Figure 5a
PEDS009 Relative Viability
	Day	sgLacZ						sgChr2.2						sgFLI-4						sgETV6-1						sgETV6-2
	0	1	1	1	1	1	1	1	1	1	1	1	1	1	1	1	1	1	1	1	1	1	1	1	1	1	1	1	1	1	1
	1	3.32155	2.5743	2.53034	2.2408	2.59818	2.61061	2.91448	2.36598	2.43192	2.65743	2.62398	2.50645	2.34906	2.32619	1.95755	2.35082	1.96899	2.39129	1.43833	1.63252	1.32905	1.42656	1.35343	1.5804	2.66062	2.7346	2.37565	2.41263	2.48997	2.21088
	4	6.46632	5.871	6.39178	6.53034	6.42714	7.65313	6.23029	6.43765	6.39274	6.01529	6.52174	5.53655	4.75443	4.31541	5.07995	4.70692	5.02804	4.67612	3.36844	3.38357	2.23778	2.98931	3.14819	3.15324	5.85253	5.44062	4.86057	6.3174	5.22625	5.7424
	5	12.5227	12.6641	12.9154	12.2895	11.0024	10.7472	10.7109	10.409	11.3282	10.9154	10.3622	10.2045	6.8809	6.18762	6.89409	6.56417	6.55273	6.06356	5.24727	4.58232	4.97238	6.33926	4.79753	5.58436	6.80581	6.98319	7.23958	7.11601	6.70578	6.61078
	7	19.3072	16.7654	16.8495	18.0841	15.8242	18.2685	16.1003	17.0215	15.5748	15.6311	15.5346	15.9322	7.89002	7.07005	7.20554	7.71934	7.46156	7.29528	6.39222	4.78576	5.49862	5.30779	4.90597	5.92482	6.79909	6.74781	6.7083	6.8386	6.56875	6.44266
	8	22.3345	24.2618	22.7377	22.8657	22.8065	22.1978	23.7028	21.8528	19.1868	18.5724	19.591	18.8113	9.05576	8.36424	7.64544	8.00616	7.90058	7.88299	5.53645	6.04587	6.83776	6.12153	4.98667	6.34346	7.35307	7.07818	7.73892	7.39678	6.58725	6.6587
Number of Colonies		sgLacZ	sgChr2.2	sgETV6-1	sgETV6-2	sgFLI
		347	258	40	68	58
		303	295	57	63	26
		339	334	46	71	34
Figure 5b
PEDS0010 Relative Viability
	Day	sgLacZ_puro						sgChr2.2_puro						sgFLI-4_puro						sgETV6-1_puro						sgETV6-2_puro
	0	1	1	1	1	1	1	1	1	1	1	1	1	1	1	1	1	1	1	1	1	1	1	1	1	1	1	1	1	1	1
	1	2.2141	1.79307	1.81393	1.93753	2.25041	1.94758	2.20142	2.12299	1.96793	1.67816	1.67875	1.69073	1.06085	0.724758	0.718102	0.674178	1.15203	1.12075	1.64048	1.51875	1.65558	1.59613	1.64756	1.8292	1.47969	1.48209	1.21144	1.27563	1.34173	1.42556
	4	6.06986	6.1278	6.5527	5.85741	6.21201	5.98488	4.69501	5.15241	5.61281	4.92012	5.28951	4.73632	2.60487	2.63548	2.36994	2.56893	2.82516	1.98194	3.80656	4.13918	3.50743	4.18778	3.97405	3.85327	3.19314	3.24152	3.12464	3.20991	3.0068	2.9498
	5	10.0639	10.4162	10.1157	9.67377	9.96115	9.67917	9.06013	8.99068	9.13077	9.01283	9.49957	8.86735	2.87441	2.55762	2.24349	2.69871	2.80253	2.79787	5.94197	5.66785	5.67351	5.6938	6.16419	5.48148	4.48697	4.43524	4.55116	4.04436	4.27477	4.05825
	7	15.9175	17.2277	15.7065	16.0171	15.0553	14.9896	13.8485	13.4504	13.4007	13.7785	13.2133	14.0665	3.10335	3.54126	3.08937	3.56988	3.48869	3.25176	8.88228	8.84029	7.99575	8.70583	8.58882	8.79641	6.5822	6.64783	6.28712	6.34269	6.35275	6.82123
	8	23.6622	20.7227	22.508	22.2291	23.4822	22.7915	19.5775	19.2057	19.8553	18.8076	19.5919	19.8283	3.82012	3.19253	3.29036	4.07036	2.90302	3.02481	13.1791	12.7124	12.6516	12.2774	11.6348	11.708	8.18308	6.6028	7.65329	7.7261	8.42642	8.6415
Number of Colonies		sgLacZ	sgChr2.2	sgETV6-1	sgETV6-2	sgFLI
		142	166	87	55	8
		144	124	104	86	4
		219	139	71	50	5
