# Supplementary material for: The ETS transcription factor ETV6 constrains the transcriptional activity of EWS–FLI to promote Ewing sarcoma
Source: Nat Cell Biol. 2023 Jan 19;25(2):285–97. doi: 10.1038/s41556-022-01059-8 (PMC9928584; doi:10.1038/s41556-022-01059-8)
Supplement: Source Data for Fig. 6 — Statistical source data analysed in Fig. 6. [file 41556_2022_1059_MOESM7_ESM.xlsx]

## Sheet: Figure 6
Figure 6b
	2^ΔΔCt
	sgChr2.2 DMSO						sgChr2.2 dTAGV-1						sgFLI DMSO						sgFLI dTAGV-1
	BIOL REP 1			BIOL REP 2			BIOL REP 1			BIOL REP 2			BIOL REP 1			BIOL REP 2			BIOL REP 1			BIOL REP 2
	TECH REP 1	TECH REP 2	TECH REP 3	TECH REP 1	TECH REP 2	TECH REP 3	TECH REP 1	TECH REP 2	TECH REP 3	TECH REP 1	TECH REP 2	TECH REP 3	TECH REP 1	TECH REP 2	TECH REP 3	TECH REP 1	TECH REP 2	TECH REP 3	TECH REP 1	TECH REP 2	TECH REP 3	TECH REP 1	TECH REP 2	TECH REP 3
SOX11	1.0178	1.12349	0.977028	0.944831	0.979271	0.967394	2.29001	2.15754	1.8838	2.21692	2.15313	2.06144	0.661157	0.673334	0.639519	0.53154	0.566484	0.479497	0.817324	0.843817	0.819444	1.04715	0.946552	0.867294
Mean for each biol rep	1.03944			0.963832			2.11045			2.14383			0.658003			0.52584			0.826862			0.953664
	Fold-increase
	sgChr2.2						sgFLI
	BIOL REP 1			BIOL REP 2			BIOL REP 1			BIOL REP 2
	TECH REP 1	TECH REP 2	TECH REP 3	TECH REP 1	TECH REP 2	TECH REP 3	TECH REP 1	TECH REP 2	TECH REP 3	TECH REP 1	TECH REP 2	TECH REP 3
SOX11	2.28627	2.15402	1.88073	2.2133	2.14961	2.05807	1.3808	1.42555	1.38438	1.76906	1.59912	1.46522
Mean for each biol rep	2.107			2.14033			1.39691			1.61113
Figure 6e
																Independent experiment (images below)
	Median intensity	sgChr2.2 DMSO			sgChr2.2 dTAGV-1			sgSOX11 DMSO			sgSOX11 dTAGV-1					Median intensity	sgChr2.2 DMSO			sgChr2.2 dTAGV-1			sgSOX11 DMSO			sgSOX11 dTAGV-1
		48827	51762	47689	19076	23121	18642	46294	50765	46917	39175	44194	38947				57179	58697	57249	41041	43650	41741	51855	50247	53278	49926	52295.5	54958
	Relative median intensity	sgChr2.2	sgSOX11													Relative median intensity	sgChr2.2	sgSOX11
		0.390685	0.846222														0.717764	0.9628
		0.446679	0.87056														0.74365	1.04077
		0.390908	0.830126														0.729113	1.03153
																A673 ETV6-dTAG sgChr2.2 (control)							A673 ETV6-dTAG sgSOX11
															DMSO							DMSO
															dTAGV-1							dTAGV-1
Figure 6g
	Normalized luminescence
Day	sgLacZ + sgChr2.2						sgETV6 + sgChr2.2						sgSOX11 + sgChr2.2						sgSOX11 + sgETV6
0	1	1	1	1	1	1	1	1	1	1	1	1	1	1	1	1	1	1	1	1	1	1	1	1
3	5.71809	6.13298	5.54575	5.49468	6.42872	6.04468	2.39167	2.04945	2.11321	2.02993	2.05075	2.67014	6.5057	6.37293	5.89457	5.95509	6.58314	6.65604	6.16463	6.10772	5.23713	5.24255	4.67141	5.11314
5	9.90532	10.5617	10.5755	10.7649	10.4819	9.82979	3.3715	3.10215	3.13598	2.95381	2.7326	3.29994	10.8793	11.3837	10.192	11.1819	10.9411	10.7934	11.3374	10.0176	10.3814	10.3442	10.0047	10.0406
7	26.7851	24.4479	24.0957	25.4351	25.2585	25.2011	4.98894	5.11906	5.44177	5.72154	6.16786	5.83865	21.6134	18.6957	19.3798	18.9906	19.9766	18.0254	21.9817	20.2663	21.1917	19.0474	19.6592	20.3774
Figure 6h
	Tumor volume (mm cubed)
Day	sgLacZ + sgChr2.2						sgETV6 + sgChr2.2								sgSOX11 + sgChr2.2						sgSOX11 + sgETV6
0	0	0					0	0							0	0					0	0
7	23.66	41.154					0	0							47.068	27.648	23.04	30.456			22.05	22.016	13.52	18.954	37.926	32.4	23.976
10	78.416	46.4	53.6625	22.5885	66.15	53.6625	18	40	22.869	31.212	8.64	0	0	0	60.84	107.892	83.824	46.656	65.268	52.92	37.975	22.218	27.225	19.8	48.374	48.4	50.274	58.2435
13	38.7855	205.654	124.468	117.74	164.775	107.648	14.896	60.75	74.0015	18	19.8	40	18	94.8395	144	233.512	79.233	138.6	164.775	126	82.8345	45.568	60.75	40	71.632	95.992	101.439	129.6
17	93.775	510.904	240.1	227.85	320	343.188	13.52	14.297	215.6	15.68	12.096	24.5	40	188.012	236.927	608.256	116.64	219.006	213.16	162	178.024	71.4425	126	50.625	186.293	310.005	202.8	144
20	213.75	865.28	464.64	459.596	396.118	374.666	18	80.19	230.688	22.5	18.9	40	58.08	196.02	298.442	728.064	134.613	261.855	296.352	188.528	258.75	154.275	229.992	320	213.227	552.96	240.161	352
24	468.308	1425.41	988.604	807.908	798.6	802.816	32	163.35	300.672	38.266	27.5625	96.1875	133.28	361.6	522.45	842.724	141.12	448	518.616	331.875	499.234	512.072	250.312	871.2	323.2	925.753	374.166	667.478
27	550	1660.93	1131.18	883.3	871.2	928.464	41.1845	207.831	311.747	51.714	31.752	144.342	139.707	467.877	1006.08	1130.65	141.12	528.814	647.514	624.26	550.525	523.264	316.8	1180.8	469.625	1130.14	653.864	1058.4
