# Supplementary material for: The ETS transcription factor ETV6 constrains the transcriptional activity of EWS–FLI to promote Ewing sarcoma
Source: Nat Cell Biol. 2023 Jan 19;25(2):285–97. doi: 10.1038/s41556-022-01059-8 (PMC9928584; doi:10.1038/s41556-022-01059-8)
Supplement: Extended Data Fig. 1 — Statistical source data analysed in Extended Data Fig. 1. [file 41556_2022_1059_MOESM8_ESM.xlsx]

## Sheet: ED Figure 1
Extended Data Figure 1f
EW8
	Normalized luminescence
		sgChr2.2								sgLacZ								sgETV6-1								sgETV6-2								sgETV6-3								sgETV6-4
	0	1	1	1	1	1	1	1	1	1	1	1	1	1	1	1	1	1	1	1	1	1	1	1	1	1	1	1	1	1	1	1	1	1	1	1	1	1	1	1	1	1	1	1	1	1	1	1	1
	3	1.02857	0.78498	0.86889	1.06289	0.97721	1.13725	1.52101	1.11148	0.956869	1.13743	0.99341	0.85204	0.57879	0.90036	0.67784	0.64641	0.480349	0.59921	0.47534	0.37931	0.31621	0.49537	0.26259	0.09788	0.852941	0.59817	0.41716	0.36	0.37975	0.29677	0.52536	0.24281	0.585294	0.44342	0.33934	0.2673	0.5342	0.57708	0.39031	0.26683	0.299035	0.46429	0.47934	0.60123	0.47328	0.26496	0.22483	0.1768
	5	4.05143	6.54266	3.01285	4.39623	3.97151	2.78151	6.60504	3.77377	3.39457	4.47016	3.06425	2.33503	2.30455	2.80254	2.85661	2.39042	1.65939	0.43254	0.43498	0.90948	0.46245	0.51389	0.28417	0.46825	1.17647	0.70776	0.78402	1.13231	0.40253	1.03871	0.58333	0.25879	0.676471	0.90531	0.8979	0.87828	0.81107	0.93676	1.22449	0.5	0.672026	0.78297	0.60055	0.76074	0.43766	0.5698	0.89933	0.27624
	7	10.4286	12.0341	6.01285	7.81447	9.35043	5.20728	8.88655	4.72459	18.8355	18.1465	9.75947	17.7075	12.3879	13.1938	12.1359	9	4.58952	3.46429	3.79821	6.2069	0.9249	2.81944	3.06835	0.28571	3.00294	5.45205	0.59172	1.73846	1.1038	2.37097	0.52536	0.77636	2.55882	10.4758	1.37838	1.90215	1.27362	4.7668	0.47704	0.11058	0.273312	4.45879	0.3416	0.42025	0.72519	1.23647	1.29195	0.3232
	Independent experiment
		sgChr2.2								sgLacZ								sgETV6-1								sgETV6-2								sgETV6-3								sgETV6-4
	0	1	1	1	1	1	1	1	1	1	1	1	1	1	1	1	1	1	1	1	1	1	1	1	1	1	1	1	1	1	1	1	1	1	1	1	1	1	1	1	1	1	1	1	1	1	1	1	1
	3	8.29719	8.24742	8.61883	8.30857	10.875	11.3862	11.4817	8.67614	9.86782	12.6136	10.3286	10.4044	13.3636	13.2931	7.18939	7.58519	5.71212	5.90659	7.70466	4.3369	4.59701	6.67204	4.79612	3.66534	5.20714	10.3619	6.26718	4.04094	6.73016	4.34783	5.83562	4.77273	8.97235	6.8271	8.42991	5.48544	7.77033	4.26316	5.19355	5.21461	3.1841	3.53333	4.66667	6.06358	7.00741	8.16667	4.67059	4.24155
	5	52.4659	66.3763	50.3543	69.4571	79.475	57.3586	76.5305	56.6591	70.8448	90.2227	84.1905	92.9781	84.5722	92.1609	63.0265	36.0889	33.1566	32.6868	37.0829	26.3583	33.2139	23.6344	29.2039	14.6255	25.3929	36.1429	23.7557	20.8012	17.9921	14.2989	17.4932	10.3727	30.4009	28.0654	24.7477	32.3786	37.9139	26.1203	22.5524	24.3379	15.0879	21.1733	19.8947	19.8035	9.56296	24.1667	22.4529	13.8406
	7	153.703	212.644	153.812	248.954	266.369	270.324	209.28	178.142	224.305	162.523	143.767	181.284	203.866	144.046	124.799	105.419	93.1515	128.67	107.171	108.225	128.617	105	69.801	92.2669	55.0357	88.4381	66.2977	67.5965	128.484	57.6196	56.3767	30.0545	53.4931	50.5701	137.252	100.782	138.407	96.1053	78.1774	60.9954	14.113	44.9378	61.7061	45.7283	46.0963	114.653	37.7647	21.3768
TC32
	Normalized luminescence
		sgChr2.2								sgLacZ								sgETV6-1								sgETV6-2								sgETV6-3								sgETV6-4
	0	1	1	1	1	1	1	1	1	1	1	1	1	1	1	1	1	1	1	1	1	1	1	1	1	1	1	1	1	1	1	1	1	1	1	1	1	1	1	1	1	1	1	1	1	1	1	1	1
	3	1.02541	1.20751	1.53063	1.3669	1.4386	1.49649	1.82771	1.53551	0.996562	0.94119	0.98374	1.0987	1.20146	1.35112	1.2696	1.48847	0.656364	0.75387	0.89481	0.7434	0.83254	0.90537	0.82317	0.88593	0.446266	0.36615	0.53794	0.59746	0.48657	0.54479	0.61992	0.48362	0.501075	0.48984	0.57376	0.62503	0.51271	0.6057	0.68394	0.57203	0.563307	0.48839	0.55249	0.4826	0.52145	0.57517	0.53562	0.52713
	5	1.55989	1.45681	1.91661	2.34424	2.06218	1.62824	2.01164	1.84804	1.75057	1.48033	1.53157	2.43527	1.7998	1.61976	1.58422	1.72175	0.776871	0.56724	0.74157	0.93816	0.7249	0.67633	0.73853	0.69678	0.370674	0.40978	0.42615	0.46751	0.42358	0.4447	0.41903	0.37368	0.707957	0.59042	0.55842	0.85118	0.6876	0.52913	0.57735	0.5718	0.624383	0.53213	0.69995	0.63347	0.56887	0.42981	0.59178	0.45478
	7	2.35354	2.32008	2.49313	2.31751	2.38917	2.55556	2.70291	2.77594	1.77865	2.00686	2.47856	1.96024	2.49673	2.40201	2.27034	2.24882	0.836256	0.84036	0.94456	0.96613	1.01801	0.88147	0.88933	1.07122	0.404599	0.43495	0.45878	0.48368	0.46118	0.51299	0.45326	0.44679	0.626667	0.55558	0.574	0.37204	0.57289	0.66141	0.64859	0.71515	0.717642	0.95813	0.92432	0.69452	0.66545	0.66429	0.74292	0.57921
	Independent experiment
		sgChr2.2								sgLacZ								sgETV6-1								sgETV6-2								sgETV6-3								sgETV6-4
	0	1	1	1	1	1	1	1	1	1	1	1	1	1	1	1	1	1	1	1	1	1	1	1	1	1	1	1	1	1	1	1	1	1	1	1	1	1	1	1	1	1	1	1	1	1	1	1	1
	3	1.91399	1.97983	1.97476	1.89027	1.89861	1.78288	1.78875	2.08038	2.53478	2.06185	2.15257	1.93047	2.18909	1.79202	2.02676	2.36266	1.45499	1.53396	1.1914	1.23734	1.15261	1.1468	1.23622	1.43317	1.26018	1.08397	1.08232	0.97566	1.00831	1.21453	1.07249	1.19911	1.51601	1.44369	1.26059	1.34926	1.59508	1.18351	1.37869	1.51591	0.948982	1.98363	1.64353	1.71185	1.67286	1.41607	1.43276	2.05785
	5	2.20191	2.33186	2.50297	2.06647	1.92786	1.8574	2.11469	2.35581	2.613	2.55649	2.11098	2.27684	2.17814	1.78568	2.02193	2.38868	1.34044	1.25168	1.02271	1.0475	0.81904	0.81725	0.95191	1.07623	0.879179	0.91803	0.75794	0.72303	0.6515	0.77012	0.71606	0.83908	1.57123	1.30235	1.34939	1.23042	1.36734	1.1326	1.41623	1.48342	1.86673	1.52331	1.72958	1.5347	1.4316	1.33243	1.18015	1.77906
	7	4.02499	4.32834	4.2415	3.91205	3.66872	3.61801	3.96839	4.43719	5.013	4.21121	4.45851	4.05533	4.5187	4.0087	4.88632	5.17537	2.33893	2.3043	1.93409	2.02858	1.74291	1.84352	2.07163	2.35255	1.56935	1.55348	1.55284	1.39474	1.53555	1.53388	1.75551	1.84835	2.85754	2.81315	2.6301	2.78426	2.57987	2.44069	3.01563	3.11962	2.0465	2.40168	2.72853	2.57865	3.22102	2.86271	2.72399	3.24563
Extended Data Figure 1g
EW8		Colony number
	sgChr2.2	352	305	264	344
	sgETV6-2	111	116	142	101
TC32		Colony number
	sgChr2.2	874	764	522	1064
	sgETV6-2	317	303	363	146
Extended Data Figure 1h
		Colony number
	DMSO	1182	1247	1237
	dTAGV-1	602	644	643
