# Supplementary material for: The ETS transcription factor ETV6 constrains the transcriptional activity of EWS–FLI to promote Ewing sarcoma
Source: Nat Cell Biol. 2023 Jan 19;25(2):285–97. doi: 10.1038/s41556-022-01059-8 (PMC9928584; doi:10.1038/s41556-022-01059-8)
Supplement: Extended Data Fig. 2 — Statistical source data analysed in Extended Data Fig. 2. [file 41556_2022_1059_MOESM9_ESM.xlsx]

## Sheet: ED Figure 2
Extended Data Figure 2a
									Independent experiment
		Proportion of live cells									Proportion of live cells
		DMSO			dTAGV-1						DMSO		dTAGV-1
	G1/G0	37.5	36	34.5	38	41.2	40			G1/G0	50.7	50.6	53.5	54.3
	S	52.2	54.2	54.3	46.5	46.9	47.5			S	26.8	27.1	24.5	24.5
	G2/M	2.77	2.91	3.58	3.48	3.52	3.66			G2/M	20.6	20.4	19.9	20.1
Extended Data Figure 2b
		Proportion of live cells
		DMSO			dTAGV-1
	G1/G0	40.1	39.9	40	61.2	65	62.7
	S	37.8	38.7	36.2	16.9	15.3	17.7
	G2/M	7.18	8.26	7.83	7.65	6.96	7.6
Extended Data Figure 2d
		Tumor volume (millimeters cubed)
	Day	sgChr2.2					sgETV6-2
	19	182.952	71.656	244.688	31.2375	292.494	45.3005	229.365	137.5	49.5895	24.276
	22	278.438	70.272	362.404	67.5	450.636	50.8475	210.983	174.24	77.5	28.512
	26	484.438	183.787	946.832	80.0565	778.206	96.228	595.65	488.448	159.528	58.08
	29	512.975	278.438	1041.88	126.711	1245.82	125.316	880.952	526.904	303.408	70.664
	33	1098.16	460.768	1477.03	134.56	2082.84	385.067	965.888	536.21	540	119.556
Extended Data Figure 2f
A673 ETV6-WT
		Normalized luminescence
		-DOX sgChr2.2				-DOX sgETV6				+DOX sgChr2.2				+DOX sgETV6
	0	1.07072	0.978523	0.93033	1.02043	1.21053	0.815789	1.03289	0.940789	1.2413	0.87935	0.918794	0.960557	0.97893	1.14101	0.991896	0.888169
	3	7.20377	8.42535	8.24934	8.64327	9.7193	9.35526	7.82456	8.28509	8.43388	10.8538	9.04872	7.45012	8.93571	8.35008	9.3852	8.04322
	5	37.8628	44.8989	37.8837	36.0712	36.1703	36.2124	34.52	26.847	35.4896	39.1763	42.638	34.464	35.1702	34.8244	35.8855	31.4857
	7	62.0285	71.7105	58.2763	75.8026	44.59	48.3725	45.5761	32.6506	61.9298	76.3501	61.7742	65.0027	62.7332	59.8144	77.9606	73.2784
A673 ETV6-ΔETS
		Normalized luminescence
		-DOX sgChr2.2				-DOX sgETV6				+DOX sgChr2.2				+DOX sgETV6
	0	0.862534	1.292	1.0602	0.785265	0.960809	0.920354	1.10072	1.01812	0.947324	1.19174	0.979351	0.881584	0.853444	0.936302	1.06059	1.14966
	3	17.0925	17.9894	16.8194	17.6934	8.79066	7.62264	8.04492	7.71608	18.1448	17.9638	17.7448	16.8724	7.9764	8.22925	8.16519	7.16056
	5	76.0476	74.6731	66.8916	72.8053	36.9254	33.8509	25.0422	30.0162	66.569	65.8966	67.2121	60.5345	20.9608	23.0948	19.051	18.5015
	7	76.5762	66.037	62.9533	57.6405	70.7008	48.2174	48.9254	49.876	62.0534	59.281	71.2793	64.4741	28.59	28.8142	23.7893	24.3287
EW8 ETV6-WT
		Normalized luminescence
		-DOX sgChr2.2				-DOX sgETV6				+DOX sgChr2.2				+DOX sgETV6
	0	0.996982	0.849728	1.12251	1.03078	0.759628	0.970341	1.05533	1.2147	1.03311	1.03107	0.95568	0.980132	0.977169	0.93379	1.06164	1.0274
	3	8.59143	8.35003	9.38805	7.6041	6.86321	7.85834	7.29703	7.79637	7.65767	7.42741	8.07947	8.71523	10.1964	10.7945	9.07991	10.5685
	5	39.9469	35.2034	37.6488	36.0531	24.1095	22.0365	22.8281	22.4726	26.5695	28.6215	27.2359	25.6179	31.9794	38.1073	36.5388	28.6324
	7	74.1702	74.006	60.1835	57.5498	35.0144	31.731	27.8674	27.3948	42.109	49.4284	47.8716	50.8956	50.7557	60.621	54.3973	59.4406
EW8 ETV6-ΔETS
		Normalized luminescence
		-DOX sgChr2.2				-DOX sgETV6				+DOX sgChr2.2				+DOX sgETV6
	0	0.890656	1.28032	0.83499	0.994036	0.941907	0.938359	1.03237	1.08736	0.959514	0.935223	0.993927	1.11134	0.953939	1.14507	0.804133	1.09686
	3	20.8668	19.6481	21.2247	19.4632	7.59556	7.5796	7.96807	7.25144	19.581	20.4028	19.3421	22.5405	7.37839	6.9548	7.88635	6.81532
	5	71.5368	70.5229	81.9424	73.2306	19.6559	19.6683	17.4847	19.4093	76.2287	78.5162	75.9352	77.1437	16.7835	16.6268	17.8063	16.6319
	7	86.1531	79.9185	70.7535	75.7495	31.6505	23.9131	29.5982	24.6971	76.2733	69.2814	71.5567	75.7389	20.7043	23.9294	20.8799	18.9273
