# Supplementary material for: The ETS transcription factor ETV6 constrains the transcriptional activity of EWS–FLI to promote Ewing sarcoma
Source: Nat Cell Biol. 2023 Jan 19;25(2):285–97. doi: 10.1038/s41556-022-01059-8 (PMC9928584; doi:10.1038/s41556-022-01059-8)
Supplement: Extended Data Fig. 6 — Statistical source data analysed in Extended Data Fig. 6. [file 41556_2022_1059_MOESM10_ESM.xlsx]

## Sheet: ED Figure 6
Extended Data Fig 6c
		Normalized Luminescence
	Day	sgLacZ						sgChr2.2						sgFLI						sgETV6-1						sgETV6-2
	0	1	1	1	1	1	1	1	1	1	1	1	1	1	1	1	1	1	1	1	1	1	1	1	1	1	1	1	1	1	1
	1	1.59454	1.31774	1.4308	1.1501	1.28005	1.18649	1.08332	1.08036	1.07937	1.15146	1.09221	0.987532	0.830703	0.48637	0.936155	0.779053	1.00287	0.934003	0.847962	1.06539	1.06539	1.00528	0.892726	0.964349	0.945603	0.986219	0.757752	0.8301	1.11188	1.04841
	3	1.74269	1.78817	1.46459	1.64652	1.55166	1.63353	1.32231	1.26503	1.49512	1.26799	1.31539	1.29959	1.77316	1.91913	1.76047	2.0689	1.86074	1.81505	1.10617	1.14706	0.996413	1.09756	0.830703	0.994261	1.37874	1.2956	1.51175	1.36851	1.15108	1.0526
	5	2.46654	2.70825	2.31579	2.11826	1.86225	2.2976	2.08863	2.25651	2.31774	2.218	1.94544	2.41649	1.76428	1.84678	2.08286	1.86074	2.06509	1.77189	1.46987	1.39024	1.58608	1.46987	1.54089	1.5043	1.97602	1.55779	2.07194	2.34053	2.02334	2.27402
	7	2.94087	3.65302	3.30214	3.61923	3.03184	2.96296	3.18084	3.58178	3.66868	3.62128	2.97544	3.21442	2.45476	1.80997	2.13744	1.89247	2.39257	2.32402	2.71377	2.47274	2.29842	2.7934	2.25323	2.20158	2.14484	3.35603	2.85979	3.44045	2.5733	2.75747
	10	6.80312	6.11176	4.46914	5.03574	4.44184	5.76218	6.29848	4.73028	7.89532	5.14504	4.9979	5.1727	2.38495	2.02702	2.10444	2.42049	2.29102	2.15648	2.3307	3.03659	2.29842	3.56385	2.79125	1.67647	4.39584	5.22718	5.19776	5.03789	3.89065	3.46475
	13	5.22417	4.98116	4.35867	8.21702	7.59844	7.59844	6.89693	10.1854	6.12171	10.7295	10.0136	7.58129	1.98259	2.0816	1.598	2.21995	1.9204	2.14252	4.31492	2.53945	2.75682	2.69441	3.93185	3.17001	3.77426	4.59153	4.36515	4.53781	3.61183	5.22846
