# Supplementary material for: The ETS transcription factor ETV6 constrains the transcriptional activity of EWS–FLI to promote Ewing sarcoma
Source: Nat Cell Biol. 2023 Jan 19;25(2):285–97. doi: 10.1038/s41556-022-01059-8 (PMC9928584; doi:10.1038/s41556-022-01059-8)
Supplement: Extended Data Fig. 7 — Statistical source data analysed in Extended Data Fig. 7. [file 41556_2022_1059_MOESM11_ESM.xlsx]

## Sheet: ED Figure 7
Extended Data Figure 7b
A673		Raw luminescence
	Day	307C (Ctrl)								SOX11 WT								SOX11 DBD
	0	570	566	469	551	476	549	546	621	515	605	435	427	537	431	495	434	683	638	512	629	618	628	519	630
	3	3130	2848	3053	2922	2379	2364	2274	3192	731	1087	885	1075	980	769	1082	649	2933	3311	2979	3339	3329	2400	3266	3559
	5	5917	5342	4971	5509	4668	5491	5295	5337	1701	1258	1449	1723	1381	1410	1635	1403	6734	7480	5712	8270	6876	6647	7441	7136
	7	15418	13695	13409	13406	13189	12034			2499	3881	2599	3449	2816	2759			14983	17098	14016	16939	14812	14674
EW8
	Day	307C (Ctrl)								SOX11 WT								SOX11 DBD
	0	597	685	589	557	628	624	558	573	419	249	406	352	278	448	397	370	482	462	435	621	396	416	503	390
	3	4014	4158	3937	4779	3911	3708	4718	3480	738	592	714	596	993	710	754	878	4590	5438	3554	5503	4238	4167	3401	3954
	5	25636	19572	20951	19607	19429	20116	21648	21082	3918	3186	4598	2465	2363	2327	2434	2234	25714	18350	24029	17937	17209	21039	16789	14608
	7	30478	33140	35404	33618	34587	30513	32358	30130	9460	6252	9203	3218	6665	5271	7082	5423	34579	30332	33406	32508	34427	32591	33884	28538
Extended Data Figure 7e
	Normalized luminescence
Day	sgLacZ + sgChr2.2						sgETV6 + sgLacZ						sgETV6 + sgChr2.2						sgSOX11 + sgLacZ						sgSOX11 + sgChr2.2						sgSOX11 + sgETV6
0	1	1	1	1	1	1	1	1	1	1	1	1	1	1	1	1	1	1	1	1	1	1	1	1	1	1	1	1	1	1	1	1	1	1	1	1
3	3.6264	3.65936	3.89809	2.89774	2.77214	3.63531	1.05614	0.92101	0.864704	0.787484	0.941924	1.0666	1.83629	1.7029	1.46384	1.18579	1.72629	1.69597	2.62412	2.24269	2.04419	1.79756	2.18343	2.10493	2.2766	2.37664	2.06679	2.04456	2.63994	2.21199	2.4653	2.68749	2.65447	2.61529	2.67126	2.63208
5	4.8254	4.59736	4.01211	4.50205	4.36041	4.01568	1.31837	1.28137	0.989382	1.31757	1.5629	1.09475	2.54223	2.20009	1.30446	1.52187	2.07536	1.51061	3.33663	3.75287	3.35959	3.40773	3.52401	3.21294	3.11651	2.88517	3.14152	2.87961	2.99008	2.68857	3.99093	3.83199	3.40553	3.39601	3.56671	3.62939
7	12.0292	11.0859	9.26421	11.7558	11.9499	14.6446	3.89398	3.54086	2.50563	3.72024	3.51914	3.13707	6.61065	5.73062	4.12213	5.62321	4.18969	4.73105	9.00481	11.3134	8.82558	10.8779	9.12406	10.4276	7.70584	7.44045	7.91078	8.02819	7.46199	6.9868	11.6639	8.59525	9.00828	10.9861	9.46552	11.5424
Extended Data Figure 7f
Number of colonies	sgLacZ + sgChr2.2	sgLacZ + sgETV6	sgChr2.2 + sgETV6	sgSOX11 + sgLacZ	sgSOX11 + sgChr2.2	sgSOX11 + sgETV6
	607	234	279	578	648	640
	614	203	447	623	575	596
	581	227	443	589	598	598
